# Supplementary material for: Toxicogenomic response of Pseudomonas aeruginosa to ortho-phenylphenol
Source: BMC Genomics. 2008 Oct 10;9:473. doi: 10.1186/1471-2164-9-473 (PMC2577666; doi:10.1186/1471-2164-9-473)
Supplement: Additional File 1 — The raw data representing the entire genome (5900 genes) under control conditions (0 minutes) and experimental (after 20 and 60 minutes exposure to 0.82 mM OPP). This data has also been deposited in NCBI's Gene Expression Omnibus and can be accessed through the GEO series accession number: GSE10604 [file 1471-2164-9-473-S1.xls]

## Sheet: GeneChip Expression Data
	^SAMPLE= Pseudomonas aeruginosa_no treatment_0min_replicate1			^SAMPLE= Pseudomonas aeruginosa_no treatment_0min_replicate2			^SAMPLE= Pseudomonas aeruginosa_no treatment_0min_replicate3			^SAMPLE= Pseudomonas aeruginosa_no treatment_0min_replicate4			^SAMPLE= Pseudomonas aeruginosa_Ortho-Phenylphenol_20min_replicate1			^SAMPLE= Pseudomonas aeruginosa_Ortho-Phenylphenol_20min_replicate2			^SAMPLE= Pseudomonas aeruginosa_Ortho-Phenylphenolt_20min_replicate3			^SAMPLE= Pseudomonas aeruginosa_Ortho-Phenylphenol_20min_replicate4			^SAMPLE= Pseudomonas aeruginosa_Ortho-Phenylphenol_60min_replicate1			^SAMPLE= Pseudomonas aeruginosa_Ortho-Phenylphenol_60min_replicate2			^SAMPLE= Pseudomonas aeruginosa_Ortho-Phenylphenol_60min_replicate3			^SAMPLE= Pseudomonas aeruginosa_Ortho-Phenylphenol_60min_replicate4			^SERIES= Microarray Analysis of Toxicogenomic Effects of Ortho-Phenylphenol on Pseudomonas aeruginosa
	!Sample_title = Pseudomonas aeruginosa_no treatment_0min_replicate1			!Sample_title = Pseudomonas aeruginosa_no treatment_0min_replicate2			!Sample_title = Pseudomonas aeruginosa_no treatment_0min_replicate3			!Sample_title = Pseudomonas aeruginosa_no treatment_0min_replicate4			!Sample_title = Pseudomonas aeruginosa_Ortho-Phenylphenol_20min_replicate1			!Sample_title = Pseudomonas aeruginosa_Ortho-Phenylphenol_20min_replicate2			!Sample_title = Pseudomonas aeruginosa_Ortho-Phenylphenol_20min_replicate3			!Sample_title = Pseudomonas aeruginosa_Ortho-Phenylphenol_20min_replicate4			!Sample_title = Pseudomonas aeruginosa_Ortho-Phenylphenol_60min_replicate1			!Sample_title = Pseudomonas aeruginosa_Ortho-Phenylphenol_60min_replicate2			!Sample_title = Pseudomonas aeruginosa_Ortho-Phenylphenol_60min_replicate3			!Sample_title = Pseudomonas aeruginosa_Ortho-Phenylphenol_60min_replicate4			!Series_title = Microarray Analysis of Toxicogenomic Effects of Ortho-Phenylphenol on Pseudomonas aeruginosa
	!Sample_source_name = Pseudomonas aeruginosa_no treatment			!Sample_source_name = Pseudomonas aeruginosa_no treatment			!Sample_source_name = Pseudomonas aeruginosa_no treatment			!Sample_source_name = Pseudomonas aeruginosa_no treatment			!Sample_source_name = Pseudomonas aeruginosa_no treatment			!Sample_source_name = Pseudomonas aeruginosa_no treatment			!Sample_source_name = Pseudomonas aeruginosa_no treatment			!Sample_source_name = Pseudomonas aeruginosa_no treatment			!Sample_source_name = Pseudomonas aeruginosa_no treatment			!Sample_source_name = Pseudomonas aeruginosa_no treatment			!Sample_source_name = Pseudomonas aeruginosa_no treatment			!Sample_source_name = Pseudomonas aeruginosa_no treatment			!Series_type = Transcriptome study
	!Sample_organism = Pseudomonas aeruginosa			!Sample_organism = Pseudomonas aeruginosa			!Sample_organism = Pseudomonas aeruginosa			!Sample_organism = Pseudomonas aeruginosa			!Sample_organism = Pseudomonas aeruginosa			!Sample_organism = Pseudomonas aeruginosa			!Sample_organism = Pseudomonas aeruginosa			!Sample_organism = Pseudomonas aeruginosa			!Sample_organism = Pseudomonas aeruginosa			!Sample_organism = Pseudomonas aeruginosa			!Sample_organism = Pseudomonas aeruginosa			!Sample_organism = Pseudomonas aeruginosa			!Series_type = Antimicrobial response
	!Sample_characteristics = PAO1 Wild type			!Sample_characteristics = PAO1 Wild type			!Sample_characteristics = PAO1 Wild type			!Sample_characteristics = PAO1 Wild type			!Sample_characteristics = PAO1 Wild type			!Sample_characteristics = PAO1 Wild type			!Sample_characteristics = PAO1 Wild type			!Sample_characteristics = PAO1 Wild type			!Sample_characteristics = PAO1 Wild type			!Sample_characteristics = PAO1 Wild type			!Sample_characteristics = PAO1 Wild type			!Sample_characteristics = PAO1 Wild type			!Series_type = Time course
	!Sample_biomaterial_provider = Network on Antimicrobial Resistance in Pseudomonas aeruginosa			!Sample_biomaterial_provider = Network on Antimicrobial Resistance in Pseudomonas aeruginosa			!Sample_biomaterial_provider = Network on Antimicrobial Resistance in Pseudomonas aeruginosa			!Sample_biomaterial_provider = Network on Antimicrobial Resistance in Pseudomonas aeruginosa			!Sample_biomaterial_provider = Network on Antimicrobial Resistance in Pseudomonas aeruginosa			!Sample_biomaterial_provider = Network on Antimicrobial Resistance in Pseudomonas aeruginosa			!Sample_biomaterial_provider = Network on Antimicrobial Resistance in Pseudomonas aeruginosa			!Sample_biomaterial_provider = Network on Antimicrobial Resistance in Pseudomonas aeruginosa			!Sample_biomaterial_provider = Network on Antimicrobial Resistance in Pseudomonas aeruginosa			!Sample_biomaterial_provider = Network on Antimicrobial Resistance in Pseudomonas aeruginosa			!Sample_biomaterial_provider = Network on Antimicrobial Resistance in Pseudomonas aeruginosa			!Sample_biomaterial_provider = Network on Antimicrobial Resistance in Pseudomonas aeruginosa			!Series_summary = In the present study, we employed Affymetrix Staphylococcus aureus GeneChip arrays to investigate the dynamics of global gene expression profiles during the cellular response of Pseudomonas aeruginosa to ortho-phenylphenol, which involved initial growth inhibition and metabolism.
	!Sample_treatment_protocol = No treatment			!Sample_treatment_protocol = No treatment			!Sample_treatment_protocol = No treatment			!Sample_treatment_protocol = No treatment			!Sample_treatment_protocol = Ortho-Phenylphenol (0.82 mM)			!Sample_treatment_protocol = Ortho-Phenylphenol (0.82 mM)			!Sample_treatment_protocol = Ortho-Phenylphenol (0.82 mM)			!Sample_treatment_protocol = Ortho-Phenylphenol (0.82 mM)			!Sample_treatment_protocol = Ortho-Phenylphenol (0.82 mM)			!Sample_treatment_protocol = Ortho-Phenylphenol (0.82 mM)			!Sample_treatment_protocol = Ortho-Phenylphenol (0.82 mM)			!Sample_treatment_protocol = Ortho-Phenylphenol (0.82 mM)			!Series_overall_design = We conducted five independent microarray experiments (biological replicates) in the absence (control) and the presence (experimental) of ortho-phenylphenol. We calculated fold change as the ratio between the signal averages of four untreated (control) and four triclosan-treated (experimental) cultures for 0, 20 and 60 min exposures.
																																					!Series_contributor = Chantal..Nde
	!Sample_growth_protocol = (i) we initiated S. aureus cultures at 37°C with shaking at 250 rpm using sterilized Luria-Bertani (LB) broth, (ii) after 17 hours, we diluted the overnight cultures 1:100 in pre-warmed LB broth and incubated at 37°C with shaking at 250 rpm until OD600 reached the early logarithmic phase (~ 0.8), and (iii) we re-diluted the cells 1:10 in pre-warmed LB broth and incubated…			!Sample_growth_protocol = (i) we initiated S. aureus cultures at 37°C with shaking at 250 rpm using sterilized Luria-Bertani (LB) broth, (ii) after 17 hours, we diluted the overnight cultures 1:100 in pre-warmed LB broth and incubated at 37°C with shaking at 250 rpm until OD600 reached the early logarithmic phase (~ 0.8), and (iii) we re-diluted the cells 1:10 in pre-warmed LB broth and incubated…			!Sample_growth_protocol = (i) we initiated S. aureus cultures at 37°C with shaking at 250 rpm using sterilized Luria-Bertani (LB) broth, (ii) after 17 hours, we diluted the overnight cultures 1:100 in pre-warmed LB broth and incubated at 37°C with shaking at 250 rpm until OD600 reached the early logarithmic phase (~ 0.8), and (iii) we re-diluted the cells 1:10 in pre-warmed LB broth and incubated…			!Sample_growth_protocol = (i) we initiated S. aureus cultures at 37°C with shaking at 250 rpm using sterilized Luria-Bertani (LB) broth, (ii) after 17 hours, we diluted the overnight cultures 1:100 in pre-warmed LB broth and incubated at 37°C with shaking at 250 rpm until OD600 reached the early logarithmic phase (~ 0.8), and (iii) we re-diluted the cells 1:10 in pre-warmed LB broth and incubated…			!Sample_growth_protocol = (i) we initiated S. aureus cultures at 37°C with shaking at 250 rpm using sterilized Luria-Bertani (LB) broth, (ii) after 17 hours, we diluted the overnight cultures 1:100 in pre-warmed LB broth and incubated at 37°C with shaking at 250 rpm until OD600 reached the early logarithmic phase (~ 0.8), and (iii) we re-diluted the cells 1:10 in pre-warmed LB broth and incubated…			!Sample_growth_protocol = (i) we initiated S. aureus cultures at 37°C with shaking at 250 rpm using sterilized Luria-Bertani (LB) broth, (ii) after 17 hours, we diluted the overnight cultures 1:100 in pre-warmed LB broth and incubated at 37°C with shaking at 250 rpm until OD600 reached the early logarithmic phase (~ 0.8), and (iii) we re-diluted the cells 1:10 in pre-warmed LB broth and incubated…			!Sample_growth_protocol = (i) we initiated S. aureus cultures at 37°C with shaking at 250 rpm using sterilized Luria-Bertani (LB) broth, (ii) after 17 hours, we diluted the overnight cultures 1:100 in pre-warmed LB broth and incubated at 37°C with shaking at 250 rpm until OD600 reached the early logarithmic phase (~ 0.8), and (iii) we re-diluted the cells 1:10 in pre-warmed LB broth and incubated…			!Sample_growth_protocol = (i) we initiated S. aureus cultures at 37°C with shaking at 250 rpm using sterilized Luria-Bertani (LB) broth, (ii) after 17 hours, we diluted the overnight cultures 1:100 in pre-warmed LB broth and incubated at 37°C with shaking at 250 rpm until OD600 reached the early logarithmic phase (~ 0.8), and (iii) we re-diluted the cells 1:10 in pre-warmed LB broth and incubated…			!Sample_growth_protocol = (i) we initiated S. aureus cultures at 37°C with shaking at 250 rpm using sterilized Luria-Bertani (LB) broth, (ii) after 17 hours, we diluted the overnight cultures 1:100 in pre-warmed LB broth and incubated at 37°C with shaking at 250 rpm until OD600 reached the early logarithmic phase (~ 0.8), and (iii) we re-diluted the cells 1:10 in pre-warmed LB broth and incubated…			!Sample_growth_protocol = (i) we initiated S. aureus cultures at 37°C with shaking at 250 rpm using sterilized Luria-Bertani (LB) broth, (ii) after 17 hours, we diluted the overnight cultures 1:100 in pre-warmed LB broth and incubated at 37°C with shaking at 250 rpm until OD600 reached the early logarithmic phase (~ 0.8), and (iii) we re-diluted the cells 1:10 in pre-warmed LB broth and incubated…			!Sample_growth_protocol = (i) we initiated S. aureus cultures at 37°C with shaking at 250 rpm using sterilized Luria-Bertani (LB) broth, (ii) after 17 hours, we diluted the overnight cultures 1:100 in pre-warmed LB broth and incubated at 37°C with shaking at 250 rpm until OD600 reached the early logarithmic phase (~ 0.8), and (iii) we re-diluted the cells 1:10 in pre-warmed LB broth and incubated…			!Sample_growth_protocol = (i) we initiated S. aureus cultures at 37°C with shaking at 250 rpm using sterilized Luria-Bertani (LB) broth, (ii) after 17 hours, we diluted the overnight cultures 1:100 in pre-warmed LB broth and incubated at 37°C with shaking at 250 rpm until OD600 reached the early logarithmic phase (~ 0.8), and (iii) we re-diluted the cells 1:10 in pre-warmed LB broth and incubated…			!Series_contributor = Hyeung-Jin,, Jang
	!Sample_molecule = Total RNA			!Sample_molecule = Total RNA			!Sample_molecule = Total RNA			!Sample_molecule = Total RNA			!Sample_molecule = Total RNA			!Sample_molecule = Total RNA			!Sample_molecule = Total RNA			!Sample_molecule = Total RNA			!Sample_molecule = Total RNA			!Sample_molecule = Total RNA			!Sample_molecule = Total RNA			!Sample_molecule = Total RNA			!Series_contributor = Freshteh,,Toghrol
	!Sample_extract_protocol = Total RNA was isolated at 0 min after OD600 reached 0.8 using the RiboPure – Bacteria kit (Ambion, Inc., Austin, TX) according to the manufacturer’s protocol.			!Sample_extract_protocol = Total RNA was isolated at 0 min after OD600 reached 0.8 using the RiboPure – Bacteria kit (Ambion, Inc., Austin, TX) according to the manufacturer’s protocol.			!Sample_extract_protocol = Total RNA was isolated at 0 min after OD600 reached 0.8 using the RiboPure – Bacteria kit (Ambion, Inc., Austin, TX) according to the manufacturer’s protocol.			!Sample_extract_protocol = Total RNA was isolated at 0 min after OD600 reached 0.8 using the RiboPure – Bacteria kit (Ambion, Inc., Austin, TX) according to the manufacturer’s protocol.			!Sample_extract_protocol = Total RNA was isolated at 0 min after OD600 reached 0.8 using the RiboPure – Bacteria kit (Ambion, Inc., Austin, TX) according to the manufacturer’s protocol.			!Sample_extract_protocol = Total RNA was isolated at 0 min after OD600 reached 0.8 using the RiboPure – Bacteria kit (Ambion, Inc., Austin, TX) according to the manufacturer’s protocol.			!Sample_extract_protocol = Total RNA was isolated at 0 min after OD600 reached 0.8 using the RiboPure – Bacteria kit (Ambion, Inc., Austin, TX) according to the manufacturer’s protocol.			!Sample_extract_protocol = Total RNA was isolated at 0 min after OD600 reached 0.8 using the RiboPure – Bacteria kit (Ambion, Inc., Austin, TX) according to the manufacturer’s protocol.			!Sample_extract_protocol = Total RNA was isolated at 0 min after OD600 reached 0.8 using the RiboPure – Bacteria kit (Ambion, Inc., Austin, TX) according to the manufacturer’s protocol.			!Sample_extract_protocol = Total RNA was isolated at 0 min after OD600 reached 0.8 using the RiboPure – Bacteria kit (Ambion, Inc., Austin, TX) according to the manufacturer’s protocol.			!Sample_extract_protocol = Total RNA was isolated at 0 min after OD600 reached 0.8 using the RiboPure – Bacteria kit (Ambion, Inc., Austin, TX) according to the manufacturer’s protocol.			!Sample_extract_protocol = Total RNA was isolated at 0 min after OD600 reached 0.8 using the RiboPure – Bacteria kit (Ambion, Inc., Austin, TX) according to the manufacturer’s protocol.			!Series_contributor = William,E,Bentley
	!Sample_label = Biotin			!Sample_label = Biotin			!Sample_label = Biotin			!Sample_label = Biotin			!Sample_label = Biotin			!Sample_label = Biotin			!Sample_label = Biotin			!Sample_label = Biotin			!Sample_label = Biotin			!Sample_label = Biotin			!Sample_label = Biotin			!Sample_label = Biotin			!Series_sample_id = Pseudomonas aeruginosa_no treatment_0min_replicate1
	!Sample_label_protocol = Approximately 12 µg of total RNA was processed to produce biotinylated cDNA targets.			!Sample_label_protocol = Approximately 12 µg of total RNA was processed to produce biotinylated cDNA targets.			!Sample_label_protocol = Approximately 12 µg of total RNA was processed to produce biotinylated cDNA targets.			!Sample_label_protocol = Approximately 12 µg of total RNA was processed to produce biotinylated cDNA targets.			!Sample_label_protocol = Approximately 12 µg of total RNA was processed to produce biotinylated cDNA targets.			!Sample_label_protocol = Approximately 12 µg of total RNA was processed to produce biotinylated cDNA targets.			!Sample_label_protocol = Approximately 12 µg of total RNA was processed to produce biotinylated cDNA targets.			!Sample_label_protocol = Approximately 12 µg of total RNA was processed to produce biotinylated cDNA targets.			!Sample_label_protocol = Approximately 12 µg of total RNA was processed to produce biotinylated cDNA targets.			!Sample_label_protocol = Approximately 12 µg of total RNA was processed to produce biotinylated cDNA targets.			!Sample_label_protocol = Approximately 12 µg of total RNA was processed to produce biotinylated cDNA targets.			!Sample_label_protocol = Approximately 12 µg of total RNA was processed to produce biotinylated cDNA targets.			!Series_sample_id = Pseudomonas aeruginosa_no treatment_0min_replicate2
	!Sample_hyb_protocol = Standard Affymetrix procedures			!Sample_hyb_protocol = Standard Affymetrix procedures			!Sample_hyb_protocol = Standard Affymetrix procedures			!Sample_hyb_protocol = Standard Affymetrix procedures			!Sample_hyb_protocol = Standard Affymetrix procedures			!Sample_hyb_protocol = Standard Affymetrix procedures			!Sample_hyb_protocol = Standard Affymetrix procedures			!Sample_hyb_protocol = Standard Affymetrix procedures			!Sample_hyb_protocol = Standard Affymetrix procedures			!Sample_hyb_protocol = Standard Affymetrix procedures			!Sample_hyb_protocol = Standard Affymetrix procedures			!Sample_hyb_protocol = Standard Affymetrix procedures			!Series_sample_id = Pseudomonas aeruginosa_no treatment_0min_replicate3
	!Sample_scan_protocol = Standard Affymetrix procedures (target signal value was 500)			!Sample_scan_protocol = Standard Affymetrix procedures (target signal value was 500)			!Sample_scan_protocol = Standard Affymetrix procedures (target signal value was 500)			!Sample_scan_protocol = Standard Affymetrix procedures (target signal value was 500)			!Sample_scan_protocol = Standard Affymetrix procedures (target signal value was 500)			!Sample_scan_protocol = Standard Affymetrix procedures (target signal value was 500)			!Sample_scan_protocol = Standard Affymetrix procedures (target signal value was 500)			!Sample_scan_protocol = Standard Affymetrix procedures (target signal value was 500)			!Sample_scan_protocol = Standard Affymetrix procedures (target signal value was 500)			!Sample_scan_protocol = Standard Affymetrix procedures (target signal value was 500)			!Sample_scan_protocol = Standard Affymetrix procedures (target signal value was 500)			!Sample_scan_protocol = Standard Affymetrix procedures (target signal value was 500)			!Series_sample_id = Pseudomonas aeruginosa_no treatment_0min_replicate4
	!Sample_description = No treatment			!Sample_description = No treatment			!Sample_description = No treatment			!Sample_description = No treatment			!Sample_description = No treatment			!Sample_description = No treatment			!Sample_description = No treatment			!Sample_description = No treatment			!Sample_description = No treatment			!Sample_description = No treatment			!Sample_description = No treatment			!Sample_description = No treatment			!Series_sample_id = Pseudomonas aeruginosa_Ortho-Phenylphenol_20min_replicate1
	!Sample_data_processing = Affymetrix GeneChip Opererating Software (GCOS) version 1.2			!Sample_data_processing = Affymetrix GeneChip Opererating Software (GCOS) version 1.2			!Sample_data_processing = Affymetrix GeneChip Opererating Software (GCOS) version 1.2			!Sample_data_processing = Affymetrix GeneChip Opererating Software (GCOS) version 1.2			!Sample_data_processing = Affymetrix GeneChip Opererating Software (GCOS) version 1.2			!Sample_data_processing = Affymetrix GeneChip Opererating Software (GCOS) version 1.2			!Sample_data_processing = Affymetrix GeneChip Opererating Software (GCOS) version 1.2			!Sample_data_processing = Affymetrix GeneChip Opererating Software (GCOS) version 1.2			!Sample_data_processing = Affymetrix GeneChip Opererating Software (GCOS) version 1.2			!Sample_data_processing = Affymetrix GeneChip Opererating Software (GCOS) version 1.2			!Sample_data_processing = Affymetrix GeneChip Opererating Software (GCOS) version 1.2			!Sample_data_processing = Affymetrix GeneChip Opererating Software (GCOS) version 1.2			!Series_sample_id = Pseudomonas aeruginosa_Ortho-Phenylphenol_20min_replicate2
	!Sample_platform_id = GPL1339			!Sample_platform_id = GPL1339			!Sample_platform_id = GPL1339			!Sample_platform_id = GPL1339			!Sample_platform_id = GPL1339			!Sample_platform_id = GPL1339			!Sample_platform_id = GPL1339			!Sample_platform_id = GPL1339			!Sample_platform_id = GPL1339			!Sample_platform_id = GPL1339			!Sample_platform_id = GPL1339			!Sample_platform_id = GPL1339			!Series_sample_id = Pseudomonas aeruginosa_Ortho-Phenylphenol_20min_replicate3
	#ID_REF =			#ID_REF =			#ID_REF =			#ID_REF =			#ID_REF =			#ID_REF =			#ID_REF =			#ID_REF =			#ID_REF =			#ID_REF =			#ID_REF =			#ID_REF =			!Series_sample_id = Pseudomonas aeruginosa_Ortho-Phenylphenol_20min_replicate4
	#VALUE = GCOS-calculated signal intensity			#VALUE = GCOS-calculated signal intensity			#VALUE = GCOS-calculated signal intensity			#VALUE = GCOS-calculated signal intensity			#VALUE = GCOS-calculated signal intensity			#VALUE = GCOS-calculated signal intensity			#VALUE = GCOS-calculated signal intensity			#VALUE = GCOS-calculated signal intensity			#VALUE = GCOS-calculated signal intensity			#VALUE = GCOS-calculated signal intensity			#VALUE = GCOS-calculated signal intensity			#VALUE = GCOS-calculated signal intensity			!Series_sample_id = Pseudomonas aeruginosa_Ortho-Phenylphenol_60min_replicate1
	#ABS_CALL = the call in an absolute analysis that indicates if the transcript was present (P), absent (A), marginal (M)			#ABS_CALL = the call in an absolute analysis that indicates if the transcript was present (P), absent (A), marginal (M)			#ABS_CALL = the call in an absolute analysis that indicates if the transcript was present (P), absent (A), marginal (M)			#ABS_CALL = the call in an absolute analysis that indicates if the transcript was present (P), absent (A), marginal (M)			#ABS_CALL = the call in an absolute analysis that indicates if the transcript was present (P), absent (A), marginal (M)			#ABS_CALL = the call in an absolute analysis that indicates if the transcript was present (P), absent (A), marginal (M)			#ABS_CALL = the call in an absolute analysis that indicates if the transcript was present (P), absent (A), marginal (M)			#ABS_CALL = the call in an absolute analysis that indicates if the transcript was present (P), absent (A), marginal (M)			#ABS_CALL = the call in an absolute analysis that indicates if the transcript was present (P), absent (A), marginal (M)			#ABS_CALL = the call in an absolute analysis that indicates if the transcript was present (P), absent (A), marginal (M)			#ABS_CALL = the call in an absolute analysis that indicates if the transcript was present (P), absent (A), marginal (M)			#ABS_CALL = the call in an absolute analysis that indicates if the transcript was present (P), absent (A), marginal (M)			!Series_sample_id = Pseudomonas aeruginosa_Ortho-Phenylphenol_60min_replicate2
	#DETECTION P-VALUE = 'detection p-value', p-value that indicates the significance level of the detection call			#DETECTION P-VALUE = 'detection p-value', p-value that indicates the significance level of the detection call			#DETECTION P-VALUE = 'detection p-value', p-value that indicates the significance level of the detection call			#DETECTION P-VALUE = 'detection p-value', p-value that indicates the significance level of the detection call			#DETECTION P-VALUE = 'detection p-value', p-value that indicates the significance level of the detection call			#DETECTION P-VALUE = 'detection p-value', p-value that indicates the significance level of the detection call			#DETECTION P-VALUE = 'detection p-value', p-value that indicates the significance level of the detection call			#DETECTION P-VALUE = 'detection p-value', p-value that indicates the significance level of the detection call			#DETECTION P-VALUE = 'detection p-value', p-value that indicates the significance level of the detection call			#DETECTION P-VALUE = 'detection p-value', p-value that indicates the significance level of the detection call			#DETECTION P-VALUE = 'detection p-value', p-value that indicates the significance level of the detection call			#DETECTION P-VALUE = 'detection p-value', p-value that indicates the significance level of the detection call			!Series_sample_id = Pseudomonas aeruginosa_Ortho-Phenylphenol_60min_replicate3
	!Sample_table_begin			!Sample_table_begin			!Sample_table_begin			!Sample_table_begin			!Sample_table_begin			!Sample_table_begin			!Sample_table_begin			!Sample_table_begin			!Sample_table_begin			!Sample_table_begin			!Sample_table_begin			!Sample_table_begin			!Series_sample_id = Pseudomonas aeruginosa_Ortho-Phenylphenol_60min_replicate4
ID_REF	VALUE	ABS_CALL	DETECTION P-VALUE	VALUE	ABS_CALL	DETECTION P-VALUE	VALUE	ABS_CALL	DETECTION P-VALUE	VALUE	ABS_CALL	DETECTION P-VALUE	VALUE	ABS_CALL	DETECTION P-VALUE	VALUE	ABS_CALL	DETECTION P-VALUE	VALUE	ABS_CALL	DETECTION P-VALUE	VALUE	ABS_CALL	DETECTION P-VALUE	VALUE	ABS_CALL	DETECTION P-VALUE	VALUE	ABS_CALL	DETECTION P-VALUE	VALUE	ABS_CALL	DETECTION P-VALUE	VALUE	ABS_CALL	DETECTION P-VALUE
	Pae_OPP_0min_1_Signal	Pae_OPP_0min_1_Detection	Pae_OPP_0min_1_Detection p-value	Pae_OPP_0min_2_Signal	Pae_OPP_0min_2_Detection	Pae_OPP_0min_2_Detection p-value	Pae_OPP_0min_3_Signal	Pae_OPP_0min_3_Detection	Pae_OPP_0min_3_Detection p-value	Pae_OPP_0min_5_Signal	Pae_OPP_0min_5_Detection	Pae_OPP_0min_5_Detection p-value	Pae_OPP_20min_1_Signal	Pae_OPP_20min_1_Detection	Pae_OPP_20min_1_Detection p-value	Pae_OPP_20min_2_Signal	Pae_OPP_20min_2_Detection	Pae_OPP_20min_2_Detection p-value	Pae_OPP_20min_3_Signal	Pae_OPP_20min_3_Detection	Pae_OPP_20min_3_Detection p-value	Pae_OPP_20min_5_Signal	Pae_OPP_20min_5_Detection	Pae_OPP_20min_5_Detection p-value	Pae_OPP_60min_1_Signal	Pae_OPP_60min_1_Detection	Pae_OPP_60min_1_Detection p-value	Pae_OPP_60min_2_Signal	Pae_OPP_60min_2_Detection	Pae_OPP_60min_2_Detection p-value	Pae_OPP_60min_3_Signal	Pae_OPP_60min_3_Detection	Pae_OPP_60min_3_Detection p-value	Pae_OPP_60min_5_Signal	Pae_OPP_60min_5_Detection	Pae_OPP_60min_5_Detection p-value
AFFX-YEL002C_WPB1_at	0.1	A	0.810313	0.9	A	0.660442	0.1	A	0.837146	0	A	0.945825	0.1	A	0.901946	0.1	A	0.765443	0	A	0.796017	0.1	A	0.872394	0	A	0.986908	0	A	0.951005	0.2	A	0.824051	0.1	A	0.892852
AFFX-YEL018W_at	0	A	0.602023	0.1	A	0.458802	0.1	A	0.732537	0.1	A	0.861275	0	A	0.824011	0	A	0.749276	0.1	A	0.781017	0.1	A	0.697453	0	A	0.861235	0	A	0.581931	0	A	0.861235	0.5	A	0.749276
AFFX-YEL024W_RIP1_at	0.7	A	0.781017	0.1	A	0.94553	0.9	A	0.602023	0.3	A	0.975308	1.3	A	0.541184	0.8	A	0.581944	0	A	0.975308	0.2	A	0.660442	0.1	A	0.933168	1.8	A	0.5	0.3	A	0.660442	0.1	A	0.988564
AFFX-YFL039C_ACT1_at	0.5	A	0.284683	0.9	A	0.561639	0.1	A	0.561649	1	A	0.621816	0.9	A	0.162895	0.1	A	0.418069	0.7	A	0.660442	0.3	A	0.765592	0.8	A	0.320691	0.3	A	0.418069	1	A	0.35869	0.7	A	0.621816
AFFX-YER148W_SPT15_at	1.3	A	0.11716	0.1	A	0.975289	0.1	A	0.986908	0.6	A	0.749312	2.4	A	0.458816	1.1	A	0.5	0.4	A	0.795978	0.1	A	0.765443	0.3	A	0.418056	0.7	A	0.284747	1.4	A	0.458816	0.6	A	0.837065
AFFX-YER022W_SRB4_at	0	A	0.951005	0	A	0.749276	0	A	0.978134	0	A	0.92617	0	A	0.991311	0	A	0.918663	0	A	0.872394	0	A	0.968752	0.1	A	0.810353	0	A	0.581931	0.5	A	0.56168	0	A	0.97214
AFFX-Athal_GAPDH_at	1.1	A	0.5	0.7	A	0.781055	0.1	A	0.901946	0.1	A	0.697453	0.1	A	0.697483	0.1	A	0.561649	0	A	0.749312	0.1	A	0.872355	0	A	0.926204	0.3	A	0.541184	1	A	0.5	0.7	A	0.765443
AFFX-Athal_ubq_at	0.3	A	0.926204	0.3	A	0.872355	3.2	A	0.541184	0.4	A	0.810313	0.2	A	0.956059	0.3	A	0.94553	1.7	A	0.795978	1.2	A	0.918698	0.2	A	0.837065	0.3	A	0.964861	0.3	A	0.901983	0.4	A	0.910595
AFFX-Athal_actin_at	0.1	A	0.732537	0.1	A	0.824011	0.1	A	0.94553	0.1	A	0.933135	0	A	0.872394	1	A	0.541184	0.1	A	0.918663	0.1	A	0.837065	0.3	A	0.715253	0	A	0.910631	0.3	A	0.956298	0.1	A	0.9984
AFFX-Bsubtilis_dapB_at	428.2	P	0.000219	498.5	P	0.000219	151.3	P	0.000219	169.1	P	0.000219	406.8	P	0.000219	438.5	P	0.000219	173.9	P	0.000219	255.1	P	0.000219	402.7	P	0.000219	375.1	P	0.000219	167.3	P	0.000219	194	P	0.000219
AFFX-Bsubtilis_lys_at	11.6	P	0.000562	15	P	0.002228	2.3	A	0.175949	0.8	A	0.218983	18.6	P	0.002617	12.3	P	0.001892	2.4	A	0.07383	3.6	M	0.05447	9.8	P	0.002228	10.8	P	0.003067	3.1	P	0.021866	1.3	A	0.127606
AFFX-Bsubtilis_pheB_at	67.3	P	0.000219	75.6	P	0.000219	27.6	P	0.000219	24.8	P	0.000219	67	P	0.000219	65.4	P	0.000219	35.6	P	0.000219	41.7	P	0.000219	60.9	P	0.000219	62.4	P	0.000219	32.1	P	0.000219	29.7	P	0.000219
AFFX-Bsubtilis_thrC_at	107.9	P	0.000266	122.9	P	0.000219	80.3	P	0.000388	71.8	P	0.000322	88.8	P	0.000388	113.7	P	0.000266	92.2	P	0.000266	113.1	P	0.000219	107.3	P	0.000266	84.4	P	0.000219	86.6	P	0.000266	77.2	P	0.000266
AFFX-Bsubtilis_trpD_at	0.8	A	0.64131	0	A	0.985063	0.2	A	0.92617	0.6	A	0.926204	0.1	A	0.910595	0.1	A	0.824051	0.1	A	0.99642	0.2	A	0.951005	0.5	A	0.796017	0.1	A	0.988553	0.1	A	0.964837	1.3	A	0.810313
Pae_flgK_at	7.5	P	0.032015	6.5	A	0.086412	0.8	A	0.808824	0.8	A	0.541744	7.1	A	0.139354	2.3	A	0.324822	0.7	A	0.486063	1	A	0.827276	0.6	A	0.276247	1.9	A	0.62346	2.9	A	0.541744	3.3	A	0.569348
Pae_flgL_at	0.6	A	0.913523	1.4	A	0.789211	0.6	A	0.972688	0.6	A	0.924022	2.2	A	0.860646	2.8	A	0.860646	0.5	A	0.924022	0.9	A	0.942074	0.5	A	0.844552	3.3	A	0.808824	1.2	A	0.808824	1.3	A	0.889335
Pae_orfA_vioA_at	1.1	A	0.860646	1.5	A	0.844552	1.1	A	0.746627	2.7	A	0.541744	1.3	A	0.808824	1.3	A	0.808824	1.2	A	0.808824	1.4	A	0.789211	1	A	0.768465	1.3	A	0.808824	1.6	A	0.768465	1.8	A	0.69991
Pae_orfB_at	7.5	A	0.066479	5.2	A	0.276247	9.2	P	0.027312	10.7	P	0.019622	6	M	0.057926	6.6	A	0.098025	9.2	P	0.007953	8.2	P	0.016523	5.4	A	0.210789	5.1	P	0.037368	4	A	0.110665	6.3	A	0.075978
Pae_orfC_at	3.1	A	0.675178	4.8	A	0.69991	1.6	A	0.513937	2	A	0.623424	2.5	A	0.623424	1	A	0.789211	2.2	A	0.513937	1.6	A	0.513937	1.6	A	0.768465	1	A	0.675178	1.3	A	0.541744	0.6	A	0.789211
Pae_orfD_at	1	A	0.860646	1.5	A	0.972688	1.1	A	0.95657	0.8	A	0.95657	1.4	A	0.875568	0.6	A	0.967985	1	A	0.967985	1.3	A	0.962632	0.9	A	0.983503	1.2	A	0.942074	1	A	0.913523	1.2	A	0.95657
Pae_orfE_at	4.8	A	0.231536	6.4	A	0.191176	3.6	A	0.30009	2.5	A	0.324822	6.3	A	0.253373	0.6	A	0.486063	3.1	A	0.458256	1.9	A	0.649648	4.9	A	0.191176	3.2	A	0.458256	2.3	A	0.350352	0.9	A	0.486063
Pae_orfF_at	1.7	A	0.430652	2.2	A	0.430652	5.3	A	0.324822	2.5	A	0.430652	1.4	A	0.69991	1.9	A	0.569348	5.7	A	0.350352	2.6	A	0.376576	1.7	A	0.541744	6.1	A	0.458256	4	A	0.458256	3.4	A	0.675178
Pae_orfG_at	0.3	A	0.967985	0.4	A	0.986146	0.8	A	0.808824	0.4	A	0.942074	0.4	A	0.990388	0.3	A	0.967985	0.3	A	0.972688	0.9	A	0.933521	0.4	A	0.988435	0.7	A	0.95657	0.2	A	0.933521	0.4	A	0.933521
Pae_orfH_at	0.2	A	0.844552	1	A	0.69991	1.8	A	0.649648	0.5	A	0.723753	0.4	A	0.768465	0.2	A	0.827276	0.4	A	0.808824	0.5	A	0.768465	0.4	A	0.789211	0.6	A	0.789211	0.3	A	0.746627	0.6	A	0.789211
Pae_orfI_at	2.6	A	0.513937	5.5	A	0.324822	4.8	P	0.04343	4.8	A	0.066479	4.8	A	0.253373	6.5	A	0.430652	5.4	A	0.13928	7.4	P	0.009612	5.8	A	0.276247	0.9	A	0.623424	1.4	A	0.623424	3	A	0.276247
Pae_orfJ_at	1.9	A	0.513937	3.1	A	0.350352	3.3	A	0.231536	0.4	A	0.901974	1.7	A	0.69991	1.5	A	0.458256	0.4	A	0.902248	0.6	A	0.860646	0.2	A	0.87564	2.2	A	0.486058	1.1	A	0.596617	2	A	0.350352
Pae_orfK_at	1.9	A	0.324822	1.6	A	0.596617	0.8	A	0.675178	0.8	A	0.541744	0.6	A	0.324822	1	A	0.30009	0.5	A	0.623424	0.5	A	0.675178	1.5	A	0.350352	0.2	A	0.69991	1.2	A	0.458256	0.4	A	0.768465
Pae_orfL_at	4.7	A	0.172724	6.8	A	0.172724	3.2	A	0.376576	5	A	0.324822	4.7	A	0.324822	2.7	A	0.486063	2.5	A	0.376576	6.4	A	0.191176	1.1	A	0.430652	0.4	A	0.596617	1.5	A	0.376576	2.1	A	0.30009
Pae_orfM_at	5.5	A	0.139354	1	A	0.376576	6.1	M	0.050263	2.9	A	0.191176	5.4	A	0.124432	3.6	A	0.191176	7.9	P	0.04343	5.7	A	0.075978	0.8	A	0.324822	1.2	A	0.37654	2	A	0.253373	5	A	0.098025
Pae_orfN_at	1.2	A	0.768465	2.6	A	0.69991	1.4	A	0.675178	2.3	A	0.596617	6.5	A	0.403383	3.4	A	0.860646	0.8	A	0.827276	0.9	A	0.942074	1.4	A	0.808824	1.5	A	0.746627	0.6	A	0.875568	0.8	A	0.924022
PA0001_dnaA_at	77.9	P	0.006552	67.7	P	0.009612	76.6	P	0.000737	92.1	P	0.001183	42.3	A	0.098025	38.5	P	0.016523	51.5	P	0.009612	55.2	P	0.009612	39.8	P	0.032015	40.4	M	0.057926	33.6	P	0.009612	42.3	P	0.016523
PA0002_dnaN_at	94.8	P	0.004387	78.1	P	0.003566	180.2	P	0.000936	183.3	P	0.000936	62.4	P	0.006552	60.4	P	0.004387	110.3	P	0.001864	130.1	P	0.000936	50.8	P	0.011565	48.7	P	0.011565	79.6	P	0.001864	89.3	P	0.002886
PA0003_recF_at	62.6	P	0.000936	62.4	P	0.000936	76.6	P	0.000936	71.3	P	0.000936	31.2	P	0.001488	32.8	P	0.000936	44.1	P	0.000936	47.3	P	0.001864	24.9	P	0.002886	29.1	P	0.000936	27.5	P	0.001488	25.7	P	0.001183
PA0004_gyrB_at	78.9	P	0.000737	94.6	P	0.000737	63.8	P	0.000737	73.8	P	0.000737	77.8	P	0.000737	67.5	P	0.000737	53.2	P	0.000737	66.6	P	0.000737	45.9	P	0.000936	56	P	0.001864	35.4	P	0.000737	38.4	P	0.001183
PA0005_at	27.2	P	0.004387	24.5	P	0.003566	25.3	P	0.005373	28.5	P	0.004387	26.6	P	0.011565	25.1	P	0.007953	25.4	P	0.007953	27.2	P	0.003566	19.3	P	0.007953	24.7	P	0.002325	18.4	P	0.005373	13.3	P	0.009612
PA0006_at	15.9	P	0.027312	12.1	A	0.075978	14.8	P	0.019622	21.6	P	0.011565	11	A	0.231536	9.6	M	0.057926	13.9	A	0.075978	11	A	0.098025	9	A	0.110665	17.3	M	0.050263	7.7	M	0.050263	10.8	A	0.098025
PA0007_at	4.1	A	0.569348	12.2	A	0.458256	3.4	A	0.596617	4.3	A	0.458256	2.8	A	0.596617	2.8	A	0.623424	6.8	A	0.513937	6.8	A	0.541744	16.4	A	0.191176	14.8	A	0.191176	18.8	A	0.066479	11.4	A	0.324822
PA0008_glyS_at	45.8	P	0.000936	37.7	P	0.002325	57	P	0.000936	61.9	P	0.000936	50.8	P	0.000936	34.6	P	0.001183	38.6	P	0.000936	51.7	P	0.001183	31.2	P	0.002886	40.5	P	0.001488	30.2	P	0.001183	31.8	P	0.001488
PA0009_glyQ_at	81.4	P	0.002886	76.7	P	0.004387	66.5	P	0.000936	69.5	P	0.001488	44.5	P	0.005373	44.8	P	0.005373	51	P	0.001488	57.4	P	0.001864	28.8	P	0.013854	34.1	P	0.005373	31.5	P	0.004387	34.2	P	0.005373
PA0010_tag_at	12.5	P	0.005373	12.5	P	0.004387	6.1	P	0.005373	9.7	P	0.001864	11.2	P	0.002886	8.6	P	0.011565	10.2	P	0.001488	9.6	P	0.001864	13.8	P	0.005373	15.3	P	0.003566	8.6	P	0.002886	6.2	P	0.002886
PA0011_at	33	P	0.000737	28.4	P	0.000936	25.9	P	0.000737	28.5	P	0.000936	27.2	P	0.000737	28.5	P	0.001183	24	P	0.000737	26.1	P	0.000737	22.8	P	0.000737	23.6	P	0.000737	17.6	P	0.000737	22.3	P	0.000936
PA0012_at	27.5	P	0.013854	18.8	P	0.0232	18.6	P	0.009612	21.2	P	0.005373	28.2	P	0.011565	23.6	P	0.007953	20.3	P	0.019622	24.8	P	0.037368	19.9	P	0.009612	31.4	P	0.009612	17.3	P	0.027312	16.4	P	0.032015
PA0013_at	11.7	P	0.04343	8.6	A	0.324822	5.3	A	0.486058	5.6	A	0.486063	8.5	A	0.231536	7.8	A	0.191176	7.5	A	0.276247	2.5	A	0.541744	7.2	A	0.253373	11.6	A	0.098025	6.3	A	0.172724	5.6	A	0.430652
PA0014_at	12.2	P	0.013854	7.3	A	0.075978	4.3	A	0.300034	7.7	A	0.124432	21.2	P	0.019622	10.6	P	0.019622	8.3	A	0.124432	6.6	A	0.110665	15.5	P	0.007953	19.5	P	0.006552	7.1	A	0.098025	9.2	M	0.057926
PA0015_at	19.1	P	0.005373	17.6	P	0.007953	19.6	P	0.003566	19.7	P	0.003566	20	P	0.013854	20	P	0.002886	20	P	0.007953	15.1	P	0.011565	23.8	P	0.007953	22.5	P	0.004387	13.3	P	0.002886	14.5	P	0.0232
PA0016_trkA_at	14.9	A	0.139354	8.6	A	0.350352	35.6	P	0.003566	41.6	P	0.001864	11.2	A	0.376576	11	A	0.155448	19.5	M	0.050263	32.8	A	0.086477	10.1	A	0.430652	11.7	A	0.324822	15.3	M	0.050263	10.6	A	0.231536
PA0017_at	35.8	P	0.04343	25.8	A	0.139354	45.4	P	0.016523	48.5	P	0.013854	30.7	A	0.066479	24.3	A	0.075978	23	A	0.086477	26.2	A	0.066479	17.5	A	0.139354	24.8	A	0.098025	18.8	A	0.066479	15.9	A	0.139354
PA0018_fmt_at	44.2	P	0.002886	39.7	P	0.006552	64	P	0.001488	68.7	P	0.001864	39.8	P	0.0232	25	P	0.004387	37.4	P	0.007953	41.1	P	0.006552	29	P	0.006552	29.2	P	0.004387	22.7	P	0.019622	26.3	P	0.027312
PA0019_def_at	90	P	0.002886	74.2	P	0.004387	147	P	0.001183	153.1	P	0.001488	56	P	0.004387	48.8	P	0.005373	85.9	P	0.004387	105.4	P	0.002325	43.5	P	0.006552	38.2	P	0.009612	54.5	P	0.007953	54.1	P	0.006552
PA0020_at	57	P	0.000936	66.3	P	0.000936	91.1	P	0.000737	83.6	P	0.000737	76.7	P	0.002886	58.6	P	0.001488	82	P	0.000737	94.6	P	0.000737	57.8	P	0.001864	54.7	P	0.001488	63.6	P	0.000737	60.9	P	0.000936
PA0021_at	5.1	A	0.541744	5.8	A	0.513937	8.3	A	0.098025	9.6	A	0.210789	14.5	A	0.253373	7.9	A	0.376576	11.5	A	0.066479	9.8	A	0.231536	8.7	A	0.430652	17.5	A	0.110665	9.5	A	0.098025	8.2	A	0.172724
PA0022_at	11.7	A	0.324822	2.8	A	0.789211	11.3	A	0.124432	8.8	A	0.155448	7	A	0.403383	11	A	0.513937	10.8	A	0.231536	14	A	0.155448	2.4	A	0.623424	8.7	A	0.541744	6	A	0.403383	1.6	A	0.768465
PA0023_qor_at	33.8	P	0.001488	20.5	P	0.001864	28.7	P	0.000936	32.3	P	0.000936	51.8	P	0.000737	38.9	P	0.000936	63.8	P	0.000737	68.8	P	0.000737	34.5	P	0.000936	44	P	0.000936	48.9	P	0.000737	45.9	P	0.000737
PA0024_hemF_at	88.7	P	0.001488	60.5	P	0.001488	83.9	P	0.000936	69	P	0.001488	25.4	P	0.007953	26.7	P	0.005373	58.8	P	0.002325	52.2	P	0.001488	26.8	P	0.005373	22.5	P	0.002886	62.8	P	0.001488	49.5	P	0.001864
PA0025_aroE_at	16.9	P	0.011565	18.3	M	0.050263	20.7	P	0.013854	18.2	P	0.013854	11.4	P	0.019622	7.1	P	0.011565	13.1	P	0.019622	16.3	P	0.016523	7.2	A	0.253373	10.1	P	0.037368	14.6	P	0.011565	13.3	P	0.019622
PA0026_at	53.7	P	0.001183	52.7	P	0.000737	73.3	P	0.000737	64.7	P	0.000737	43.7	P	0.000737	37.1	P	0.000936	59.5	P	0.000737	68.9	P	0.000737	58.5	P	0.000737	56.6	P	0.000737	48.5	P	0.000737	46.6	P	0.000737
PA0027_at	19.3	A	0.075978	25.3	M	0.050263	15.1	A	0.210789	14.4	A	0.086477	13.5	A	0.191176	13.1	A	0.086477	23.3	M	0.057926	27.1	M	0.057926	19.7	P	0.0232	30.7	P	0.011565	22.9	P	0.037368	19.5	A	0.066479
PA0028_at	18.4	P	0.032015	35	M	0.057926	15.1	P	0.019622	19.4	P	0.016497	28.3	P	0.032015	19.5	M	0.050263	28.9	P	0.009612	24.8	P	0.007953	29.9	P	0.011565	35.2	P	0.013854	20.8	P	0.003566	29.9	P	0.019622
PA0029_at	12.7	P	0.027312	10	A	0.191176	18.4	P	0.009612	15.5	P	0.0232	15.8	A	0.066479	8.9	A	0.155448	19.7	P	0.011565	23.4	P	0.007953	14.7	A	0.110665	15.6	P	0.027312	17.3	P	0.003566	18.5	P	0.037368
PA0030_at	10.7	A	0.086477	10.8	A	0.086477	5.7	A	0.253373	5.1	A	0.253373	14.7	A	0.098025	8.8	A	0.086477	7.5	A	0.155448	10	A	0.098025	13.8	P	0.037368	17.6	P	0.04343	8.7	A	0.066479	7	A	0.231536
PA0031_betC_at	3.2	A	0.513937	1.3	A	0.623424	2.4	A	0.623424	3.6	A	0.623424	13.7	A	0.376576	1.2	A	0.569348	5.3	A	0.541744	6.9	A	0.623424	8.3	A	0.430652	17.5	A	0.276247	1.7	A	0.649648	2.2	A	0.69991
PA0032_at	17.3	P	0.011565	16.2	P	0.011565	19.7	P	0.011565	23.3	P	0.005373	22.5	P	0.005373	15.6	P	0.007953	25.7	P	0.002325	28.4	P	0.005373	17.8	P	0.006552	32.7	P	0.007953	19.1	P	0.002886	15.5	P	0.009612
PA0033_at	23.7	P	0.011565	22.3	P	0.037368	18.4	P	0.009612	21.1	P	0.003566	31.6	P	0.007953	21.9	P	0.037368	29.6	P	0.004387	18.2	P	0.003566	35.4	P	0.019622	35	P	0.009612	21.3	P	0.001488	17	P	0.009612
PA0034_at	19	P	0.004387	18.3	P	0.037368	16.7	P	0.013854	18.9	P	0.019622	21.1	P	0.013854	23.3	P	0.007953	18.6	P	0.016523	23.4	P	0.0232	26.1	P	0.009612	34.1	P	0.002886	18.8	P	0.005373	16.5	P	0.011565
PA0035_trpA_at	31.3	P	0.000737	26.3	P	0.000936	48.5	P	0.001183	46.2	P	0.001488	36.6	P	0.000737	31.1	P	0.000737	47.9	P	0.000737	51.6	P	0.000737	29.9	P	0.000737	39.6	P	0.000737	32.2	P	0.000936	30.7	P	0.001864
PA0036_trpB_at	27.7	P	0.000737	17	P	0.001183	47.1	P	0.000737	42.9	P	0.000737	39.6	P	0.000737	25.3	P	0.000936	63.8	P	0.000737	73.1	P	0.000737	30.9	P	0.000936	28.2	P	0.000737	37.6	P	0.000737	31.4	P	0.000737
PA0037_trpI_at	12.8	P	0.019622	8.4	A	0.098025	11.5	P	0.027312	16.4	P	0.016523	17.8	P	0.027312	10.4	A	0.066479	11.2	P	0.016523	13.5	P	0.0232	13.9	A	0.066479	13.9	P	0.009612	12.3	P	0.003566	11.1	A	0.075978
PA0038_at	31.8	P	0.019622	96.6	P	0.001183	21.2	P	0.009612	22	P	0.011565	49.4	P	0.001183	45.5	P	0.001864	57.2	P	0.001864	76.1	P	0.000936	72.9	P	0.001183	60.1	P	0.001183	81.6	P	0.000737	101.9	P	0.000737
PA0039_at	87.6	P	0.000737	143.4	P	0.000737	73.9	P	0.000737	65.8	P	0.000936	105.4	P	0.000737	127.9	P	0.000936	109.7	P	0.000936	142.9	P	0.000737	211.4	P	0.000737	186.6	P	0.000737	210.1	P	0.000737	181.2	P	0.000936
PA0040_s_at	12.3	A	0.191176	27.1	A	0.110665	20.3	M	0.050263	16.9	M	0.050263	14.5	A	0.430652	15.7	A	0.210789	18.8	A	0.231536	23.7	A	0.172724	15.7	A	0.098025	23.9	A	0.191176	16.3	A	0.155448	6.5	A	0.30009
PA0041_at	16	P	0.019622	13	P	0.032015	13.6	P	0.019622	12.5	P	0.027312	20	P	0.0232	13.7	P	0.027312	19.1	M	0.057926	17.7	M	0.050263	20.3	P	0.019622	18.3	P	0.011565	11	A	0.075978	9.5	A	0.139354
PA0042_at	16.2	P	0.027312	17.8	P	0.0232	20.6	P	0.011565	16.1	P	0.011565	19.4	M	0.057926	14.7	P	0.037368	26.6	P	0.013854	27.5	P	0.011565	16.9	P	0.032015	27.3	P	0.013854	20.7	P	0.013854	19.6	P	0.0232
PA0043_at	10.4	A	0.376576	9.3	A	0.513937	9.1	M	0.050263	7.6	A	0.066479	11.6	A	0.430652	12.3	M	0.057926	16.5	M	0.057926	11.7	A	0.110665	10.9	A	0.276247	18	A	0.139354	10.3	A	0.110665	10.3	A	0.139354
PA0044_exoT_at	22.1	P	0.000737	31.2	P	0.000737	21.6	P	0.001183	27.1	P	0.002325	28.9	P	0.000737	23	P	0.000936	22.1	P	0.003566	24.8	P	0.001183	31.4	P	0.000737	30.7	P	0.000737	17.2	P	0.000737	14.2	P	0.001183
PA0045_at	72.6	P	0.002886	57.3	P	0.005373	138.8	P	0.000737	154.1	P	0.000737	33.5	P	0.005373	31.1	P	0.009612	47.5	P	0.003566	44.5	P	0.003566	26.5	P	0.011565	30.9	P	0.007953	22.2	P	0.003566	15.7	P	0.019622
PA0046_at	38.8	P	0.007953	23.3	M	0.057926	50.9	P	0.000737	66.6	P	0.000737	21	P	0.04343	17.2	P	0.0232	18.7	P	0.037368	10.8	P	0.019622	18.2	P	0.027312	14.1	P	0.019622	14.3	A	0.066479	11.2	A	0.210789
PA0047_at	18.7	P	0.000933	8.8	P	0.027312	24.7	P	0.001864	24.6	P	0.001183	9.2	A	0.066479	10.3	P	0.007953	12.3	P	0.006552	11.6	P	0.019622	8.6	P	0.002325	18	P	0.002886	10.8	P	0.003566	3.7	A	0.276247
PA0048_at	10.7	A	0.210789	8.4	A	0.430652	9.9	A	0.075916	18.1	P	0.037368	17.3	M	0.050263	10.1	A	0.231536	17.6	P	0.037368	14.3	P	0.037368	14.1	A	0.139354	22.7	P	0.013854	16.8	P	0.013854	12.4	M	0.050263
PA0049_at	11.4	A	0.155448	8.9	A	0.253373	6.1	A	0.541744	10.7	A	0.430652	21.5	A	0.124432	23.6	A	0.172724	12.9	A	0.30009	8.2	A	0.486063	40.9	M	0.057926	35.1	A	0.075978	29.6	P	0.037368	40.7	M	0.057926
PA0050_r_at	29.4	M	0.050263	93.4	P	0.001864	23.2	P	0.04343	28.6	P	0.011565	39.8	P	0.009612	30.6	P	0.011565	44	P	0.005373	36.5	P	0.002325	58.3	P	0.002325	49.1	P	0.004387	58.4	P	0.000737	53	P	0.000737
PA0051_at	12.2	A	0.30009	18.2	A	0.172724	10.1	A	0.098025	18.9	A	0.124432	18.1	A	0.155448	19.6	A	0.124432	22.5	A	0.124432	21.6	A	0.139354	12.2	A	0.172724	25	A	0.086477	16.9	A	0.155448	18.6	A	0.124432
PA0052_at	12.9	A	0.155448	12.7	A	0.191176	5.5	A	0.376576	7	A	0.231536	11	A	0.231536	12.6	A	0.075978	11.8	A	0.124432	9.4	A	0.155448	26.6	P	0.027312	19	M	0.057926	20.5	P	0.016523	23.9	P	0.032015
PA0053_at	26.2	P	0.002886	31	P	0.005373	16.5	P	0.002886	17.8	P	0.003566	19.7	P	0.007953	16.4	P	0.013854	14.4	P	0.009612	19.7	P	0.004387	22	P	0.002886	20.5	P	0.005373	12.4	P	0.003566	18.6	P	0.003566
PA0054_at	13.2	P	0.009612	13.3	P	0.032015	15	P	0.016523	11.9	A	0.066479	16	P	0.037368	9.8	P	0.0232	20.7	P	0.009612	14.6	M	0.050263	13	P	0.019622	14.3	P	0.006552	9.9	M	0.050263	9.3	A	0.086477
PA0055_at	65.1	P	0.000737	51.6	P	0.000737	86.9	P	0.000737	86.7	P	0.000737	90.2	P	0.000737	78.1	P	0.000737	137.6	P	0.000737	159.6	P	0.000737	59.3	P	0.000737	60	P	0.000737	86	P	0.000737	82.4	P	0.000737
PA0056_at	3.8	A	0.350352	6.4	A	0.376576	5	A	0.403354	8.7	A	0.191176	8	A	0.430652	3.1	A	0.376576	6.5	A	0.403383	7	A	0.350352	5.1	A	0.513937	3.8	A	0.30009	7.1	A	0.30009	6.2	A	0.430652
PA0057_at	19.8	P	0.002325	12.9	P	0.002886	14.5	P	0.019622	20.4	P	0.005373	27.6	P	0.001183	16.7	P	0.003566	19	P	0.009612	18.7	P	0.007953	22.1	P	0.000936	31.4	P	0.001864	14.4	P	0.004387	16.6	P	0.006552
PA0058_at	7.9	A	0.376576	5	A	0.513937	7.4	A	0.324822	10.8	A	0.210789	8.8	A	0.324822	8.9	A	0.376576	12.9	A	0.210789	15	A	0.191176	7.4	A	0.276247	17.3	A	0.172724	10.8	A	0.110665	7.6	A	0.231536
PA0059_osmC_at	17.6	P	0.009612	53.9	P	0.002886	16.8	P	0.027312	17.1	P	0.019622	45.3	P	0.002886	73.9	P	0.000737	55.8	P	0.001488	76.9	P	0.001488	77.2	P	0.000936	58.2	P	0.001488	54.5	P	0.001488	60.8	P	0.002325
PA0060_at	42	P	0.000737	55.1	P	0.000737	39.8	P	0.000737	50.2	P	0.000737	59.7	P	0.000737	53.6	P	0.000737	59.7	P	0.000737	69.9	P	0.000737	46.1	P	0.000737	46.6	P	0.000737	34	P	0.000737	41.2	P	0.000737
PA0061_at	3.9	A	0.066479	4.2	A	0.139354	4.2	M	0.050263	6.1	P	0.007953	7.6	A	0.086477	6.5	P	0.032015	3.9	A	0.210789	3.8	M	0.057926	11.9	P	0.013854	8.7	P	0.011565	6.2	P	0.037368	7.2	A	0.098025
PA0062_at	4	A	0.30009	5.7	A	0.350352	8.1	A	0.210789	6.3	A	0.253373	11.1	A	0.231536	11.3	A	0.191176	11.1	M	0.057926	10.1	A	0.075978	8.8	A	0.110665	12.8	A	0.066479	8.6	P	0.027312	10	P	0.037368
PA0063_at	16.8	P	0.002886	13.8	P	0.006552	16.3	P	0.002886	18.7	P	0.011565	14.5	P	0.002886	12.4	P	0.016523	16.2	P	0.006552	19.5	P	0.006552	13.1	P	0.006552	19.2	P	0.003566	10.6	P	0.005373	10.7	P	0.011565
PA0064_at	12.9	P	0.032015	12.3	P	0.032015	16.2	P	0.004387	15.5	P	0.005373	17.5	P	0.007953	12.6	P	0.04343	20.1	P	0.003566	21.2	P	0.002886	10.8	P	0.011565	17.2	P	0.006552	16.9	P	0.002886	9.5	M	0.057926
PA0065_at	37.8	P	0.006552	32.4	P	0.006552	46.4	P	0.002886	43.5	P	0.002886	48.8	P	0.003566	29.9	P	0.006552	50.4	P	0.003566	52.2	P	0.002325	44.3	P	0.006552	34.1	P	0.005373	32.7	P	0.002886	29.1	P	0.002325
PA0066_at	12.1	A	0.086477	16.6	A	0.231536	27.3	P	0.007953	31.6	P	0.0232	21.4	A	0.124432	23.3	P	0.04343	33.7	P	0.006552	42	P	0.002325	17.3	A	0.124432	21.7	M	0.050263	25.9	P	0.004387	31.4	P	0.027312
PA0067_prlC_at	83.4	P	0.001183	55.6	P	0.001864	129.5	P	0.000936	125.1	P	0.000936	77	P	0.000936	63.3	P	0.002325	131.4	P	0.000936	159.1	P	0.000936	45.7	P	0.002886	59.3	P	0.001488	84.1	P	0.001183	88	P	0.000936
PA0068_at	63.4	P	0.000936	51	P	0.001488	61	P	0.000936	63.9	P	0.000936	62.8	P	0.000737	52.7	P	0.000936	68.9	P	0.000936	73.8	P	0.000936	52.7	P	0.000936	54.4	P	0.001183	53.5	P	0.000737	43.9	P	0.000737
PA0069_at	6.3	A	0.110665	6.9	A	0.155448	10.5	P	0.002886	8.3	P	0.000737	14.9	P	0.0232	7.9	A	0.124432	11.9	P	0.007953	9.2	P	0.002886	7.8	P	0.04343	11.9	P	0.011565	5.9	P	0.004387	6.9	P	0.004387
PA0070_at	121	P	0.000936	120.2	P	0.001183	221.5	P	0.000737	256.7	P	0.000737	132.4	P	0.000936	74.6	P	0.001183	216	P	0.000737	297	P	0.000737	104.6	P	0.000936	59.5	P	0.004387	125.4	P	0.000737	119.4	P	0.000737
PA0071_at	14.5	P	0.000936	15.4	P	0.000737	17.6	P	0.001488	23.6	P	0.000936	21.8	P	0.000737	11	P	0.005373	21.6	P	0.001183	23.5	P	0.000737	16.2	P	0.000936	16.3	P	0.000737	13.1	P	0.001864	10.2	P	0.004387
PA0072_at	10.1	M	0.057926	17.3	A	0.086477	13.6	M	0.050263	17.6	P	0.019622	20.7	A	0.086477	10.2	P	0.027312	13.4	M	0.050263	13.8	A	0.139354	13.5	A	0.110665	16.2	M	0.050263	9.1	A	0.086477	3.9	A	0.541757
PA0073_at	27.1	P	0.004387	32.2	P	0.005373	42.6	P	0.002325	59.2	P	0.002325	45.5	P	0.004387	20	P	0.032015	49.1	P	0.005373	50.2	P	0.002886	34.4	P	0.001864	36.1	P	0.005373	27.1	P	0.005361	45.1	P	0.009612
PA0074_ppkA_at	21.2	P	0.027312	29.3	A	0.075978	36.3	P	0.001864	44.6	P	0.001864	24.2	P	0.013854	16	P	0.04343	33.8	P	0.003566	35.3	P	0.001488	18.6	P	0.019622	28.1	P	0.0232	22.1	P	0.005373	24.5	P	0.004387
PA0075_at	45.6	P	0.011565	28.1	P	0.005373	58.3	P	0.001864	60.7	P	0.001864	32.7	P	0.005373	14.8	P	0.04343	33.2	P	0.006552	34.9	P	0.005373	25.4	P	0.006552	19.7	P	0.016523	23.5	P	0.004387	21	P	0.016523
PA0076_at	22.3	P	0.037368	20	M	0.050263	31.3	P	0.016523	34	P	0.013854	19.7	P	0.037368	13.6	M	0.050263	19.9	P	0.016523	25.3	P	0.0232	17.4	P	0.019622	16.4	P	0.04343	13.6	P	0.019622	11.8	P	0.037368
PA0077_at	40.9	P	0.009612	22.9	P	0.013854	37.3	P	0.002325	48.2	P	0.004387	40.1	P	0.013854	25.4	P	0.023166	31.6	P	0.007953	27.9	P	0.007953	27.3	P	0.027312	39	P	0.013854	20.6	P	0.009612	11.8	A	0.155448
PA0078_at	11.1	A	0.210789	13.6	A	0.30009	36.5	P	0.027312	44.8	P	0.019622	14.1	A	0.324822	10.1	A	0.253373	33.3	A	0.075978	32.2	A	0.139354	3	A	0.30009	8.3	A	0.210789	19.7	A	0.098025	20.7	A	0.191176
PA0079_at	30.1	P	0.027312	12.3	A	0.155448	25	P	0.001183	41.6	P	0.000936	17.6	P	0.04343	12.5	A	0.139354	27.4	P	0.002325	36.5	P	0.004387	21.2	P	0.013854	18.3	M	0.050263	24.6	P	0.007953	13.2	A	0.155448
PA0080_at	26.3	P	0.009612	18.2	A	0.086477	27.4	P	0.003566	27.1	P	0.004387	17.2	A	0.075978	8.3	A	0.231536	14.2	P	0.032015	16.6	P	0.019622	10	A	0.155448	14.2	A	0.124432	8.8	A	0.066479	3.1	A	0.376576
PA0081_at	39.8	M	0.050263	32	M	0.050263	57.2	P	0.0232	59.1	P	0.027312	32	P	0.04343	23.5	M	0.057926	34.8	P	0.037368	40.2	P	0.032015	36.2	P	0.032015	22.6	M	0.050263	35.9	P	0.037368	29.9	M	0.057926
PA0082_at	20.2	A	0.098025	14.1	A	0.276247	21.7	P	0.003566	33.7	P	0.002886	20.6	A	0.086477	13.6	A	0.253373	24.7	P	0.019622	16.1	P	0.037368	12.5	A	0.231536	19.8	A	0.098025	8.8	A	0.139354	5.1	A	0.513937
PA0083_at	130.2	P	0.001183	78.7	P	0.001183	166.5	P	0.000737	169	P	0.000737	95.3	P	0.002886	56.7	P	0.001488	134	P	0.000737	153.7	P	0.000936	86.8	P	0.001183	47.7	P	0.001864	75.2	P	0.000936	55	P	0.000936
PA0084_at	93.2	P	0.004387	71	P	0.013854	127.1	P	0.001864	133.8	P	0.003566	90.1	P	0.011565	55.8	P	0.002886	103.2	P	0.004387	122.6	P	0.002325	61.6	P	0.011565	69.4	P	0.009612	52.7	P	0.007953	49.8	P	0.006552
PA0085_at	75.2	P	0.000936	56.9	P	0.001183	119.7	P	0.000737	127.1	P	0.000936	68.4	P	0.000936	34.7	P	0.002886	113.2	P	0.000737	132.8	P	0.000737	49.8	P	0.000936	35.9	P	0.001864	53.6	P	0.000737	34.3	P	0.001488
PA0086_at	29.5	P	0.000936	29.2	P	0.001864	54.6	P	0.000737	57.5	P	0.000737	23.5	P	0.002325	19.8	P	0.007953	37.4	P	0.000737	34.7	P	0.000737	22.6	P	0.001864	21.8	P	0.002886	22.8	P	0.001488	24.1	P	0.001488
PA0087_at	22.4	P	0.000737	17.1	P	0.000936	30.4	P	0.001183	30.8	P	0.001183	12.9	P	0.009612	10	P	0.005373	14.7	P	0.004387	21.2	P	0.005373	14.1	P	0.003566	14.8	P	0.001488	9.4	P	0.006552	7.2	P	0.037368
PA0088_at	20.1	P	0.007953	18.6	A	0.139354	22.9	P	0.003566	31.2	P	0.002886	20	P	0.009612	13.7	M	0.057926	15.6	P	0.005373	23.7	P	0.005373	21.3	M	0.057926	19.9	P	0.032015	13.7	A	0.066479	10	A	0.139354
PA0089_at	20	A	0.253373	14.7	A	0.086477	27.1	P	0.04343	25.4	M	0.057926	10.2	A	0.430652	11.3	A	0.210789	11	A	0.231467	16	A	0.231536	13.1	A	0.098025	17.1	A	0.139354	13.3	A	0.30009	2.3	A	0.623424
PA0090_at	27.4	P	0.004387	26.7	P	0.003566	55.7	P	0.000936	60.4	P	0.000737	27.6	P	0.006552	20.5	P	0.005373	44.5	P	0.000936	49.8	P	0.000936	17.5	P	0.004387	27.3	P	0.004387	21.8	P	0.002886	16.2	P	0.003566
PA0091_at	27.1	P	0.013854	24.2	P	0.016523	22.5	P	0.006552	27.2	P	0.004387	23.4	P	0.011565	11.9	P	0.006552	26.5	P	0.002886	21.4	P	0.009612	19.8	P	0.0232	23.2	P	0.0232	10.5	M	0.050263	8.2	M	0.057926
PA0092_at	25.2	P	0.001183	21.1	P	0.004387	21.8	P	0.000936	25.3	P	0.001183	30.7	P	0.002886	24.2	P	0.002325	20	P	0.001183	28.3	P	0.000936	29	P	0.001488	28.7	P	0.001488	19.5	P	0.000737	18.2	P	0.001864
PA0093_at	16.8	P	0.0232	17	M	0.057926	29	P	0.013854	32.9	P	0.016523	18.9	P	0.04343	11	A	0.139354	21.8	P	0.0232	22.8	P	0.016523	13.4	P	0.011565	16.8	P	0.0232	12.8	P	0.027312	14.5	P	0.04343
PA0094_at	29.7	P	0.000936	27.1	P	0.000936	75.8	P	0.000737	57.1	P	0.000737	26.8	P	0.000737	24.5	P	0.000936	47.8	P	0.000737	59	P	0.000737	27.7	P	0.001183	19.8	P	0.000936	29	P	0.000737	26.5	P	0.000737
PA0095_at	26	P	0.001183	22.7	P	0.001488	37.7	P	0.001183	43.2	P	0.000936	27.9	P	0.019622	16.2	P	0.007953	40.7	P	0.001864	36.8	P	0.001183	31	P	0.000737	26.2	P	0.000737	34.9	P	0.001488	32.7	P	0.001864
PA0096_at	13.1	A	0.075978	18.1	A	0.110665	17.6	A	0.086477	16.5	A	0.098025	20.4	A	0.098025	14.9	A	0.124432	20.2	A	0.155448	19.8	A	0.075978	18.5	A	0.086477	24.3	A	0.075978	14.8	A	0.075978	15.7	A	0.075978
PA0097_at	17.2	A	0.210789	20.2	A	0.172724	10.9	A	0.276247	17.7	A	0.139354	22.7	A	0.155448	16.6	A	0.124432	19.3	A	0.110665	18.2	P	0.013854	20.9	A	0.075978	23.8	M	0.057926	13.5	A	0.139354	12.8	A	0.231536
PA0098_at	10.8	A	0.486063	7.7	A	0.541744	11.5	A	0.231536	9.4	A	0.231536	10.5	A	0.376576	7.6	A	0.513937	12.5	A	0.210789	15.2	A	0.172724	11.5	A	0.30009	13.8	A	0.276247	12.3	A	0.139354	13.4	A	0.210789
PA0099_at	0.8	A	0.913523	2.4	A	0.403383	7.7	A	0.139354	3.6	A	0.253373	1.4	A	0.649648	0.8	A	0.768465	16.8	M	0.050263	4	A	0.276247	3	A	0.541744	3.2	A	0.623424	8.5	A	0.172724	2.5	A	0.403383
PA0100_at	27.9	M	0.057926	32.3	P	0.019622	20.4	P	0.002325	30.3	P	0.013854	27.9	P	0.037368	20.6	P	0.032015	30	P	0.000737	61.5	P	0.001183	35.3	P	0.011565	20.8	P	0.04343	33.8	P	0.001488	22.9	P	0.002325
PA0101_at	17.3	A	0.155448	27.3	P	0.037368	19.5	P	0.005373	28	P	0.019622	23.6	A	0.124432	13.3	A	0.172724	32.3	P	0.004387	30.3	P	0.013854	21.1	A	0.086477	22.7	P	0.0232	28.5	P	0.002886	19.1	P	0.04343
PA0102_at	22.7	P	0.003566	17	P	0.016523	43.7	P	0.000936	40.9	P	0.002325	26.4	P	0.006552	16.4	P	0.006552	37.9	P	0.001864	41	P	0.001488	14.5	P	0.004387	27	P	0.007953	29.3	P	0.000936	25.8	P	0.001864
PA0103_at	29.4	M	0.057926	28.7	M	0.050263	20.5	P	0.043382	31.1	P	0.019622	26.5	M	0.057926	23.9	P	0.016523	23.4	P	0.0232	30.2	P	0.019622	30	P	0.037368	36.4	P	0.027312	19.3	P	0.013854	21.2	P	0.016523
PA0104_at	11.6	A	0.124432	14.6	A	0.155448	16.4	A	0.155448	13	A	0.172724	18.5	A	0.124432	7.8	A	0.30009	17.2	A	0.139354	14.1	A	0.155448	14	A	0.124432	19.7	M	0.050263	18.7	A	0.075978	10.6	A	0.30009
PA0105_coxB_at	8.4	A	0.139354	15.1	P	0.011565	5.8	P	0.009612	10.1	A	0.155448	11.5	P	0.011565	23	P	0.000936	7.8	A	0.155448	9.8	A	0.124432	18.9	P	0.001488	49.9	P	0.000936	55	P	0.000737	50	P	0.000737
PA0106_coxA_at	10.3	A	0.210789	10.8	A	0.231536	5	A	0.210789	7.4	A	0.276247	16	A	0.098025	29.9	P	0.005373	7.5	A	0.191176	11.9	A	0.110665	29	P	0.007953	53.2	P	0.000737	74.9	P	0.001183	67.9	P	0.000936
PA0107_at	11.7	P	0.009612	10.4	P	0.003566	6.1	A	0.086477	10.9	P	0.000737	15.1	P	0.002325	21.6	P	0.001183	8	P	0.000737	9.9	P	0.004387	25.9	P	0.000936	36	P	0.000737	54.8	P	0.000737	53.7	P	0.000737
PA0108_coIII_at	10.5	A	0.075978	14.1	M	0.057926	9.8	M	0.050263	11.3	P	0.0232	18.5	M	0.050263	9.9	P	0.019622	15.8	P	0.027312	14	P	0.011565	19.8	P	0.011565	32.3	P	0.011565	50.9	P	0.011565	52.7	P	0.013854
PA0109_at	3	A	0.458256	7.8	A	0.210789	0.6	A	0.675178	9.2	A	0.124432	11.2	A	0.276247	7.3	A	0.139354	9	A	0.191176	3.6	A	0.486063	19.7	P	0.013854	13.3	A	0.110665	18.3	P	0.009612	12	P	0.013854
PA0110_at	18.3	P	0.001864	24.2	P	0.001864	17	P	0.002886	18.9	P	0.006552	27.4	P	0.004387	22.5	P	0.001488	22.4	P	0.009612	22.4	P	0.003566	20.2	P	0.000737	31.8	P	0.001183	32.1	P	0.001183	35.1	P	0.002325
PA0111_at	16.6	A	0.124432	16.4	A	0.253373	6	A	0.253373	7	A	0.075978	16.6	P	0.037368	15.4	A	0.139354	10.1	M	0.050263	8.9	P	0.032015	17.9	M	0.057926	33.1	A	0.066479	30.9	P	0.009612	31.8	P	0.019622
PA0112_at	20.6	P	0.001864	16.8	P	0.003566	15.5	P	0.007953	21.9	P	0.005373	29	P	0.004387	19.3	P	0.000737	23.7	P	0.002325	22.9	P	0.005373	23.4	P	0.000936	29.7	P	0.000737	26.7	P	0.000936	28.2	P	0.002325
PA0113_at	12.9	P	0.001864	19.2	P	0.001864	17.7	P	0.0232	19.8	P	0.016523	20.5	P	0.032015	18.4	P	0.001864	21.1	P	0.009612	19.1	P	0.013854	21.6	P	0.001488	26.7	P	0.001864	29.1	P	0.001183	31.9	P	0.004387
PA0114_at	29.1	P	0.000936	59.1	P	0.000936	32	P	0.000737	32.5	P	0.000936	23.4	P	0.005373	18.2	P	0.009612	35.7	P	0.001864	30.8	P	0.000936	33.5	P	0.002886	33.3	P	0.003566	23.9	P	0.000737	23.5	P	0.001488
PA0115_at	22.8	P	0.0232	20	P	0.013854	25.7	P	0.006552	28.7	P	0.004387	25.5	P	0.027312	23.3	P	0.013854	31.3	P	0.009612	34.3	P	0.002325	20.6	P	0.011565	30.2	P	0.006552	19.8	P	0.016523	14.2	P	0.027312
PA0116_at	17.1	A	0.110665	12.9	A	0.124432	15.2	A	0.155448	14.2	A	0.098025	16.8	A	0.098025	8.7	A	0.066479	13.4	A	0.139354	18	P	0.027312	14.2	A	0.191176	14.9	A	0.086477	10.5	A	0.155448	5.9	A	0.350352
PA0117_at	23.3	P	0.002325	19.3	P	0.019622	23.6	P	0.003566	21.5	P	0.002886	25.1	P	0.004387	19.3	P	0.002886	22.6	P	0.000936	25.8	P	0.001488	26.4	P	0.011565	23.1	P	0.003566	15	P	0.002325	11.7	P	0.037368
PA0118_at	12.2	P	0.032015	5.6	A	0.155448	6.5	P	0.04343	8.9	M	0.050263	20.4	P	0.032015	10.4	P	0.027312	15.7	P	0.032015	16.3	P	0.011565	16.2	P	0.019622	17.3	P	0.019622	8.9	M	0.050263	6.8	A	0.172724
PA0119_at	18.8	P	0.001488	14.7	P	0.011565	17.2	P	0.001488	20.9	P	0.004387	13.5	P	0.002886	12.7	P	0.001183	12.1	P	0.009612	11	P	0.004387	12.2	P	0.001183	14.3	P	0.000936	6.5	P	0.006552	6.6	P	0.011565
PA0120_at	12.1	A	0.172724	5.2	A	0.486063	12.9	A	0.075978	13.1	A	0.191176	16	A	0.172724	7.8	A	0.210789	18	A	0.086477	16.3	M	0.057926	8.3	A	0.324822	17.1	A	0.139354	14.1	A	0.066479	10.4	A	0.110665
PA0121_at	26.2	P	0.000737	14.9	P	0.001488	10.8	P	0.009612	21.1	P	0.002886	30.9	P	0.000936	19.3	P	0.000737	23.6	P	0.004387	22.1	P	0.002886	22.5	P	0.000737	31.8	P	0.000737	18.9	P	0.005373	13.5	P	0.002325
PA0122_at	22.1	A	0.098025	172.5	P	0.000936	27.8	P	0.04343	36.6	A	0.086477	45.8	P	0.027312	85.8	P	0.001183	56.4	P	0.011565	57.1	P	0.009612	187.4	P	0.000737	184.6	P	0.000936	308.4	P	0.000737	261.9	P	0.000737
PA0123_at	18.7	M	0.057926	17.9	A	0.086477	14.4	P	0.0232	19.3	P	0.032015	19.3	P	0.009612	20.2	P	0.011565	20.8	P	0.027312	19.7	P	0.027312	22.7	P	0.005373	33.2	P	0.002886	16.1	P	0.006552	12.3	P	0.016523
PA0124_at	34.6	P	0.001183	25.9	P	0.002886	27.2	P	0.004387	35.2	P	0.001864	46.3	P	0.003566	25.3	P	0.000737	28.1	P	0.005373	39.3	P	0.001864	29.7	P	0.001488	40	P	0.001183	22.2	P	0.001488	31.4	P	0.006552
PA0125_at	15.8	P	0.032015	17.4	P	0.037368	30	P	0.016523	35.8	P	0.013854	22.4	P	0.037368	21	P	0.011565	23.8	P	0.0232	24.4	P	0.019622	17.9	P	0.0232	17	P	0.007953	17.1	P	0.0232	20.3	P	0.0232
PA0126_at	20.8	P	0.004387	23.2	P	0.009612	43.4	P	0.001488	42.7	P	0.001183	23.6	P	0.002886	16.1	P	0.002886	43.6	P	0.001864	38.2	P	0.001864	19.3	P	0.006552	22.2	P	0.002325	21.9	P	0.002325	14.6	P	0.011565
PA0127_at	23.3	P	0.005373	20.9	P	0.002325	15	P	0.011565	19.3	P	0.004387	28.4	P	0.004387	22.9	P	0.005373	14.7	P	0.0232	20.9	P	0.011565	24.6	P	0.002325	29.5	P	0.004387	15.3	P	0.013854	17.5	P	0.016523
PA0128_at	50.3	P	0.001864	49.8	P	0.002886	19.8	P	0.002325	31.6	P	0.004387	36.8	P	0.011565	28.4	P	0.009612	15.6	A	0.075978	25.5	P	0.005373	22.6	P	0.016523	32.2	P	0.009612	14.3	A	0.124432	11.9	A	0.124432
PA0129_gabP_at	17.9	P	0.037368	22.3	A	0.098025	6.2	A	0.124432	15.6	P	0.027312	20.2	P	0.027312	25.7	P	0.027312	17.3	P	0.027312	14.6	P	0.027312	26	P	0.009612	58.2	P	0.001488	19.5	P	0.001488	16.8	P	0.006552
PA0130_at	16.6	A	0.066479	14.7	A	0.075978	11.8	M	0.057926	8.5	A	0.098025	19.6	M	0.057926	13.2	P	0.037368	20	P	0.013854	19.6	A	0.075978	24.8	P	0.011565	46.6	P	0.001183	36.6	P	0.000936	31.2	P	0.005373
PA0131_at	13.8	A	0.086477	22.2	P	0.011565	11.5	P	0.032015	6.4	A	0.098025	13.4	A	0.110665	18.8	P	0.019622	16.3	P	0.019622	17.3	P	0.019622	34.6	P	0.003566	62.2	P	0.001488	29.2	P	0.001488	25.6	P	0.011565
PA0132_at	13.6	P	0.0232	26	P	0.002325	16.7	P	0.005373	19.5	P	0.007953	20.3	P	0.013854	21.7	P	0.013854	32.5	P	0.002886	30.2	P	0.006552	44.2	P	0.001488	114	P	0.000737	95.2	P	0.001183	70.6	P	0.001488
PA0133_at	21.7	P	0.000936	19.4	P	0.001864	22.1	P	0.001183	24.2	P	0.001183	29.1	P	0.000936	25.2	P	0.000737	24.2	P	0.000737	22.5	P	0.001183	28.4	P	0.001488	29.6	P	0.001864	19.3	P	0.000936	14.2	P	0.000936
PA0134_at	14.7	P	0.011565	10.2	P	0.011565	14.2	P	0.001488	16.5	P	0.000737	13.6	P	0.0232	10.5	P	0.016523	10.7	P	0.001183	13.6	P	0.005373	13.2	P	0.005373	16.6	P	0.002325	13.2	P	0.000936	12.1	P	0.001488
PA0135_at	15.6	M	0.050263	11.9	A	0.124432	10.7	A	0.066479	10	A	0.139354	14.3	P	0.027312	9.4	A	0.139354	17.4	A	0.075978	12.6	A	0.124432	18.7	P	0.04343	21.4	P	0.005373	7.1	M	0.050263	9.8	A	0.139354
PA0136_at	15.8	A	0.110665	15.6	A	0.253373	11.7	A	0.191176	13.2	A	0.124432	20.9	A	0.191176	14.7	A	0.172724	18	A	0.075978	15.6	M	0.057926	16.5	A	0.231536	19.7	A	0.191176	17.6	A	0.098025	8.3	A	0.458256
PA0137_at	16.2	P	0.04343	23.1	P	0.032015	15.6	P	0.0232	16.2	P	0.011565	13.1	A	0.098025	24.5	P	0.027312	14.6	P	0.009612	11.7	P	0.04343	12.3	P	0.0232	18.7	P	0.007953	12.7	P	0.003566	16.3	P	0.037368
PA0138_at	13.3	A	0.210789	18.9	A	0.210789	6.6	A	0.086477	10.8	A	0.086477	16.6	A	0.110665	14.1	A	0.139354	13.1	A	0.139354	6.7	M	0.057926	11.7	A	0.124432	18.5	M	0.057926	7.4	P	0.032015	10.1	P	0.027312
PA0139_ahpC_at	308.1	P	0.001488	334.2	P	0.002325	424.9	P	0.000936	427.8	P	0.000936	288.9	P	0.002886	287.2	P	0.002325	460.3	P	0.000936	556.9	P	0.000936	320.9	P	0.001488	259.7	P	0.005373	467.4	P	0.000936	415.7	P	0.000936
PA0140_ahpF_at	15	P	0.04343	19.3	P	0.019622	18.8	P	0.0232	30.7	P	0.0232	10.1	A	0.139354	14.3	M	0.050263	23.4	M	0.057926	21.5	P	0.027312	12.3	A	0.155448	15.3	M	0.050263	18.4	P	0.0232	21	P	0.04343
PA0141_at	118.9	P	0.000737	141.4	P	0.000737	141.3	P	0.000737	145.4	P	0.000737	186.5	P	0.000737	34.9	P	0.000737	350.6	P	0.000737	442.2	P	0.000737	108.5	P	0.000737	65.9	P	0.000737	120.4	P	0.000737	126.4	P	0.000737
PA0142_at	6.8	A	0.253373	5.7	A	0.430652	6	A	0.30009	11.5	A	0.075978	10.8	A	0.324822	4.9	A	0.430652	9.8	A	0.191176	11	A	0.124432	5.5	A	0.253373	10.9	A	0.191176	8.5	A	0.210789	9.2	A	0.172724
PA0143_at	16.7	A	0.066479	13.8	A	0.098025	31.1	P	0.005373	31	P	0.005373	16	A	0.155448	16.8	A	0.066479	35.2	P	0.004387	48	P	0.002886	10.6	P	0.032015	10.9	A	0.075978	29.3	P	0.001488	27	P	0.006552
PA0144_at	10.9	A	0.139354	7.5	A	0.350352	8.4	A	0.376576	7.7	A	0.350352	11.9	A	0.231536	5.6	A	0.350352	8.5	A	0.231536	13.6	A	0.210789	12.8	A	0.124432	17	A	0.098025	9.5	A	0.253373	7.8	A	0.276247
PA0145_i_at	10.4	P	0.001465	7.8	A	0.126953	10.2	A	0.126953	5.6	A	0.126953	14.2	P	0.047363	9.1	A	0.088379	8.1	A	0.149414	6.9	M	0.059082	7.8	P	0.000488	11.7	A	0.072754	6.3	P	0.021484	3.6	A	0.29541
PA0146_at	18.9	M	0.050263	22.2	A	0.086477	11.8	A	0.253373	13.8	A	0.172724	31.8	P	0.027312	17.5	P	0.037368	19.1	A	0.086477	19.2	A	0.098025	25.7	P	0.013854	29.5	M	0.057926	16.3	M	0.050263	16.4	A	0.066479
PA0147_at	20	P	0.000936	28.1	P	0.001488	17.8	P	0.000936	21.3	P	0.000936	39.8	P	0.001183	23.3	P	0.000737	34.1	P	0.000936	35.6	P	0.000737	25.8	P	0.000936	29.4	P	0.000737	24.9	P	0.000936	18.1	P	0.000936
PA0148_at	29.1	P	0.027312	30.9	P	0.013854	26.5	P	0.002325	24.5	P	0.001864	10.3	P	0.019622	17.3	P	0.019622	22.1	P	0.001488	21.3	P	0.004387	28.1	P	0.013854	26.3	P	0.009612	22.6	P	0.006552	21.9	P	0.011565
PA0149_at	12	P	0.037368	12.5	P	0.032015	7.9	P	0.011565	12.4	P	0.004387	16.2	A	0.066479	8.2	P	0.0232	12.1	A	0.066479	11.6	M	0.057926	11.6	P	0.013854	10.7	P	0.04343	13.5	P	0.007953	7.5	M	0.050263
PA0150_at	16.4	P	0.032015	10.5	A	0.110665	12.6	P	0.0232	15.1	M	0.057926	21.8	P	0.04343	11.2	A	0.110665	10.4	P	0.04343	12.3	P	0.04343	17	A	0.086477	20.7	P	0.019622	11.2	P	0.0232	10.8	M	0.057926
PA0151_at	27.6	P	0.009612	29.5	P	0.006552	22.3	P	0.001488	20.9	P	0.000936	37.1	P	0.002886	23.7	P	0.009612	28	P	0.001183	19.7	P	0.002886	33.2	P	0.004387	34.1	P	0.003566	19.6	P	0.001488	18.4	P	0.001488
PA0152_pcaQ_at	22	P	0.002886	20.4	P	0.04343	12.5	P	0.000737	15.6	P	0.001183	27.8	P	0.003566	16.5	P	0.006552	20.3	P	0.001183	14.6	P	0.000737	18.7	P	0.005373	24.9	P	0.004387	17.5	P	0.001864	14.3	P	0.001488
PA0153_pcaH_at	16.1	P	0.011565	21.9	P	0.004387	14.3	P	0.005373	16.5	P	0.005373	22	P	0.027312	18.4	P	0.009612	20.7	P	0.002325	15.6	P	0.004387	18.8	P	0.003566	24.2	P	0.002886	18.1	P	0.009612	18.7	P	0.003566
PA0154_pcaG_at	20.5	A	0.098025	18.9	A	0.110665	19	A	0.075978	26.1	M	0.057926	17.7	M	0.050263	18.4	A	0.110665	23.6	A	0.066479	27.9	A	0.098025	23.1	A	0.075978	24.8	A	0.155448	30.3	P	0.0232	24.8	A	0.066479
PA0155_pcaR_at	21.5	P	0.0232	11.9	A	0.139354	19.1	P	0.007953	26.6	P	0.019622	21.2	M	0.057926	18.4	P	0.013854	25.2	P	0.005373	21.2	P	0.005373	12.8	P	0.027312	16.7	M	0.050263	20.9	P	0.005373	16.8	P	0.04343
PA0156_at	16.1	P	0.013854	27.5	P	0.009612	29.4	P	0.001864	28.6	P	0.007953	26.3	P	0.004387	20.7	P	0.009612	40.1	P	0.005373	48.2	P	0.001488	19.4	P	0.005373	30.1	P	0.009612	36.1	P	0.002325	29	P	0.005373
PA0157_at	12.2	A	0.172724	11.6	A	0.210789	17.2	P	0.027312	20	P	0.037368	20.4	A	0.086477	17.6	A	0.098025	19.5	M	0.050263	20.9	P	0.016523	20.4	A	0.124432	18.5	A	0.155448	16.8	P	0.011565	16.3	M	0.057926
PA0158_at	15.5	A	0.066479	21.3	P	0.04343	13	P	0.027312	13.8	P	0.032015	23.8	A	0.098025	15.8	P	0.032015	13.4	A	0.086477	17.8	M	0.050263	14.6	P	0.04343	24.2	P	0.009612	14.5	P	0.037368	9.4	A	0.110665
PA0159_at	12.4	A	0.075978	14.2	M	0.057926	16.2	P	0.006552	14.7	P	0.011565	11.6	A	0.124432	9.3	A	0.098025	13.5	P	0.002325	15.7	P	0.001488	11.4	M	0.057926	20.1	M	0.057926	14.9	P	0.006552	14.9	P	0.04343
PA0160_at	18.7	P	0.002886	19.8	P	0.004387	29.5	P	0.002325	31.9	P	0.001183	23.2	P	0.006552	13	P	0.011565	25.7	P	0.002886	22.1	P	0.005373	22.5	P	0.001864	28.6	P	0.005373	25.2	P	0.001864	14.7	P	0.013854
PA0161_at	28	P	0.000737	18.3	P	0.002325	19.1	P	0.001183	27.6	P	0.000737	28.7	P	0.000737	19.3	P	0.001864	13.4	P	0.001864	13.2	P	0.002325	13.3	P	0.000936	36.1	P	0.000936	8.5	P	0.002886	10.9	P	0.006552
PA0162_at	52.1	P	0.002325	28.3	P	0.01383	68.3	P	0.000737	71.7	P	0.000737	39	P	0.007953	29.5	P	0.006552	38	P	0.001488	39.9	P	0.003566	28.2	P	0.007953	36.4	P	0.004387	21.6	P	0.005373	21.5	P	0.007953
PA0163_at	12.3	P	0.009612	8.2	P	0.032015	9	P	0.04343	13.1	P	0.001183	15.1	P	0.007953	12.1	P	0.000936	7.3	P	0.000936	8.1	P	0.027312	14.5	P	0.000936	15.6	P	0.000936	7.5	P	0.001488	8.4	P	0.0232
PA0164_at	58.3	P	0.000737	12.8	M	0.050263	67.3	P	0.000737	61.3	P	0.000737	16.8	P	0.007953	19	P	0.001488	18.6	P	0.003566	15.1	P	0.004387	15.8	P	0.002886	20	P	0.000737	12.1	P	0.003566	14.7	P	0.005373
PA0165_at	49	P	0.000737	34.6	P	0.002325	94.8	P	0.000737	117.9	P	0.000737	33	P	0.000737	36.5	P	0.001183	29	P	0.000936	31	P	0.000737	36.3	P	0.001488	31.8	P	0.000737	16.2	P	0.001183	13.8	P	0.003566
PA0166_at	1.7	A	0.808824	4.4	A	0.649648	1.1	A	0.860646	0.9	A	0.827276	2	A	0.860646	8	A	0.430652	2.6	A	0.649648	1.5	A	0.789211	2.3	A	0.675178	9.6	A	0.430652	7.7	A	0.350352	2.4	A	0.746627
PA0167_at	38.8	P	0.003566	24.8	P	0.013854	52	P	0.000936	43.9	P	0.000936	43	P	0.007953	25.7	P	0.005373	64.1	P	0.000936	75.1	P	0.000936	30.1	P	0.007953	26.5	P	0.007953	25.5	P	0.002886	20.8	P	0.009612
PA0168_at	19.6	P	0.011565	19.2	M	0.057926	13.5	P	0.006552	20.6	P	0.005373	31.7	P	0.005373	22.4	P	0.011565	22.1	P	0.004387	28.7	P	0.003566	23.9	P	0.004387	27	P	0.002886	15	P	0.003566	13.6	P	0.013854
PA0169_at	1.6	A	0.649648	3.9	A	0.486063	14	P	0.016523	9.9	A	0.075978	8.6	A	0.139354	9.2	A	0.155448	10.6	M	0.057926	9.9	P	0.032015	4.3	A	0.324822	9	M	0.057926	10.4	A	0.098025	5.2	A	0.403383
PA0170_at	23.7	P	0.006552	24	P	0.011565	28.5	P	0.004387	26.4	P	0.013854	24.1	P	0.027312	23.9	P	0.005373	25.1	P	0.011565	22.4	P	0.032015	24	P	0.009612	20.7	P	0.004387	15.1	P	0.037368	15.9	M	0.057926
PA0171_at	21.8	A	0.075978	19.1	A	0.276247	30.5	P	0.016523	27.5	P	0.027312	27.7	A	0.086477	28	P	0.013854	22.7	A	0.075978	23.4	A	0.066419	20.3	P	0.016523	19.3	P	0.006552	17.8	A	0.066479	17.2	A	0.139354
PA0172_at	18.2	A	0.098025	16.2	A	0.155448	19.8	P	0.027312	21.2	P	0.032015	12.2	A	0.124432	21.5	A	0.086477	14	A	0.075978	12.9	A	0.066479	16.1	A	0.098025	21.2	M	0.057926	12.9	A	0.110665	10.6	A	0.110665
PA0173_at	1.4	A	0.430652	10.1	A	0.191176	1.2	A	0.541744	1.1	A	0.569348	14.1	M	0.057926	6.8	A	0.253373	9.2	A	0.210789	7.1	A	0.350352	17	P	0.019622	17.9	P	0.027312	21.6	P	0.003566	19.3	P	0.013854
PA0174_at	20	A	0.191176	38.1	A	0.066479	12.6	A	0.276247	16.5	A	0.231536	24.9	A	0.139354	18.8	P	0.04343	22.6	A	0.098025	18.8	A	0.139354	31.3	M	0.050263	30.3	P	0.016523	30.7	P	0.037368	37.5	P	0.04343
PA0175_at	20.6	P	0.011565	43.1	P	0.000936	10.7	P	0.011565	13.3	P	0.032015	28.9	P	0.002325	21.5	P	0.006552	21.8	P	0.007953	23.1	P	0.003566	36.6	P	0.000936	39.6	P	0.001488	49.1	P	0.000737	47.2	P	0.000737
PA0176_at	22.2	M	0.057926	69.5	P	0.006552	21.9	P	0.009612	25	P	0.011565	36.9	P	0.019622	30.9	P	0.032015	49.8	P	0.007953	56.2	P	0.005373	78.8	P	0.001488	55.7	P	0.002325	138.5	P	0.000737	126.8	P	0.000737
PA0177_at	4.7	A	0.066479	28.2	P	0.001183	1.7	A	0.486063	4	A	0.276247	9	P	0.037368	8.8	P	0.016523	11.2	P	0.019622	12.4	P	0.016523	35.4	P	0.001488	24.6	P	0.003566	35.2	P	0.000936	34.7	P	0.001488
PA0178_at	13.4	A	0.30009	39.5	P	0.009612	9.7	M	0.057926	16.4	A	0.086477	20.2	A	0.155448	12.3	P	0.04343	30	P	0.037368	34.7	M	0.057926	37.4	P	0.005373	31.2	P	0.019622	73.5	P	0.004387	61.1	P	0.013854
PA0179_at	26	P	0.000737	168.8	P	0.000737	35.8	P	0.000737	35.8	P	0.000936	62.5	P	0.000737	60.5	P	0.000737	88.2	P	0.000737	109.1	P	0.000737	156.1	P	0.000737	104.5	P	0.000737	267	P	0.000737	247	P	0.000737
PA0180_at	16.8	P	0.04343	33.1	P	0.009612	26.9	P	0.006552	24.7	P	0.009612	30.7	P	0.0232	28.9	P	0.009612	36.9	P	0.004387	39	P	0.009612	37.1	P	0.004387	27.5	P	0.0232	47.8	P	0.000936	48.7	P	0.001488
PA0181_at	16.4	P	0.04343	7.6	A	0.276247	22.7	P	0.005373	28	P	0.005373	21.1	P	0.032015	13.2	A	0.139354	24.6	P	0.013854	21.3	P	0.007953	15.7	A	0.075978	17.9	A	0.086477	19.9	P	0.011565	16.7	P	0.032015
PA0182_at	13.5	A	0.098025	13.9	P	0.04343	10.7	A	0.110665	12.5	P	0.04343	25.1	M	0.050263	16.5	P	0.0232	17.4	M	0.050263	18.4	P	0.0232	18.4	P	0.011565	20.3	P	0.006552	10.7	A	0.086477	13.5	A	0.124432
PA0183_atsA_at	17.9	P	0.0232	25	P	0.009612	16.4	P	0.04343	21.5	P	0.019622	24.7	P	0.019622	24.8	P	0.009612	24.2	P	0.007953	25.2	P	0.0232	24	P	0.027312	27.2	P	0.004387	11.3	P	0.011565	21.3	P	0.032015
PA0184_at	4.8	A	0.350352	4.5	A	0.596617	2	A	0.768465	2.2	A	0.860646	5.8	A	0.569348	2.8	A	0.675228	2.4	A	0.513937	6.4	A	0.172724	4.8	A	0.596617	11	A	0.253373	4.2	A	0.231536	2.1	A	0.875568
PA0185_at	19.2	P	0.005373	14.5	P	0.027312	13.1	P	0.009612	13.6	P	0.005373	19.3	P	0.016523	16.6	P	0.011565	14.5	P	0.009612	12.6	P	0.001864	20.2	P	0.004387	24	P	0.000737	10.8	P	0.004387	8.7	P	0.019622
PA0186_at	15.4	A	0.139354	11	A	0.124432	7.8	A	0.124432	10	A	0.098025	12.6	A	0.098025	12.2	A	0.098025	10.4	A	0.075978	7.6	A	0.086477	12.1	A	0.110665	17.1	P	0.037368	7.7	A	0.075978	7	A	0.155448
PA0187_at	16	M	0.057926	12.3	A	0.086477	16.6	A	0.066479	17	P	0.013854	21.8	P	0.032015	17.7	P	0.032015	19.9	P	0.0232	23.3	P	0.019622	19.8	M	0.057926	30	P	0.016523	15.2	P	0.007953	17.1	P	0.027312
PA0188_at	14.3	M	0.050263	10.4	A	0.110665	17.7	P	0.009612	16.3	P	0.027312	15.1	A	0.110665	14.5	A	0.110665	21.3	P	0.037368	16.1	M	0.050263	16.2	M	0.057926	20.1	P	0.016523	16.8	P	0.016523	17.5	P	0.037368
PA0189_at	14.6	M	0.050263	17.2	A	0.210789	11.9	P	0.019622	20.5	P	0.04343	19.7	A	0.075978	14.7	A	0.086477	21	P	0.037323	15.3	P	0.037368	19.7	A	0.086477	12.9	P	0.032015	10.6	P	0.006552	15.1	P	0.037368
PA0190_at	5.6	P	0.037368	8.8	A	0.191176	4.2	A	0.324772	5.9	A	0.231536	11.1	P	0.016523	6.5	A	0.086477	5.1	A	0.124432	8.7	A	0.086477	9	A	0.110665	20	P	0.016523	5.8	M	0.050263	5.2	A	0.124432
PA0191_at	15.5	P	0.04343	10.2	A	0.124432	10.3	P	0.037368	12.3	P	0.003566	14.5	P	0.037368	12.8	M	0.050263	14.5	P	0.0232	15.8	P	0.032015	10.4	A	0.124432	17.6	P	0.0232	12.7	P	0.013854	9.9	A	0.075978
PA0192_at	25.4	P	0.004387	23	P	0.006552	12.3	P	0.019622	22.8	P	0.007953	36.1	P	0.003566	21.4	P	0.004387	23.9	P	0.003566	18.2	P	0.009612	33.5	P	0.001864	42.1	P	0.001488	13.8	P	0.002886	14	P	0.006552
PA0193_at	20.5	P	0.007953	19.8	P	0.009612	15	P	0.04343	15.5	P	0.027312	28.7	P	0.009612	20.3	P	0.019622	17.2	P	0.0232	17.5	P	0.027312	19.5	P	0.011565	30.6	P	0.009612	8.7	P	0.037368	16.6	A	0.066479
PA0194_at	22.8	P	0.002886	28.1	P	0.002886	22.9	P	0.0232	22.6	P	0.003566	34.2	P	0.005373	23.1	P	0.009612	31	P	0.006552	24.8	P	0.037368	22.1	P	0.027312	26	P	0.003566	25.2	P	0.006552	23	P	0.006552
PA0195_pntA_at	19.8	P	0.009612	22.2	P	0.011565	15.6	P	0.013854	15.1	P	0.005373	20.6	P	0.013854	16.6	P	0.016523	13.7	P	0.0232	21.2	P	0.009612	23.9	P	0.016523	21.7	P	0.011565	16.6	P	0.006552	18.3	P	0.007953
PA0196_pntB_at	15.1	P	0.016523	17	P	0.013854	11.1	P	0.001488	14.8	P	0.004387	14.8	P	0.001864	12.6	P	0.006552	11.3	P	0.009612	17	P	0.001488	13.9	P	0.003566	14.5	P	0.000936	8.9	P	0.003566	13	P	0.002886
PA0197_at	14.1	A	0.110665	15.5	A	0.172724	8	A	0.110665	16.3	A	0.066479	16.6	A	0.086477	15.9	A	0.075978	17.7	M	0.057926	14.7	P	0.037368	18.4	M	0.057926	22.7	P	0.027312	15.3	M	0.057926	13.8	M	0.057926
PA0198_exbB1_at	7.4	A	0.155448	7.8	A	0.210789	7.7	A	0.210789	4.4	A	0.350352	11	A	0.066479	4.6	A	0.253373	9.3	A	0.066479	9.5	A	0.172724	7.9	P	0.0232	15.8	P	0.037368	6.4	M	0.057926	8.2	A	0.172724
PA0199_exbD1_at	14	A	0.124432	14.4	A	0.172724	12.5	A	0.30009	21.3	A	0.231536	21.5	A	0.110665	18.8	A	0.172724	15.9	A	0.30009	18.8	A	0.253373	17.4	A	0.172724	23.8	P	0.04343	14.8	A	0.30009	12.7	A	0.350352
PA0200_i_at	70.3	P	0.000488	13.3	P	0.001465	84.9	P	0.000488	94.9	P	0.000488	56.9	P	0.000488	25.4	P	0.000488	45.6	P	0.000488	59.3	P	0.000488	22.1	P	0.000488	23.4	P	0.000488	37.7	P	0.000488	29.7	P	0.000488
PA0201_at	34.2	P	0.001864	15.5	A	0.066479	28.7	P	0.000737	27.3	P	0.000737	16.1	A	0.124432	10.5	A	0.086477	14.9	A	0.075978	20.3	P	0.027312	15.6	P	0.0232	18.4	P	0.032015	9	A	0.124432	9.9	A	0.155448
PA0202_at	15	P	0.0232	13.2	A	0.066479	8.3	P	0.016523	14.8	P	0.007953	17.1	P	0.037368	14.2	M	0.050263	9.8	P	0.016523	15.8	P	0.016523	15	A	0.139354	20.5	P	0.019622	11.7	P	0.0232	11	P	0.013854
PA0203_at	5.9	A	0.139354	9.1	A	0.075978	4.8	A	0.231536	8.7	A	0.075978	10.5	M	0.050263	7.4	A	0.110665	11.1	A	0.139354	10.9	P	0.016523	12.2	P	0.037368	20.3	P	0.0232	7.7	P	0.037368	8.2	P	0.04343
PA0204_at	7.6	A	0.191176	2.4	A	0.541744	5	A	0.17265	4.9	A	0.253373	12.6	A	0.191176	5.4	A	0.324822	10.4	A	0.172724	8.7	A	0.172724	11	A	0.210789	14.9	A	0.066479	9.3	P	0.032015	4.3	A	0.276247
PA0205_at	23.3	A	0.403383	19.2	A	0.486063	21.2	A	0.541744	24.2	A	0.430652	20.6	A	0.350352	23.9	A	0.430652	21.6	A	0.541744	30.7	A	0.513937	32.1	A	0.30009	45.6	A	0.191176	22.8	A	0.376576	13.2	A	0.569348
PA0206_at	19.7	P	0.037368	23.8	M	0.057926	10.9	P	0.04343	13.5	P	0.019622	27	P	0.016523	19.4	P	0.027312	13.5	P	0.027312	11.7	P	0.019622	23.6	P	0.0232	32.6	P	0.016523	11.1	P	0.006552	16.9	P	0.009612
PA0207_at	23.3	P	0.013854	34.7	P	0.011565	27.4	P	0.003566	34.7	P	0.004387	44	P	0.005373	25.4	P	0.009612	30.7	P	0.003566	35.4	P	0.002886	27.5	P	0.005373	32.5	P	0.002886	32.9	P	0.001488	26.1	P	0.006552
PA0208_mdcA_at	3.2	A	0.541744	3.2	A	0.596617	2.9	A	0.541744	6.5	A	0.486063	3.9	A	0.569348	3.7	A	0.569348	16.8	A	0.458256	12.8	A	0.513937	3.6	A	0.458256	7.9	A	0.376576	10.1	A	0.430652	3	A	0.569348
PA0209_at	16.8	P	0.005373	18.5	P	0.016523	9.5	P	0.009612	10.5	P	0.007953	16.8	P	0.005373	16.5	P	0.004387	18.7	P	0.005373	15	P	0.007953	20.4	P	0.002886	27.9	P	0.000936	16.2	P	0.013854	13.1	P	0.007953
PA0210_mdcC_at	13	P	0.001864	14.4	P	0.002886	7.3	P	0.009612	7.6	P	0.000737	14.6	P	0.000737	15.7	P	0.001864	10.3	P	0.002325	10.3	P	0.001488	20.9	P	0.002886	24	P	0.000936	8.2	P	0.006552	7	P	0.011565
PA0211_mdcD_at	12.1	A	0.139354	14.9	A	0.155448	3.4	A	0.324822	5.8	A	0.253373	15.7	A	0.098025	11.2	A	0.139354	14	A	0.075978	10.7	A	0.172724	14	M	0.057926	23.5	P	0.027312	10.5	P	0.037368	9.5	A	0.110665
PA0212_mdcE_at	8.6	A	0.172724	7.7	A	0.155448	10.2	A	0.172724	5.3	A	0.231536	7.8	A	0.191176	6.9	A	0.139354	8.5	A	0.231536	9.3	A	0.231536	9.3	A	0.110665	10	A	0.124432	13.7	A	0.086477	6	A	0.376576
PA0213_at	2	A	0.623424	1.5	A	0.486063	2.7	A	0.675178	4.8	A	0.324822	4.8	A	0.458243	1.1	A	0.541744	9.4	A	0.172724	11.5	A	0.210789	4.5	A	0.513937	6.9	A	0.253373	5.8	A	0.231536	5.3	A	0.376576
PA0214_at	8.1	A	0.191176	14.5	A	0.139354	7.3	A	0.324822	10.3	A	0.324822	9.7	A	0.210789	9.9	A	0.276247	8	A	0.350352	12.2	A	0.210789	11.8	A	0.155448	15.2	A	0.155448	11.3	A	0.191176	11.2	A	0.403383
PA0215_at	16.6	P	0.000737	15.5	P	0.000737	11.8	P	0.002325	16.5	P	0.007953	23	P	0.000737	18.2	P	0.000737	13.8	P	0.004387	13.5	P	0.004387	23.1	P	0.000737	28.9	P	0.000737	13.4	P	0.002325	8.5	P	0.006552
PA0216_at	10.6	A	0.210789	12.1	A	0.172724	10	A	0.075978	10	A	0.110665	19.8	P	0.037368	13	A	0.086477	12.1	A	0.066479	12.8	A	0.086477	14.1	P	0.0232	23.6	P	0.016523	7.6	A	0.110665	9	A	0.075978
PA0217_at	10.8	P	0.005373	10.6	P	0.016523	10.3	P	0.001864	17.5	P	0.004387	11.7	P	0.0232	11.1	P	0.003566	15.8	P	0.004387	17.4	P	0.007953	8.4	P	0.011565	15.3	P	0.001864	9.2	P	0.0232	14.2	P	0.032015
PA0218_at	7.8	A	0.155448	11.4	A	0.110665	10.9	A	0.098025	16.1	P	0.027312	14.7	M	0.057926	14.6	P	0.04343	16.9	P	0.013854	16.4	P	0.037368	10.3	A	0.098025	17.7	P	0.011565	14.8	P	0.009612	10.3	A	0.124432
PA0219_at	14	A	0.172724	9.7	A	0.324822	7.5	A	0.155448	10.1	P	0.037368	14.3	A	0.210789	6.8	A	0.350352	11	A	0.139354	16.3	A	0.086477	12.3	A	0.191176	17.7	A	0.124432	11.2	P	0.04343	10	A	0.098025
PA0220_at	17.6	A	0.172724	15.8	A	0.231536	10.6	A	0.075978	14.8	P	0.016523	15.3	A	0.172724	15.4	A	0.324822	11.2	P	0.037368	16.7	P	0.013854	21.6	A	0.191176	29.7	A	0.139354	10.8	P	0.027312	10.7	A	0.098025
PA0221_at	15.8	P	0.009612	15.3	P	0.0232	10.4	P	0.032015	14.7	P	0.013854	20	P	0.019622	7.2	P	0.006552	14.5	P	0.032015	14.5	M	0.050263	12.9	P	0.016523	22.3	P	0.004387	12.1	P	0.004387	6.8	P	0.0232
PA0222_at	5.4	A	0.430652	1.1	A	0.844552	0.9	A	0.69991	1.5	A	0.675178	3.8	A	0.569348	4.7	A	0.376576	3.3	A	0.376576	5.9	A	0.376576	5.4	A	0.513937	9.3	A	0.066479	4.2	A	0.276247	5.2	A	0.350352
PA0223_at	20.5	P	0.032015	14.7	A	0.075978	21.6	A	0.086477	19.9	M	0.050263	14.4	P	0.037368	17.7	P	0.0232	26.4	P	0.019622	15.1	A	0.075978	15.9	P	0.016523	20.2	P	0.005373	10.1	P	0.016523	14.1	P	0.019622
PA0224_at	12.9	P	0.007953	12.4	P	0.016523	16.2	P	0.001183	15.8	P	0.016523	18.6	P	0.011565	14.8	P	0.004387	19.3	P	0.004387	20.3	P	0.007953	19.1	P	0.007953	29	P	0.001488	14.7	P	0.003566	13.6	A	0.075978
PA0225_at	19.6	P	0.005373	22.8	P	0.009612	19.5	P	0.004387	17.3	P	0.009612	31.6	P	0.009612	20.5	P	0.006552	22.8	P	0.007953	27.1	P	0.003566	20.1	P	0.011565	32.2	P	0.007953	12.9	P	0.007953	14.8	P	0.013854
PA0226_at	11.8	A	0.231536	24.1	A	0.124432	15.7	A	0.110665	20.1	A	0.124432	27.7	A	0.124432	13.9	A	0.155448	20.4	A	0.066479	26.5	A	0.066479	13.5	A	0.139354	31.2	P	0.0232	16.7	A	0.066479	20.4	A	0.124432
PA0227_at	24.2	P	0.027312	22	A	0.086477	19.8	P	0.019622	22.8	P	0.016523	29.4	P	0.0232	16.2	A	0.075978	25.6	P	0.0232	29.1	P	0.0232	24.2	M	0.057926	27.9	P	0.016523	18.2	P	0.019622	12.8	A	0.086477
PA0228_pcaF_at	12	A	0.172724	11.1	A	0.191176	7.8	A	0.086477	9	A	0.110665	12	M	0.050263	7.6	A	0.324822	11.7	P	0.043382	10.7	M	0.050263	7.5	P	0.037368	13.2	P	0.0232	9.5	A	0.098025	10.3	A	0.139354
PA0229_pcaT_at	7.9	A	0.098025	5.1	A	0.191176	6.1	A	0.110665	6.9	P	0.019622	11.6	P	0.032015	7.1	P	0.005373	11.9	P	0.011565	11	P	0.005373	5.8	A	0.124432	8.4	P	0.011565	9	P	0.009612	9.1	M	0.050263
PA0230_pcaB_at	10.4	A	0.075978	12.2	A	0.155448	16.3	P	0.016523	17.2	P	0.0232	14.9	M	0.050263	14.4	P	0.016523	24.5	P	0.013854	31.5	P	0.002325	14	P	0.0232	17.4	P	0.019622	22	P	0.007953	11.6	P	0.04343
PA0231_pcaD_at	16.7	P	0.011565	22.2	P	0.013854	18.9	P	0.011565	23.6	P	0.011565	31.7	P	0.011565	21.6	P	0.011565	38.5	P	0.011565	46	P	0.011565	28.3	P	0.016523	30	P	0.011565	27.5	P	0.011565	27.6	P	0.016523
PA0232_pcaC_at	22.9	P	0.001183	21.5	P	0.002886	12.9	P	0.001183	9.9	P	0.000936	39.4	P	0.000737	23.8	P	0.000737	21.7	P	0.000737	24.6	P	0.000737	29.9	P	0.000936	41.8	P	0.000936	16.2	P	0.000737	13.9	P	0.001183
PA0233_at	1.5	A	0.746627	1.9	A	0.827276	14.5	P	0.037368	17.4	P	0.013854	2.8	A	0.699966	9.1	A	0.30009	12.5	P	0.037368	6.7	A	0.139354	7.5	A	0.486063	7.6	A	0.172724	6.5	A	0.086477	6.1	A	0.30009
PA0234_at	12.2	A	0.253373	13.2	A	0.139354	10.8	A	0.191176	12.9	P	0.016523	17	P	0.032015	16.4	A	0.139354	12.3	M	0.050263	12.9	A	0.098025	18.2	A	0.066479	25.3	A	0.110665	8.7	A	0.124432	8.1	A	0.098025
PA0235_pcaK_at	37.4	P	0.0232	41.6	P	0.019622	14.5	P	0.032015	32.6	P	0.007953	40.4	P	0.019622	38.5	P	0.013854	20.6	P	0.013854	22.9	P	0.016523	45.3	P	0.013854	49.8	P	0.006552	20.3	P	0.032015	22.1	P	0.019622
PA0236_at	18.2	P	0.002886	18.8	P	0.005373	21.5	P	0.000936	20.7	P	0.002325	21.1	P	0.003566	23.7	P	0.001864	32.1	P	0.001183	41.8	P	0.000737	18.6	P	0.003566	22.4	P	0.000936	21.4	P	0.000737	22.2	P	0.002886
PA0237_at	25.2	P	0.027312	20.4	P	0.037368	15	P	0.027312	17.8	P	0.0232	23	P	0.027312	17.6	P	0.027312	24.9	P	0.019622	20.6	P	0.019622	22.9	P	0.019622	25.9	P	0.009612	17.8	P	0.016523	21.8	P	0.0232
PA0238_at	15.9	P	0.000737	17.3	P	0.000737	9.5	P	0.001183	19.4	P	0.000737	24.5	P	0.000737	16.1	P	0.000737	24.5	P	0.000936	20.8	P	0.000936	16.1	P	0.000737	26.6	P	0.000737	16.3	P	0.000737	13.8	P	0.000737
PA0239_at	13.4	P	0.023166	18	A	0.086477	15.6	P	0.019622	18.1	P	0.007953	16.5	P	0.037368	15.4	A	0.124432	11.3	P	0.027312	21.9	P	0.032015	13	P	0.016523	32.1	P	0.016523	11.6	P	0.011565	8.4	M	0.057926
PA0240_at	9.6	P	0.007953	12.4	M	0.057926	12.3	P	0.016523	7.1	P	0.004387	12	P	0.027312	12.5	P	0.013854	14.9	P	0.009612	15.5	P	0.013854	13.5	P	0.016523	16.6	P	0.019622	10.8	P	0.013854	13.7	P	0.011565
PA0241_at	18.4	P	0.027312	23.2	P	0.027312	15.7	P	0.006552	13.3	P	0.005373	25.1	P	0.007953	18.4	P	0.013854	18.1	P	0.002886	14.8	P	0.006552	23.7	P	0.009612	29.1	P	0.007953	16.6	P	0.006552	13.8	P	0.011565
PA0242_at	9.6	A	0.324822	12	A	0.30009	6.7	A	0.210789	15.4	A	0.210789	6.2	A	0.430652	5.8	A	0.458256	14.7	A	0.276247	16	A	0.210789	9.4	A	0.350352	11.4	M	0.057926	10.5	A	0.253373	5.8	A	0.324822
PA0243_at	7.3	A	0.486063	4.2	A	0.430652	6.7	A	0.276247	4.8	A	0.276247	9.8	A	0.253373	8	A	0.231536	10.5	A	0.139354	6.8	A	0.210789	9.7	A	0.253373	12.8	A	0.098025	2.4	A	0.210789	1	A	0.513937
PA0244_at	8.9	A	0.403383	10.1	A	0.324822	14.1	A	0.110665	10.3	A	0.30009	18.9	A	0.172724	11.1	A	0.253373	14.8	A	0.124432	11	A	0.30009	13.8	A	0.210789	27.1	M	0.057926	11.2	A	0.086477	9.9	A	0.253373
PA0245_aroQ2_at	14	P	0.0232	20.7	P	0.027312	14.6	A	0.086477	20.6	P	0.016523	15.3	P	0.016523	12.7	A	0.086477	15.5	M	0.050263	16	P	0.032015	12.5	P	0.016523	15.4	P	0.005373	15.2	P	0.009612	11.9	P	0.037368
PA0246_at	17.7	M	0.050263	13.9	M	0.050263	12.6	P	0.027312	9.1	P	0.011565	26.6	P	0.037368	10.3	P	0.011565	16.2	P	0.013854	14	P	0.016523	13.1	P	0.032015	19.3	M	0.050263	6.7	P	0.019622	5.4	P	0.032015
PA0247_pobA_at	10.5	P	0.027312	14.2	P	0.037368	10.1	P	0.04343	14.1	P	0.019622	13	P	0.032015	11.5	P	0.007953	14.9	P	0.0232	11.3	A	0.098025	12	P	0.0232	20.4	P	0.003566	8.8	A	0.075978	9	P	0.032015
PA0248_at	18.8	P	0.001183	18.4	P	0.003566	12.4	P	0.003566	12.8	P	0.006552	22.1	P	0.000734	15.8	P	0.006552	21.7	P	0.001488	19.8	P	0.001488	14.3	P	0.001183	25	P	0.000936	13.9	P	0.002886	10.6	P	0.005373
PA0249_at	17.6	A	0.098025	19.6	A	0.253373	13.9	A	0.075978	22.3	A	0.124432	20.7	A	0.172724	17.7	A	0.139354	17.9	A	0.139354	17.3	A	0.110665	21.3	M	0.057926	29.8	P	0.037368	16.6	A	0.124432	19.8	A	0.066479
PA0250_at	17	A	0.110665	20.4	A	0.110665	22.1	A	0.110665	24.6	M	0.057926	28.3	A	0.086477	23.3	A	0.098025	35.1	P	0.037368	37	P	0.019622	41.4	P	0.019622	36.4	P	0.027312	46.5	P	0.011565	42	P	0.013854
PA0251_at	9.1	P	0.0232	6.9	A	0.098025	5.2	A	0.253373	6.9	A	0.172724	12.4	P	0.0232	11	M	0.050263	6.4	M	0.057926	1.8	A	0.541744	10.4	A	0.075978	16.5	P	0.011565	6.8	P	0.027312	6	A	0.155448
PA0252_at	3.9	P	0.016523	4	A	0.191176	8.3	A	0.086477	6.9	A	0.124432	3.5	A	0.403383	3.1	A	0.350352	1.4	A	0.569348	3.5	A	0.324822	4.7	A	0.231536	5.3	A	0.139354	1.1	A	0.513937	0.8	A	0.675178
PA0253_at	17.2	A	0.30009	14.9	A	0.210789	22.2	A	0.139354	28	A	0.086477	22.8	A	0.253373	21	A	0.155448	22.8	A	0.124432	29.6	A	0.191176	15.5	A	0.276247	25.6	A	0.155448	21.2	A	0.139354	14.5	A	0.210789
PA0254_at	15.2	P	0.037368	14.4	M	0.057926	17.6	P	0.027312	15.7	P	0.0232	21.8	P	0.016523	20.1	P	0.019622	25.8	P	0.0232	22.3	P	0.011565	19.4	P	0.032015	30	P	0.0232	14.5	P	0.016523	18.4	P	0.027312
PA0255_at	22.9	A	0.098025	20.8	A	0.124432	19.1	A	0.110665	19.2	A	0.124432	23.9	A	0.110665	20.3	A	0.098025	20.5	A	0.139354	29.9	A	0.086477	25.5	A	0.124432	13.9	A	0.191176	24.3	A	0.075978	15.6	A	0.124432
PA0256_at	7.7	A	0.110665	12.4	A	0.098025	8.9	A	0.066479	7.6	A	0.075978	13.3	M	0.050263	10.9	P	0.0232	9.6	A	0.066479	13.4	P	0.037368	13.8	M	0.050263	20.1	P	0.016523	15.7	P	0.016523	18.2	P	0.005373
PA0257_at	19.6	P	0.001183	20.7	P	0.001488	8.9	P	0.002886	9.6	P	0.001488	20.5	P	0.000737	16.4	P	0.001488	10.8	P	0.000936	12.5	P	0.000936	23.2	P	0.000737	24.4	P	0.000936	8.5	P	0.001864	10.6	P	0.009612
PA0258_at	16.3	P	0.000737	19.2	P	0.000936	10.4	P	0.002325	15.5	P	0.000933	19.1	P	0.000737	14.5	P	0.000936	10.9	P	0.000737	14.8	P	0.000737	19.2	P	0.001864	20.8	P	0.000936	10.8	P	0.000737	10.1	P	0.000936
PA0259_at	37.6	P	0.004387	47.7	P	0.011565	21.8	P	0.000734	28.2	P	0.000737	42.1	P	0.002325	36.7	P	0.003566	34.9	P	0.000737	39.7	P	0.000936	40.3	P	0.002325	44.6	P	0.000936	33.3	P	0.000737	31.6	P	0.000936
PA0260_at	25.5	P	0.016523	38	P	0.005373	23.2	P	0.016523	24.4	P	0.019622	38.2	P	0.013854	29.7	P	0.003566	39	P	0.009612	36.9	P	0.007953	35	P	0.013854	35.1	P	0.007953	27.3	P	0.016523	29.4	P	0.019622
PA0261_at	19.2	A	0.172724	24	A	0.098025	19.8	A	0.098025	22.7	A	0.110665	28	A	0.110665	17.9	A	0.139354	27.4	A	0.086477	30.7	M	0.057926	21.6	A	0.139354	24	M	0.050263	19.2	M	0.057926	16.7	A	0.075978
PA0262_at	12.6	A	0.075978	20.8	M	0.057926	7.1	A	0.253373	8.4	A	0.098025	17.1	A	0.075978	12.9	A	0.066479	13.2	A	0.075978	16.8	A	0.075978	16	P	0.032015	24	P	0.019622	9.1	A	0.086477	10.8	A	0.075978
PA0263_hcpC_s_at	35.1	P	0.005373	782.9	P	0.000737	26	P	0.001864	29.1	P	0.002325	56.6	P	0.001488	202.6	P	0.000737	33.1	P	0.000936	35.3	P	0.001864	53	P	0.000936	49.6	P	0.000737	27.7	P	0.000936	22.1	P	0.001488
PA0264_at	16.4	M	0.050263	14.1	A	0.075978	8.3	A	0.124432	9.4	P	0.032015	23.1	P	0.027312	16.8	P	0.0232	10.4	A	0.066479	7.6	M	0.050263	23.8	P	0.009612	26.3	P	0.002325	7.9	M	0.057926	7.9	A	0.086477
PA0265_gabD_at	92.8	P	0.001488	121.7	P	0.001183	150.6	P	0.001183	118.1	P	0.001183	152.7	P	0.000936	209.8	P	0.000936	287	P	0.000936	219.5	P	0.000936	73.8	P	0.001488	147.3	P	0.000936	149.5	P	0.000936	136.9	P	0.000936
PA0266_gabT_at	74.7	P	0.011565	90.6	P	0.011565	136.6	P	0.002325	105.1	P	0.003566	144.7	P	0.011565	205.6	P	0.000936	274.5	P	0.000936	185.2	P	0.001488	71.2	P	0.011565	149.1	P	0.005373	166.2	P	0.001488	139.2	P	0.002325
PA0267_at	16.8	A	0.110665	15.2	A	0.124432	17.5	P	0.037368	21.2	P	0.037368	15.2	A	0.155448	13.8	M	0.057926	20.6	P	0.032015	20.6	P	0.04343	13.2	A	0.066479	17.8	M	0.057926	12.4	M	0.057926	12.8	M	0.057926
PA0268_at	9.6	M	0.050263	8.6	A	0.155448	3.3	A	0.324822	7.6	A	0.075978	14.5	P	0.04343	12.6	P	0.032015	12.5	P	0.032015	14	P	0.013854	10.7	M	0.050263	14	P	0.027312	8.5	P	0.016523	8	P	0.013854
PA0269_at	25.7	P	0.001488	24	P	0.002325	21.9	P	0.002325	22.9	P	0.002886	39.4	P	0.000737	30.2	P	0.000737	36.7	P	0.000737	39.3	P	0.000737	43	P	0.000737	34.9	P	0.001183	31	P	0.000737	29.2	P	0.000936
PA0270_at	25.3	P	0.004387	28	P	0.005373	24.9	P	0.016523	21.6	P	0.019622	40	P	0.003566	32.8	P	0.002886	35.2	P	0.005373	51.5	P	0.005373	43.2	P	0.002325	37.8	P	0.002325	34.7	P	0.005373	31.3	P	0.006538
PA0271_at	14	P	0.009612	13.3	P	0.011565	8.5	P	0.037368	11.5	P	0.002886	17.5	P	0.003566	17.1	P	0.002886	20	P	0.002325	18.9	P	0.002325	20.6	P	0.011565	26.9	P	0.003566	23	P	0.002325	12.9	P	0.013854
PA0272_at	11.7	A	0.075978	9	A	0.191176	9.3	P	0.0232	11.2	M	0.057926	9.8	A	0.155448	8.2	A	0.155448	11.5	P	0.013854	15.5	P	0.016523	13.2	A	0.098025	15.2	P	0.032015	10.5	A	0.075728	7	M	0.050263
PA0273_at	9.9	A	0.231536	10.5	A	0.30009	3.8	A	0.350352	9	A	0.30009	11.6	A	0.191176	8.8	A	0.155448	10.4	A	0.276247	4.1	A	0.350352	16.9	A	0.075978	17.4	A	0.075978	6.2	A	0.139354	2.7	A	0.430652
PA0274_at	10.8	P	0.032015	8.6	A	0.075978	6.9	A	0.231536	13.7	M	0.050263	17.3	M	0.057926	14.3	P	0.037368	8.4	A	0.191176	11.1	A	0.066479	10.7	P	0.04343	22.5	P	0.019622	7.9	A	0.098025	9.9	A	0.086477
PA0275_at	14.1	P	0.027312	12.3	P	0.037368	15.4	P	0.004387	21.9	P	0.000936	16.3	P	0.004387	13.7	P	0.006552	20.3	P	0.001488	22.3	P	0.002325	13.7	P	0.004387	20.2	P	0.001864	16.6	P	0.001183	15.8	P	0.001488
PA0276_at	5.7	A	0.075978	4.6	A	0.110665	8.6	A	0.139354	8.6	A	0.155448	13.9	A	0.191176	9	A	0.066479	9.7	A	0.110665	9.3	A	0.124432	12.5	P	0.032015	13.4	P	0.0232	9.2	A	0.075978	1.7	A	0.430652
PA0277_at	13	M	0.050263	18.7	A	0.172724	27.8	P	0.003566	29	P	0.003566	6.9	A	0.253373	13.4	A	0.098025	17.6	P	0.016523	21.5	P	0.013854	10.9	A	0.124432	12.4	A	0.139354	9.6	P	0.032015	7.9	A	0.210789
PA0278_at	8.8	A	0.098025	7.9	A	0.231536	7.6	A	0.066479	7.4	P	0.037368	15.1	A	0.124432	7.9	A	0.098025	8.8	M	0.057926	7.3	A	0.350352	7.6	A	0.155448	16.1	P	0.027312	9.5	A	0.066479	9.2	A	0.098025
PA0279_at	9.9	P	0.002886	10	P	0.001183	7.9	P	0.019622	12.7	P	0.009612	15.9	P	0.005373	12.3	P	0.007953	17.4	P	0.009612	15.4	P	0.007953	12.5	P	0.002325	23.2	P	0.001488	13.7	P	0.004387	13	P	0.007953
PA0280_cysA_at	6.9	A	0.110665	8	A	0.210789	13.4	P	0.004387	13.9	P	0.002325	10.7	A	0.098025	6	A	0.124432	13.2	P	0.003566	10.3	P	0.006552	6.3	A	0.139354	9.9	P	0.032015	7.7	P	0.011565	6.7	P	0.013854
PA0281_cysW_at	9.6	A	0.231536	5	A	0.458256	13.9	P	0.0232	17.9	P	0.013854	9.9	A	0.486063	8.7	A	0.210789	10.1	A	0.124432	12.4	A	0.210789	7.3	A	0.231536	12.1	P	0.037368	9.8	A	0.30009	9	A	0.172724
PA0282_cysT_at	15.9	A	0.066479	17.4	P	0.006552	20	P	0.005373	20	P	0.011565	21.8	P	0.011565	20.3	P	0.009612	13.9	P	0.007953	14.6	P	0.019622	17.7	P	0.019622	36.1	P	0.0232	15.1	P	0.019622	6	A	0.086477
PA0283_sbp_at	21.8	P	0.037368	21.1	P	0.04343	24.9	P	0.007953	40	P	0.009612	26.8	P	0.032015	22.8	P	0.019622	27.8	P	0.011565	22.3	P	0.013854	20.5	P	0.027312	30.2	P	0.013854	15.2	P	0.011565	15	M	0.057926
PA0284_at	43.5	P	0.003566	33.1	P	0.011565	41.4	P	0.000936	42.5	P	0.000737	25.5	P	0.004387	19.1	P	0.013854	26.5	P	0.001488	34.6	P	0.000936	29.8	P	0.003566	25.8	P	0.011565	18.6	P	0.005373	15.9	P	0.013854
PA0285_at	14.6	A	0.075978	16	A	0.124432	19.7	P	0.006552	18.3	P	0.002325	22.3	P	0.032015	14.7	A	0.066479	9.3	P	0.0232	15.1	P	0.04343	18	P	0.0232	17.5	P	0.013854	14.5	P	0.013854	13.5	M	0.050263
PA0286_at	33	P	0.019622	60.8	P	0.001864	39.4	P	0.000936	40	P	0.000936	36.2	P	0.04343	31.8	P	0.006552	41.5	P	0.000737	54.9	P	0.000936	20	P	0.04343	20.5	P	0.0232	19.7	P	0.002325	17.3	P	0.000936
PA0287_at	8	A	0.324822	2.2	A	0.569348	5.5	A	0.486063	6.6	A	0.458256	7.7	A	0.324822	4.5	A	0.430652	6.8	A	0.376576	7.4	A	0.486058	5.5	A	0.350352	8.3	A	0.124432	4.9	A	0.324822	1.5	A	0.723753
PA0288_speB1_at	6.6	A	0.172724	6.1	A	0.324822	4.1	A	0.276247	5.6	A	0.30009	7.5	A	0.098025	2.6	A	0.486063	7.9	A	0.231536	6	A	0.191176	7.1	A	0.155448	3.6	A	0.253373	4.4	A	0.124432	5.3	A	0.231536
PA0289_at	24.7	A	0.098025	16.3	A	0.139354	23.6	M	0.057926	23	A	0.075978	22.8	A	0.086477	25.2	A	0.155448	28.6	A	0.098025	31.5	P	0.04343	22.2	A	0.086477	26	A	0.086477	25.1	P	0.037368	19.8	A	0.110665
PA0290_at	8.3	P	0.005373	11.8	P	0.016523	12.3	P	0.006552	10.8	P	0.003566	14.9	P	0.001488	14.4	P	0.006552	14.2	P	0.002325	14.1	P	0.011565	14.7	P	0.004387	20.4	P	0.002886	11.5	P	0.001488	12.5	P	0.001864
PA0291_oprE_at	110.9	P	0.001183	200.4	P	0.000936	194.4	P	0.000737	175.7	P	0.000737	84.1	P	0.004387	145.3	P	0.001183	129.8	P	0.000737	148.5	P	0.000737	33	P	0.004387	33.4	P	0.011565	45.3	P	0.002325	45.7	P	0.003566
PA0292_at	33.3	P	0.001183	31.6	P	0.000936	46.5	P	0.000737	57.6	P	0.000737	38.2	P	0.000737	39.3	P	0.000936	66.4	P	0.000737	71.4	P	0.000737	30.2	P	0.001183	40.4	P	0.000936	37.2	P	0.000737	29.9	P	0.000737
PA0293_at	14.3	P	0.004387	10.9	P	0.011565	22.1	P	0.002325	22.7	P	0.003566	19.4	P	0.032015	13.4	P	0.013854	20	P	0.005373	22.5	P	0.002886	12.9	P	0.027312	18.4	P	0.002886	14.2	P	0.0232	8.5	M	0.050263
PA0294_at	15	P	0.027312	12.7	A	0.066479	20.3	P	0.005373	22.1	P	0.009612	14.8	P	0.032015	11.8	M	0.057926	15	P	0.009612	22.4	P	0.004387	10.2	P	0.0232	14.9	P	0.011565	13.7	P	0.001864	13.4	P	0.011565
PA0295_at	44.3	P	0.013854	32.5	A	0.210789	56.6	P	0.000737	55.6	P	0.000936	37.3	A	0.139354	19.7	M	0.050263	35.3	P	0.001488	42.3	P	0.001488	25.4	A	0.066479	23.7	A	0.098025	19	P	0.019622	21.7	P	0.027312
PA0296_s_at	49.2	P	0.002886	65	P	0.002886	82.1	P	0.000936	87.7	P	0.001488	59.5	P	0.002886	110.7	P	0.001183	127.5	P	0.000936	87.3	P	0.001183	47.9	P	0.003566	62.5	P	0.002325	105.6	P	0.000737	99.6	P	0.001488
PA0297_at	24.4	P	0.0232	15.3	M	0.050263	16.6	P	0.001864	10.7	P	0.027312	20.7	P	0.0232	34.4	P	0.004387	20.6	P	0.002886	25.4	P	0.019622	20.1	P	0.0232	19.7	P	0.019622	20.2	P	0.001488	19.1	P	0.019622
PA0298_at	28.1	P	0.003566	44	P	0.001183	35.8	P	0.002325	29	P	0.000936	52.1	P	0.002325	70.4	P	0.000936	107	P	0.000936	76.4	P	0.000936	36.2	P	0.000936	54.1	P	0.001864	70.7	P	0.000936	59.1	P	0.001488
PA0299_at	52.9	P	0.001864	103	P	0.001488	76.2	P	0.001488	67.2	P	0.001864	131.9	P	0.000936	151.2	P	0.000936	198.1	P	0.001183	163.7	P	0.000936	103.5	P	0.001488	137.3	P	0.000936	187.3	P	0.000936	167.3	P	0.001488
PA0300_potF2_at	78.1	P	0.000737	109.1	P	0.000737	83	P	0.000936	80.3	P	0.000737	96.9	P	0.000737	155.8	P	0.000737	119.6	P	0.000737	131.4	P	0.000737	117	P	0.000737	109.1	P	0.000737	110	P	0.000737	110.3	P	0.000737
PA0301_potF3_at	33	P	0.006552	51.2	P	0.005373	28.7	P	0.006552	26.5	P	0.009612	40.5	P	0.007953	41.9	P	0.002886	48.8	P	0.003566	52.8	P	0.002325	43.4	P	0.006552	36.2	P	0.006552	35.2	P	0.001488	43.4	P	0.003566
PA0302_potG_at	17	A	0.066479	22	P	0.006552	17.4	P	0.004387	20.5	P	0.002325	29.2	P	0.009612	28	P	0.001183	39.2	P	0.001488	44.2	P	0.002325	23.6	P	0.0232	25.1	P	0.004387	23.6	P	0.002325	30.1	P	0.011565
PA0303_potH_at	17.8	P	0.000737	24.7	P	0.001183	36.2	P	0.000737	37.6	P	0.002325	30.6	P	0.001183	34.7	P	0.001488	47.2	P	0.000936	43.4	P	0.000936	29.3	P	0.001488	25.6	P	0.001488	35.2	P	0.000737	25.1	P	0.003566
PA0304_potI_at	9.8	M	0.057926	15.9	A	0.066479	9.2	A	0.231536	6.5	A	0.276247	16.9	M	0.057926	14.3	P	0.007953	10.3	M	0.057926	11.5	A	0.066479	14.4	P	0.016523	15.3	P	0.016523	12.6	P	0.032015	8.3	A	0.110665
PA0305_at	1.5	A	0.513937	4.4	A	0.649648	2.2	A	0.569348	6.9	A	0.376576	3.9	A	0.458256	3.2	A	0.403383	8.2	A	0.139354	13.5	A	0.155448	12.6	A	0.30009	8.8	A	0.350352	14.4	M	0.050263	9.5	A	0.110665
PA0306_at	13.4	P	0.009612	14.8	P	0.009612	15.3	P	0.011565	13.1	P	0.027312	16.9	P	0.009612	11.1	P	0.007953	16.5	P	0.004387	18.8	P	0.019622	17	P	0.004387	18.4	P	0.002886	12.9	P	0.006552	9.2	P	0.037368
PA0307_at	12.4	P	0.003566	7.3	P	0.016523	10.3	P	0.0232	3.6	P	0.0232	7.6	A	0.098025	5.3	A	0.086477	4.2	A	0.253373	9.5	M	0.050263	6.7	P	0.037368	6.6	P	0.001183	6.9	A	0.139354	3.3	A	0.210789
PA0308_at	15.3	P	0.013854	11	P	0.04343	21.2	P	0.002886	27.1	P	0.006552	21.5	P	0.011565	16.2	P	0.016523	19.8	P	0.005373	25.9	P	0.002886	17.5	P	0.013854	22.9	P	0.006552	18.4	P	0.003566	16.1	P	0.005373
PA0309_at	19.1	P	0.000737	20.5	P	0.000936	23.3	P	0.000737	21.1	P	0.000936	21.4	P	0.000936	13.1	P	0.000936	32.9	P	0.000737	31.1	P	0.000936	18.5	P	0.000936	19.9	P	0.001183	21.7	P	0.000737	18.4	P	0.001864
PA0310_at	24.8	A	0.110665	22.5	A	0.110665	24.3	M	0.050263	30.9	M	0.050263	24.4	A	0.191176	16.3	A	0.139354	21.7	A	0.172724	20.3	A	0.191176	17.2	A	0.124432	24.5	M	0.050263	19.8	A	0.075978	15	A	0.210789
PA0311_at	18.2	P	0.016523	15.6	M	0.050263	18.5	P	0.013854	24.8	P	0.032015	20.2	P	0.037368	16.6	P	0.019622	30.1	P	0.027312	19.7	P	0.0232	16.2	P	0.0232	23.7	P	0.007953	14	P	0.019622	14.6	P	0.04343
PA0312_at	13.5	P	0.011565	15.1	M	0.050263	19.4	P	0.011565	29.3	P	0.007953	21	P	0.013854	19.2	P	0.004387	18.5	P	0.002886	38.3	P	0.001488	21.6	P	0.003566	21.4	P	0.000737	46.2	P	0.001183	34.3	P	0.000936
PA0313_at	19.6	P	0.016523	20.6	P	0.013854	11.2	P	0.003566	11.7	P	0.003566	21.2	P	0.002886	14.7	P	0.004387	10.7	P	0.001488	13.9	P	0.000737	18.3	P	0.000737	25.3	P	0.000936	13.9	P	0.011565	6.4	P	0.04343
PA0314_at	24.8	P	0.027312	36.3	P	0.016523	34.8	P	0.003566	31.3	P	0.002325	36	P	0.019622	24.8	P	0.0232	44.4	P	0.004387	52.6	P	0.001488	30.6	P	0.009612	32.5	P	0.013854	39.1	P	0.001488	40.2	P	0.001488
PA0315_at	40.8	P	0.027312	30.7	P	0.0232	51.5	P	0.005373	56.2	P	0.011565	30.7	A	0.066479	40.3	P	0.007953	41.9	P	0.019622	42.2	P	0.0232	29.1	P	0.013854	30.9	P	0.007953	54.7	P	0.009612	48.5	P	0.011565
PA0316_serA_at	47.1	P	0.027312	43	P	0.032015	83.4	P	0.009612	87	P	0.011565	52.3	P	0.04343	46.3	P	0.019622	81.4	P	0.037368	91.3	P	0.016523	18	A	0.139354	30.2	M	0.057926	40.6	P	0.027312	44.5	P	0.027312
PA0317_at	44.3	P	0.000936	41.7	P	0.000936	67.3	P	0.000737	66.5	P	0.000737	33.3	P	0.002886	29.6	P	0.000936	51.4	P	0.000936	58.4	P	0.000737	26.6	P	0.000936	37.2	P	0.001488	30.3	P	0.000737	32.1	P	0.001183
PA0318_at	44.7	P	0.009612	35.5	P	0.013854	46.7	P	0.000737	52.6	P	0.001183	56.1	P	0.013854	36.4	P	0.009612	55.4	P	0.002325	75.4	P	0.005373	41.2	P	0.007953	32.9	P	0.027312	35.6	P	0.007953	38.7	P	0.013854
PA0319_at	33.1	P	0.004387	38.7	P	0.005373	40	P	0.000936	34.5	P	0.000936	36.4	P	0.007953	31.9	P	0.006552	26.4	P	0.001864	37.5	P	0.001183	26.4	P	0.013854	33.8	P	0.007953	26.8	P	0.001488	19	P	0.001864
PA0320_at	22.7	A	0.086477	24.2	A	0.155448	26.4	A	0.075978	33.2	P	0.04343	29.9	M	0.050263	23.5	A	0.075978	26.8	P	0.037368	26.4	P	0.04343	27.4	M	0.057926	33.2	P	0.037368	16.2	M	0.050263	19.5	A	0.066479
PA0321_at	3.1	A	0.649692	2.3	A	0.569348	4.4	A	0.253373	0.9	A	0.827276	6.1	A	0.430652	7.6	A	0.172724	6.4	A	0.210789	7.3	A	0.191176	6.3	A	0.139354	9.9	P	0.037368	4.4	A	0.253373	4	A	0.253373
PA0322_at	3.1	A	0.30009	6.8	A	0.376576	5.4	A	0.30009	1.3	A	0.789211	8.4	A	0.110665	6	A	0.155448	4.8	A	0.513937	4.4	A	0.513937	5.3	A	0.172724	12.2	P	0.04343	0.6	A	0.913523	1.3	A	0.889335
PA0323_at	8	P	0.032015	7.3	A	0.086477	0.8	A	0.596646	7.9	A	0.098025	15.8	P	0.0232	9.4	A	0.066479	9.1	A	0.124432	2.8	A	0.30009	10.5	P	0.011565	18.5	P	0.016523	3.8	A	0.30009	1.6	A	0.403383
PA0324_at	8.6	A	0.596617	5.6	A	0.768465	7.1	A	0.768465	8	A	0.649648	15.8	A	0.350352	7.7	A	0.808824	11.9	A	0.513937	11.3	A	0.513937	12.1	A	0.486063	20.6	A	0.231536	1.5	A	0.723753	1.8	A	0.789211
PA0325_at	13.1	P	0.011565	11.9	P	0.037368	9	P	0.027312	9.5	P	0.003566	17.7	P	0.009612	12.3	P	0.032015	8.6	P	0.009612	9	P	0.011565	11.9	P	0.011565	20.5	P	0.006552	9.4	P	0.0232	10.6	A	0.066479
PA0326_at	26.1	P	0.019622	22.2	P	0.027312	19.1	M	0.050263	25.3	P	0.027312	30.8	P	0.027312	26.2	P	0.032015	27.4	P	0.019622	27.7	M	0.050263	30.7	P	0.0232	29	P	0.016523	21.2	P	0.027312	21	P	0.032015
PA0327_at	5.9	A	0.30009	6.2	A	0.324822	3.7	A	0.172724	6.3	A	0.324822	1.6	A	0.62346	5.6	A	0.098025	7.2	A	0.066479	5.4	A	0.30009	9.6	A	0.155448	7.8	P	0.04343	4.5	A	0.231536	2.2	A	0.675178
PA0328_at	9.1	A	0.172724	16.1	P	0.027312	12.8	A	0.066479	17.1	P	0.032015	16.5	A	0.066479	15.7	M	0.057926	17.5	M	0.050263	17.4	P	0.032015	18	P	0.032015	15.5	P	0.04343	14.8	P	0.019622	14.9	M	0.057926
PA0329_at	26.3	P	0.003566	74.8	P	0.001183	25.2	P	0.000737	30	P	0.000737	30.7	P	0.000737	33.1	P	0.002886	43.1	P	0.000737	46.2	P	0.000936	57.5	P	0.001183	55.3	P	0.001183	91.7	P	0.000737	89.4	P	0.000737
PA0330_rpiA_at	59	P	0.001488	81	P	0.000936	71.1	P	0.001183	87.9	P	0.000936	41.2	P	0.006552	47.2	P	0.001864	71.8	P	0.001864	59.3	P	0.001183	44.9	P	0.001488	56.2	P	0.002886	31	P	0.000936	42.2	P	0.002886
PA0331_ilvA1_at	36.1	P	0.003566	33.7	P	0.006552	43.3	P	0.001864	43.8	P	0.001864	39.5	P	0.005373	28.9	P	0.009612	35.1	P	0.003566	46.6	P	0.002325	27.4	P	0.009612	30.5	P	0.006552	20	P	0.002325	22.7	P	0.004387
PA0332_at	26.8	P	0.004387	30.5	P	0.009612	20.2	P	0.007953	20.9	P	0.006552	28.2	P	0.006552	16.9	P	0.001488	23.2	P	0.004387	31.6	P	0.002886	34.4	P	0.001864	30.7	P	0.003566	21.4	P	0.000737	22.4	P	0.001488
PA0333_at	13.8	P	0.006552	20.2	P	0.006552	11.2	P	0.006552	12.9	P	0.003566	20.9	P	0.004387	13.1	P	0.003566	8.4	P	0.001488	18.4	P	0.001183	17.6	P	0.004387	23.7	P	0.004387	12.3	P	0.002325	7.3	P	0.003566
PA0334_at	19	P	0.003566	22.9	M	0.057926	19.5	P	0.019622	30	P	0.007953	28.2	P	0.006552	18.5	P	0.006552	22.2	P	0.009612	25.1	P	0.005373	16.6	P	0.003566	22.1	P	0.004387	18.4	P	0.006552	20.2	M	0.050263
PA0335_at	30.7	P	0.000737	22.2	P	0.001488	67.5	P	0.000936	62.4	P	0.000737	31.7	P	0.000737	20	P	0.001183	49.6	P	0.001864	44.7	P	0.000737	16.4	P	0.001183	19.1	P	0.006552	20.4	P	0.001488	21.7	P	0.002886
PA0336_at	180.5	P	0.000936	133.2	P	0.000737	192.3	P	0.000936	181.6	P	0.000936	149.1	P	0.000737	133.4	P	0.000737	150	P	0.000737	201	P	0.000737	115.5	P	0.000936	94.1	P	0.000737	104.9	P	0.000936	137.4	P	0.000737
PA0337_ptsP_at	37.1	P	0.002886	45.2	P	0.003566	38	P	0.000737	56.1	P	0.001864	32.2	P	0.005373	35.5	P	0.003566	40.4	P	0.001864	80.7	P	0.004387	32.3	P	0.006552	35.5	P	0.003566	41.7	P	0.001488	55.3	P	0.006552
PA0338_at	10.4	A	0.231536	14.3	A	0.253373	7.2	A	0.430652	9.2	A	0.276247	10.4	A	0.30009	10.5	A	0.155448	12.7	A	0.253373	11.5	A	0.253373	11.4	A	0.110665	15.4	A	0.075978	8	A	0.30009	10.4	A	0.350352
PA0339_at	11.9	P	0.032015	10.8	A	0.139354	16.8	P	0.007953	12.9	P	0.007953	12.4	P	0.04343	10.6	A	0.124432	20.9	P	0.003566	20.2	P	0.003566	13.4	P	0.032015	13.4	P	0.005373	13.9	P	0.001488	12.3	P	0.027312
PA0340_at	28.7	P	0.004387	25.1	P	0.005373	27.1	P	0.000936	24.1	P	0.001488	36.3	P	0.002886	31.1	P	0.002325	30.1	P	0.000936	27	P	0.001488	27.1	P	0.002886	33.5	P	0.002325	17	P	0.001864	22.2	P	0.001183
PA0341_lgt_at	20.5	P	0.003566	19	P	0.007953	13.1	P	0.000737	16.2	P	0.000737	26.8	P	0.003566	17.7	P	0.001488	19.3	P	0.000936	20.8	P	0.000737	14.7	P	0.000936	16.6	P	0.001488	9.9	P	0.001864	10.1	P	0.032015
PA0342_thyA_at	50.8	P	0.000737	46.8	P	0.000737	57.7	P	0.000737	63	P	0.000936	39.1	P	0.001864	37.8	P	0.000737	42.2	P	0.000936	43.6	P	0.000936	21.1	P	0.000737	33.3	P	0.000936	26.7	P	0.000936	32.2	P	0.001864
PA0343_at	19.2	P	0.0232	13.5	A	0.155448	11.5	A	0.139354	12.5	A	0.086477	25.5	P	0.037368	15.3	P	0.027312	17.5	A	0.086477	19	A	0.075978	23.6	P	0.011565	25.2	P	0.003566	17	P	0.04343	12.6	A	0.155448
PA0344_at	12.9	A	0.253373	17.9	A	0.276247	13.3	A	0.324822	16.2	A	0.276247	20.5	A	0.350352	22.1	A	0.098025	23	A	0.124432	29.5	A	0.124432	16.4	A	0.210789	30.9	A	0.066479	16	A	0.155448	19.6	A	0.210789
PA0345_at	20.2	P	0.001864	22.6	P	0.003566	18.5	P	0.009612	19.9	P	0.004387	34.5	P	0.004387	25.2	P	0.001864	34.1	P	0.001488	36.3	P	0.001488	28.6	P	0.001864	33.4	P	0.001488	25.4	P	0.002886	21.6	P	0.002325
PA0346_at	17.8	P	0.006552	19.8	P	0.0232	14.5	P	0.019622	20.8	P	0.003566	23	P	0.016523	20.7	P	0.016523	17.2	P	0.009612	20.6	P	0.011565	22.8	P	0.011565	25.2	P	0.016523	13.9	P	0.003566	14.7	P	0.013854
PA0347_glpQ_at	14.8	P	0.006552	13.6	P	0.011565	15.8	P	0.007953	14.8	P	0.007953	22.9	P	0.004387	18.6	P	0.007953	20.9	P	0.009612	13.5	P	0.009612	17.8	P	0.013854	30.2	P	0.005373	16.9	P	0.004387	13.5	P	0.009612
PA0348_at	18.7	M	0.050263	15.8	A	0.086477	15.1	A	0.110665	20	A	0.075978	18.7	P	0.04343	17.8	P	0.04343	23	M	0.057926	17.6	A	0.066479	13.8	P	0.04343	19.2	P	0.037368	15.8	A	0.066479	16.1	A	0.139354
PA0349_at	9.1	M	0.057926	9.5	A	0.066479	5.5	A	0.086477	9.5	M	0.050263	25.6	P	0.013854	16.1	P	0.0232	7.2	A	0.139354	13.1	P	0.013854	17.1	P	0.009612	25.1	P	0.002886	8.2	A	0.086477	9.9	A	0.098025
PA0350_folA_at	24.9	P	0.032015	17.5	A	0.210789	18.3	P	0.002325	22.5	P	0.005373	22.9	A	0.124432	23	A	0.066479	20.6	P	0.016523	28.9	P	0.016523	18.4	A	0.139354	27.2	P	0.032015	9.5	P	0.037368	11.8	A	0.124432
PA0351_at	15.4	A	0.276247	19.3	A	0.458256	29.9	A	0.110665	35.3	A	0.086477	23.6	A	0.376576	16.1	A	0.430652	35	M	0.050263	33.5	A	0.124432	21.8	A	0.172724	21.5	A	0.231536	28.5	A	0.075978	22.4	A	0.155448
PA0352_at	12.3	A	0.098025	8.9	A	0.172724	14.2	P	0.016523	14.3	P	0.037368	8.3	A	0.191176	9.8	A	0.155448	8.7	A	0.086477	8.4	A	0.066479	3	A	0.324822	12	P	0.037368	10.3	P	0.013854	6.4	P	0.0232
PA0353_ilvD_at	31	M	0.057926	37.1	A	0.124432	38	P	0.009612	45	P	0.011565	43.6	A	0.098025	26.2	A	0.086477	52.6	P	0.011565	52.6	P	0.006552	21	A	0.172724	25.3	A	0.086477	32.3	P	0.032015	40.1	P	0.037368
PA0354_at	23.2	P	0.002325	22.4	P	0.007953	26.8	P	0.001488	34.9	P	0.000737	19.8	P	0.013854	14.3	P	0.0232	18.9	P	0.006552	24.2	P	0.004387	18.4	P	0.006552	19.2	P	0.005373	19.8	P	0.006552	16.2	P	0.011565
PA0355_pfpI_at	16.2	P	0.04343	22.5	P	0.0232	13.5	P	0.0232	16.4	P	0.013854	31.5	P	0.003566	19.6	P	0.013854	36.9	P	0.002325	48	P	0.001183	25.4	P	0.016523	25.6	P	0.013854	22.9	P	0.002325	24.8	P	0.003566
PA0356_at	23.4	A	0.253373	31.1	A	0.172724	19	A	0.155448	17.1	A	0.124432	19.7	A	0.276247	10.9	A	0.276247	15.3	A	0.098025	17.7	A	0.139354	11.2	A	0.324822	18.8	A	0.155448	5.7	A	0.231536	11.4	A	0.124432
PA0357_mutM_at	18.7	P	0.002325	17.7	P	0.003566	23	P	0.001488	19	P	0.001488	22.1	P	0.002886	12.8	P	0.007953	21	P	0.000936	26.9	P	0.000936	17.3	P	0.005373	11.8	P	0.009612	14.8	P	0.000737	9.9	P	0.013854
PA0358_at	13.5	P	0.011565	13	P	0.0232	16.4	P	0.0232	17.7	P	0.013854	14.3	A	0.098025	13.6	P	0.0232	13.9	M	0.050263	8.7	M	0.057926	13.2	P	0.037368	16.8	P	0.005373	9.7	P	0.016523	10.8	M	0.057926
PA0359_at	26.1	P	0.002886	33.8	P	0.001864	55.2	P	0.000936	69.3	P	0.000737	25.6	P	0.013854	20.5	P	0.001488	38.7	P	0.000737	37.3	P	0.001183	21.6	P	0.001183	26.6	P	0.002886	32.8	P	0.000936	27.8	P	0.001488
PA0360_at	14.2	P	0.009612	12.9	M	0.057926	17.1	P	0.0232	20.6	P	0.037368	16	P	0.0232	11.6	M	0.050263	17.6	A	0.110665	20.3	P	0.016523	13	P	0.027312	16.2	P	0.032015	11.9	P	0.019622	10.7	A	0.110665
PA0361_at	7.3	A	0.430652	7.3	A	0.350352	3.6	A	0.376576	3.7	A	0.458256	2.5	A	0.569348	9.8	A	0.191176	3.7	A	0.513937	2.2	A	0.827276	4.6	A	0.350352	12.2	A	0.191176	3	A	0.30009	1.8	A	0.827276
PA0362_fdx1_at	54.5	P	0.000737	58.4	P	0.000737	52.6	P	0.000737	67.6	P	0.000737	40.6	P	0.000737	32.3	P	0.000737	39.8	P	0.000737	43.4	P	0.000737	34.1	P	0.000737	34.6	P	0.000737	26.7	P	0.000737	28.1	P	0.000737
PA0363_coaD_at	30.3	P	0.001183	21.5	P	0.000936	40.5	P	0.000737	40.7	P	0.000936	19.4	P	0.003566	17.5	P	0.000737	27.3	P	0.000737	29.6	P	0.000737	9.4	P	0.011565	21.5	P	0.000936	17.4	P	0.001488	14.2	P	0.007953
PA0364_at	6.4	A	0.124432	6.1	A	0.458256	2.4	A	0.430652	4.2	A	0.403383	13.6	P	0.0232	8.5	A	0.086477	6.8	A	0.124432	4	A	0.276247	11.2	A	0.075978	15.3	P	0.016523	8.1	P	0.004387	9.3	A	0.086477
PA0365_at	13.7	A	0.110665	13.1	A	0.253373	13.1	A	0.066479	16.6	A	0.124432	23.8	A	0.066479	22.9	M	0.057926	33.6	P	0.037368	33.5	P	0.032015	21.9	A	0.075978	24.7	A	0.098025	25	P	0.0232	27.7	M	0.057926
PA0366_at	27.3	P	0.007953	30	P	0.009612	24.1	P	0.001183	28.1	P	0.002325	37.2	P	0.004387	35.7	P	0.005373	33.7	P	0.001183	37.5	P	0.001183	44.9	P	0.001864	44.5	P	0.005373	38	P	0.001864	27.2	P	0.000737
PA0367_at	33.9	P	0.004387	28.3	P	0.009612	24.5	P	0.002325	26.7	P	0.002886	29.3	P	0.019622	21	P	0.013854	24.9	P	0.006552	35.6	P	0.004387	29.5	P	0.005373	29	P	0.005373	20.6	P	0.003566	29.2	P	0.005373
PA0368_at	18.3	P	0.027312	27	P	0.027312	14.6	P	0.004387	14.2	P	0.000737	37.6	P	0.0232	15.8	P	0.016523	17.5	P	0.002886	17.1	P	0.003566	17.9	M	0.057926	32.6	P	0.0232	18.4	P	0.001488	9.7	P	0.001864
PA0369_at	26.3	P	0.004387	18.5	P	0.009612	26.2	P	0.001183	28.8	P	0.001183	21.1	P	0.004387	16.2	P	0.007953	26	P	0.001183	31.7	P	0.003566	16.6	P	0.003566	16.1	P	0.003566	17.4	P	0.000936	14.1	P	0.007953
PA0370_at	28.7	P	0.016523	34.5	P	0.016523	54.7	P	0.002886	52.2	P	0.002886	34.4	P	0.004387	26.4	P	0.032015	53.7	P	0.004387	62.2	P	0.003566	30.7	P	0.016523	28.3	P	0.019622	33.6	P	0.009612	25.9	P	0.0232
PA0371_at	21.1	A	0.110665	25.1	A	0.110665	40.1	P	0.011565	44.8	P	0.0232	22.3	A	0.086477	26.7	M	0.057926	43.4	P	0.019622	41.5	P	0.019622	16	A	0.124432	14.7	A	0.172724	19.3	M	0.050263	17.8	A	0.139354
PA0372_at	44.6	P	0.001488	45.3	P	0.001183	63.4	P	0.000936	68.3	P	0.001183	45.2	P	0.002886	39.2	P	0.001488	62.7	P	0.001183	74.1	P	0.001183	33.8	P	0.001183	27.9	P	0.001183	34	P	0.001488	25.4	P	0.002886
PA0373_ftsY_at	35.9	P	0.003566	47.2	P	0.000936	62.6	P	0.000936	65.9	P	0.000737	37.7	P	0.004387	26.8	P	0.002325	41.8	P	0.000737	65.7	P	0.001864	20.5	P	0.006552	37	P	0.001488	44.7	P	0.001488	38	P	0.006552
PA0374_ftsE_at	27.9	P	0.006552	33.6	P	0.007953	54.8	P	0.000737	61.8	P	0.000936	23.8	M	0.057926	21.9	P	0.009612	42.1	P	0.000737	43	P	0.001183	22.9	P	0.037368	19	P	0.032015	22.9	P	0.001488	20.9	P	0.016523
PA0375_ftsX_at	43.8	P	0.001183	42	P	0.001864	52.1	P	0.000737	65.1	P	0.000737	36.6	P	0.001864	32.5	P	0.001864	39.3	P	0.000737	52.1	P	0.000737	35.9	P	0.002325	39.1	P	0.001864	39.2	P	0.000737	31.4	P	0.000936
PA0376_rpoH_at	121.4	P	0.000737	160.7	P	0.000737	203.7	P	0.000737	175.1	P	0.000936	171.1	P	0.000737	184.7	P	0.000737	299.8	P	0.000737	358.4	P	0.000737	158	P	0.000737	161.9	P	0.000737	307.6	P	0.000737	262.6	P	0.000737
PA0377_at	30.5	P	0.006552	26.2	P	0.007953	20.5	P	0.005373	23.6	P	0.006552	40.9	P	0.0232	27.9	P	0.005373	29.5	P	0.005373	22.1	P	0.007953	30.8	M	0.050263	34.5	P	0.007953	21.5	P	0.006552	16.6	P	0.016523
PA0378_at	11.5	P	0.037368	13.9	A	0.124432	7.5	A	0.086477	11.2	M	0.057926	17.1	A	0.110665	9.8	P	0.019622	15.1	A	0.139354	15.1	P	0.037368	10.2	M	0.050263	19.3	P	0.019622	10.8	M	0.050263	8.4	A	0.231536
PA0379_at	34.9	P	0.011565	35.2	P	0.011565	24.9	P	0.011565	21.4	P	0.011565	37.4	P	0.011565	29.8	P	0.011565	26.5	P	0.019622	29.9	P	0.011565	27.3	P	0.011565	34.1	P	0.011565	22.4	P	0.013854	17.9	P	0.019622
PA0380_i_at	62.8	P	0.002371	80.8	P	0.001851	54.6	P	0.001851	54.9	P	0.001437	36.4	P	0.006032	33.6	P	0.00302	44.3	P	0.004816	47.7	P	0.002371	23.3	P	0.007511	28.1	P	0.003825	25.3	P	0.00302	25.7	P	0.004816
PA0381_thiG_at	26.4	P	0.027312	29.3	A	0.066479	44.7	P	0.009612	48.9	P	0.009612	14.8	A	0.124432	17.2	P	0.027312	31.1	P	0.013854	31.2	P	0.019622	3.4	A	0.376576	13.4	A	0.210789	15.7	P	0.032015	16.3	P	0.032015
PA0382_micA_at	17.5	P	0.019622	19.9	A	0.139354	24.8	P	0.007953	34.8	P	0.004387	12.4	A	0.253373	15.1	A	0.253373	11.6	A	0.191176	13.9	A	0.086477	13.9	A	0.350352	15.6	A	0.172724	7.4	A	0.124432	4.9	A	0.403383
PA0383_at	11.9	A	0.350352	9.5	A	0.231536	8.7	A	0.191176	10.9	A	0.075978	14.4	A	0.066479	12.1	A	0.155448	11.3	A	0.172724	10	A	0.30009	13.4	A	0.124432	15.4	P	0.019622	11.4	A	0.210789	7.3	A	0.30009
PA0384_at	7.6	P	0.003566	12.1	P	0.007953	12.4	P	0.003566	12.6	P	0.003566	21.3	P	0.001183	13.5	P	0.003566	16.4	P	0.000936	23.8	P	0.001488	22.9	P	0.000936	21.8	P	0.001488	22.9	P	0.000936	15.7	P	0.002325
PA0385_at	13.2	P	0.001183	18.8	P	0.001488	13.4	P	0.001488	15	P	0.002886	17.1	P	0.007953	14.7	P	0.002325	10.7	P	0.004387	15.6	P	0.002886	11.7	P	0.009612	20.6	P	0.004387	5.8	P	0.04343	10	P	0.019622
PA0386_at	24.5	P	0.002325	25.2	P	0.002886	26.7	P	0.002325	29	P	0.002886	15.5	P	0.019622	12.4	P	0.016523	17.3	P	0.005373	14.8	P	0.001488	11.4	P	0.037368	14.2	P	0.006552	11.5	P	0.002886	17	P	0.04343
PA0387_at	72.7	P	0.004387	69.7	P	0.006552	70	P	0.001488	62.8	P	0.001488	62.8	P	0.011565	52.2	P	0.007953	43.5	P	0.004387	75	P	0.003566	48.3	P	0.016497	48.2	P	0.009612	38.7	P	0.002325	35.3	P	0.005373
PA0388_at	60.8	P	0.000737	67.1	P	0.000737	63.1	P	0.000737	61.8	P	0.000737	46.2	P	0.000737	57	P	0.000737	57	P	0.000737	67.2	P	0.000737	54.2	P	0.000737	43.5	P	0.000737	51.8	P	0.000737	39.6	P	0.000936
PA0389_at	27.3	P	0.001488	22.2	P	0.003566	32.9	P	0.000936	33.7	P	0.000936	29.1	P	0.006552	20.6	P	0.002886	31.6	P	0.001864	33.5	P	0.002325	12.4	P	0.016523	14.4	P	0.004387	12.1	P	0.0232	17	P	0.019622
PA0390_metX_at	34.5	P	0.009612	28.5	P	0.04343	51	P	0.002325	42.3	P	0.003566	29.6	A	0.139354	21.2	P	0.04343	29.3	P	0.009612	32.2	P	0.005373	13.9	A	0.191176	16.5	A	0.075978	14.3	P	0.019622	12.3	A	0.139354
PA0391_at	19.8	P	0.000737	23.5	P	0.001488	24.8	P	0.000737	32.4	P	0.001488	23.2	P	0.002325	17.2	P	0.005373	24.7	P	0.001183	37.5	P	0.000737	32.1	P	0.001488	30.5	P	0.004387	25.6	P	0.000737	30.5	P	0.000936
PA0392_at	31.1	P	0.002886	27.8	P	0.004387	44.8	P	0.001183	43.1	P	0.000737	31.9	P	0.001488	29.8	P	0.003566	52.7	P	0.000936	63.5	P	0.000737	18.4	P	0.002325	20.9	P	0.002886	20.2	P	0.001864	20.7	P	0.002325
PA0393_proC_at	32.4	P	0.011565	41	P	0.016523	74.6	P	0.001488	79.3	P	0.001864	53.3	P	0.004387	48.5	P	0.007953	84.4	P	0.001183	97.1	P	0.001183	25.7	M	0.050263	21.9	P	0.032015	49.4	P	0.005373	48.3	P	0.013854
PA0394_at	53.4	P	0.003566	48.1	P	0.032015	82.7	P	0.000737	105.9	P	0.000737	44.6	P	0.016523	51.8	P	0.001864	64.6	P	0.000737	76.6	P	0.000737	24.1	P	0.032015	37.6	P	0.009612	34.4	P	0.000737	34.4	P	0.000737
PA0395_pilT_at	31.2	P	0.000737	51.6	P	0.000936	47.6	P	0.000936	42.9	P	0.000737	30.3	P	0.001183	30.3	P	0.001183	40	P	0.000936	39.7	P	0.000936	26.2	P	0.000936	32.3	P	0.001183	39.1	P	0.000936	38.1	P	0.001488
PA0396_pilU_at	20.6	P	0.027312	34.8	P	0.004387	43.6	P	0.002325	50.1	P	0.001864	27.7	A	0.066479	19.5	P	0.037368	20.3	P	0.009612	34.6	P	0.001488	25.5	P	0.013854	27.9	P	0.019622	35.1	P	0.000936	37.3	P	0.000936
PA0397_at	9.8	A	0.098025	11.1	A	0.139354	8.8	A	0.172724	8.9	A	0.231536	11.8	A	0.172724	7.9	A	0.172724	11.2	A	0.124432	15.8	P	0.019622	13.3	P	0.04343	16.1	P	0.027312	9.5	P	0.004387	9	A	0.110665
PA0398_at	22.3	P	0.016523	22	P	0.013854	18.4	P	0.011565	19.7	P	0.011565	26.9	M	0.050263	25.2	P	0.019622	26	P	0.005373	33.7	P	0.003566	17.9	P	0.019622	25.6	P	0.013854	20.2	P	0.003566	15.4	P	0.005373
PA0399_at	18.4	A	0.139354	28.7	M	0.057926	39.2	P	0.019622	40.6	P	0.0232	36.7	A	0.066479	28.3	P	0.0232	78.6	P	0.013854	71.2	P	0.013854	30	M	0.057926	21.2	M	0.057926	53.9	P	0.013854	44	P	0.037368
PA0400_at	33	P	0.005373	36.5	P	0.006552	33.9	P	0.000936	28.3	P	0.000737	56	P	0.001864	51.5	P	0.001488	56.2	P	0.000737	55.7	P	0.000737	44.9	P	0.000737	40.6	P	0.002886	38.9	P	0.000936	35.1	P	0.004387
PA0401_at	19.5	P	0.004387	19.2	P	0.0232	28.2	P	0.001864	33.1	P	0.016523	21.5	P	0.04343	14.5	P	0.016523	34.3	P	0.005373	38.9	P	0.003566	9.6	P	0.04343	13.4	P	0.0232	16.7	P	0.003566	16.4	P	0.0232
PA0402_pyrB_at	88.8	P	0.000737	70.3	P	0.001183	104.6	P	0.000737	123	P	0.000737	69.6	P	0.001488	42.7	P	0.000737	85.6	P	0.000737	117.2	P	0.000737	42.8	P	0.000936	46.7	P	0.002886	46.6	P	0.000936	60.5	P	0.001183
PA0403_pyrR_at	77.8	P	0.000936	45.2	P	0.001183	91.4	P	0.000737	83.1	P	0.000737	70.2	P	0.001488	37.2	P	0.000936	66.9	P	0.000737	76.3	P	0.000737	34.4	P	0.001864	32.8	P	0.003566	38.3	P	0.000737	47	P	0.000936
PA0404_i_at	75.4	P	0.00293	68.4	P	0.000732	81.2	P	0.000732	75.8	P	0.000732	73.1	P	0.00293	42.9	P	0.001221	60.6	P	0.001221	71.9	P	0.000732	52.3	P	0.00293	57.6	P	0.000732	45	P	0.00293	50.9	P	0.000732
PA0405_at	30.7	P	0.001864	26.7	P	0.000737	78.3	P	0.000737	62.4	P	0.000737	24.8	P	0.007953	18.4	P	0.004387	42.1	P	0.000936	48.4	P	0.000936	21.6	P	0.002325	20.6	P	0.000737	26.2	P	0.000737	23.3	P	0.001864
PA0406_at	20.8	P	0.019622	26.9	P	0.006552	47.3	P	0.001183	52.9	P	0.002325	16.4	P	0.0232	12.1	P	0.007953	28	P	0.001864	36.9	P	0.007953	16	P	0.013854	20.4	P	0.002325	18.8	P	0.003566	20	P	0.032015
PA0407_gshB_at	67.6	P	0.000737	74.9	P	0.000737	44.8	P	0.000737	48	P	0.000737	97.6	P	0.000737	68.1	P	0.000737	65.9	P	0.000737	98.1	P	0.000737	59.2	P	0.000737	55.7	P	0.000737	56.4	P	0.000737	63.6	P	0.000737
PA0408_pilG_at	174	P	0.000737	171.8	P	0.000737	273.7	P	0.000737	247.5	P	0.000737	92.8	P	0.000737	54.7	P	0.000737	133.2	P	0.000737	165.3	P	0.000737	51.8	P	0.000737	44.7	P	0.000737	78.1	P	0.000737	67.9	P	0.000936
PA0409_pilH_at	329.5	P	0.000936	334.9	P	0.000936	455.4	P	0.000737	456.6	P	0.000737	235.3	P	0.000936	154.9	P	0.000936	312.9	P	0.000936	372.8	P	0.000936	147.4	P	0.001183	125.7	P	0.001488	208.7	P	0.000737	207.6	P	0.000936
PA0410_pilI_at	36.3	P	0.000936	33.6	P	0.003566	69.8	P	0.000737	57.3	P	0.001488	19.8	P	0.019622	12.8	P	0.019622	31.7	P	0.002325	40.3	P	0.002325	10.9	A	0.086477	18.6	P	0.011544	22.1	P	0.002886	16.1	P	0.013854
PA0411_pilJ_at	74.8	P	0.000737	93.3	P	0.000737	71	P	0.000737	85	P	0.000737	62.7	P	0.000737	52.1	P	0.000737	76.5	P	0.000737	97.4	P	0.000737	50.2	P	0.000936	54.2	P	0.000737	51.6	P	0.000737	54.2	P	0.000737
PA0412_pilK_at	21	P	0.027312	26.2	P	0.0232	19.4	M	0.057926	20.6	P	0.04343	20.3	A	0.066479	11.7	A	0.086477	17.8	A	0.086477	17.9	A	0.066479	14.3	P	0.037368	19.3	P	0.037368	12.8	M	0.050263	15.2	A	0.110665
PA0413_at	37.9	P	0.006552	39.3	P	0.003566	37.5	P	0.000936	55.9	P	0.001488	43	P	0.013854	30.8	P	0.007953	48.8	P	0.001864	59.8	P	0.000936	24.7	P	0.009612	42.5	P	0.007953	35.4	P	0.000936	37.7	P	0.005373
PA0414_at	32.3	M	0.057926	32.6	A	0.075978	29.1	P	0.013854	34.7	P	0.013854	21.7	A	0.191176	19	A	0.139354	22.4	A	0.066479	26.5	P	0.027312	22.7	A	0.110665	24	A	0.086477	24	P	0.019622	22.8	P	0.037368
PA0415_at	38.6	P	0.011565	32.1	P	0.004387	30.9	P	0.007953	34.1	P	0.006552	24.7	P	0.004387	18.3	P	0.0232	41.6	P	0.009612	29.3	P	0.003566	24	P	0.005373	34.8	P	0.003566	29.4	P	0.003566	29.8	P	0.005373
PA0416_at	14.4	P	0.04343	13.9	A	0.066479	12.1	P	0.0232	14.4	P	0.0232	15.3	P	0.032015	13	P	0.037368	15.5	P	0.0232	15.2	P	0.016523	15	P	0.0232	15.5	P	0.019622	8.7	P	0.032015	11.4	A	0.066479
PA0417_at	12.2	M	0.057926	13.7	A	0.124432	7.3	A	0.110665	1.2	A	0.541744	16	A	0.098025	12.8	A	0.086477	8.8	A	0.231536	10	A	0.098025	15.5	A	0.110665	28.6	P	0.011565	9.5	M	0.050211	4.3	A	0.486063
PA0418_at	5.9	A	0.210789	7.4	A	0.172724	13.5	M	0.050263	6.4	A	0.253373	12.9	A	0.086477	7.1	A	0.253308	11.4	P	0.037368	13.6	P	0.027312	7	P	0.04343	7.3	M	0.057926	10.8	P	0.0232	6.2	A	0.276247
PA0419_at	16.8	P	0.011565	17.8	P	0.011565	17.2	P	0.001488	17.8	P	0.005373	17.5	P	0.009612	15.5	P	0.002886	18.7	P	0.003566	22.6	P	0.003566	18.6	P	0.007953	26.2	P	0.002886	12.5	P	0.007953	8.2	A	0.110665
PA0420_bioA_at	30	P	0.001864	33.2	P	0.007953	46.7	P	0.000936	36.3	P	0.000737	37.3	P	0.005373	28.9	P	0.002886	43	P	0.004387	68.5	P	0.001864	36.4	P	0.009612	34.1	P	0.004387	41.5	P	0.002886	27.6	P	0.004387
PA0421_at	23	M	0.057926	17.1	P	0.032015	21	P	0.013854	21.2	P	0.037368	29.9	P	0.037368	29.7	P	0.005373	49.2	P	0.004387	46.4	P	0.007953	13.2	M	0.057926	31.4	P	0.011565	20.3	P	0.009612	19.4	P	0.032015
PA0422_at	71.4	P	0.000737	80.7	P	0.000737	93.1	P	0.000737	88.9	P	0.000737	41.7	P	0.000737	39.6	P	0.001488	54.6	P	0.000737	61.3	P	0.000737	26.6	P	0.001183	31.1	P	0.001488	28.3	P	0.001488	26.7	P	0.001183
PA0423_at	44.3	P	0.001488	63.2	P	0.001488	45.8	P	0.001864	52.2	P	0.001864	71.5	P	0.001864	41.5	P	0.001488	67.6	P	0.000936	81.7	P	0.000737	42.1	P	0.001864	47	P	0.002325	43.9	P	0.001488	44.5	P	0.001864
PA0424_mexR_at	19.8	A	0.231536	27.8	A	0.191176	36	A	0.075916	41.6	A	0.086477	61.6	P	0.04343	70.4	P	0.009612	96.9	P	0.001488	93.6	P	0.001864	26.8	A	0.210789	39.5	A	0.086477	34.6	P	0.0232	32.4	A	0.066479
PA0425_mexA_at	52.2	P	0.003566	69.6	P	0.003566	108.9	P	0.000936	131.2	P	0.000936	104.6	P	0.001183	129.8	P	0.000737	296.3	P	0.000737	276.6	P	0.000737	42.1	P	0.016523	79.4	P	0.001488	112.9	P	0.000737	145.5	P	0.001183
PA0426_mexB_at	38.2	P	0.000936	50.7	P	0.000737	80.4	P	0.000737	82.6	P	0.000737	96.8	P	0.000737	122.1	P	0.000737	182	P	0.000737	193.7	P	0.000737	32.5	P	0.000737	54.7	P	0.000737	81.3	P	0.000737	81.5	P	0.000737
PA0427_oprM_at	33.5	P	0.002325	43.1	P	0.001864	78.9	P	0.000737	75.6	P	0.000737	91.2	P	0.001488	105.3	P	0.000737	203.2	P	0.000737	215.4	P	0.000737	37.8	P	0.003566	53.5	P	0.001183	97.6	P	0.000737	81.3	P	0.000737
PA0428_at	60.2	M	0.057926	79.7	M	0.057926	114.9	P	0.016523	137.2	P	0.016523	56.1	A	0.191176	57.3	A	0.124432	76.8	M	0.057926	100.9	P	0.037368	51.1	A	0.191176	52.4	A	0.075978	75.7	P	0.027312	76.4	P	0.04343
PA0429_at	39.3	P	0.000936	35.7	P	0.000737	53.7	P	0.000737	60.8	P	0.000737	28.2	P	0.004387	28.3	P	0.001864	32.5	P	0.000936	31.7	P	0.000737	36	P	0.001183	31.8	P	0.001864	27.4	P	0.000737	26.1	P	0.000737
PA0430_metF_at	50.1	P	0.002886	68.9	P	0.002886	80.3	P	0.001183	89.1	P	0.001488	15.4	P	0.032015	31.9	P	0.004387	26.5	P	0.007953	41.1	P	0.004387	39.4	P	0.002886	44.3	P	0.001864	31.7	P	0.003566	38.1	P	0.003566
PA0431_at	55.6	P	0.000936	77	P	0.000936	157.1	P	0.000737	162.2	P	0.000737	34.4	P	0.000936	37.4	P	0.001488	62.9	P	0.000936	67	P	0.001183	45.6	P	0.000936	65.4	P	0.000936	71.8	P	0.000936	67	P	0.000936
PA0432_sahH_at	113.4	P	0.000737	143.9	P	0.000737	234.6	P	0.000737	214.7	P	0.000737	67.4	P	0.000737	88.8	P	0.000737	111	P	0.000737	134	P	0.000737	118.7	P	0.000737	140	P	0.000737	139.5	P	0.000737	139.5	P	0.000737
PA0433_at	9.9	P	0.004387	10.2	P	0.0232	14.5	P	0.001864	10.7	P	0.001864	10.9	P	0.003566	9.7	P	0.000936	13.4	P	0.002325	14.9	P	0.001864	6.9	A	0.075978	19	P	0.001183	14.6	P	0.002886	9.6	P	0.0232
PA0434_at	13.6	P	0.011565	23.1	P	0.0232	18.9	P	0.016523	25.9	P	0.013854	19.6	P	0.011565	13.1	P	0.011565	22.1	P	0.011565	30.1	P	0.011565	18.4	P	0.0232	21.5	P	0.019622	25.4	P	0.013854	27.2	P	0.013854
PA0435_at	23.2	A	0.124432	17.1	A	0.191176	9	A	0.231536	15.6	A	0.172724	18.3	A	0.139354	13.4	A	0.098025	18.3	A	0.110665	15.7	A	0.231536	19.4	M	0.057926	27.9	P	0.032015	12.9	A	0.124432	11.9	A	0.172724
PA0436_at	81.3	P	0.002325	72.2	P	0.001488	49.7	P	0.000737	63.3	P	0.000936	65	P	0.001488	46.4	P	0.001488	40.3	P	0.001488	54.8	P	0.000737	49.1	P	0.001183	42	P	0.001864	31.4	P	0.002325	35.4	P	0.001864
PA0437_codA_at	16.3	A	0.191176	22.9	A	0.276247	26.2	A	0.086477	35.3	M	0.050263	23.2	A	0.098025	19.5	A	0.210789	27.6	A	0.172724	20.7	A	0.110665	15.6	A	0.210789	16.2	A	0.172724	19.5	P	0.027312	18	A	0.376576
PA0438_codB_at	11.1	P	0.003566	13.8	P	0.001864	14.7	P	0.009612	20.4	P	0.001488	18.1	P	0.003566	15.6	P	0.001183	17.2	P	0.005373	14.3	P	0.0232	15.3	P	0.002325	20.5	P	0.002886	8.7	P	0.0232	12.6	P	0.0232
PA0439_at	2.1	A	0.69991	2	A	0.808824	1.9	A	0.808824	2.2	A	0.768465	2.4	A	0.69991	8.8	A	0.191176	7.3	A	0.486063	7.9	A	0.649648	3.4	A	0.541744	9.5	A	0.276247	12.3	A	0.098025	9.2	A	0.253373
PA0440_at	1.2	A	0.458256	3.9	A	0.513937	0.8	A	0.541744	2.7	A	0.513937	4.4	A	0.403383	0.8	A	0.596617	10.3	A	0.253373	7	A	0.350352	5.9	A	0.350352	6	A	0.30009	8.3	A	0.075978	9.1	A	0.191176
PA0441_at	15.5	A	0.30009	10.5	A	0.430652	11.1	A	0.139354	17.6	A	0.110665	18	A	0.253373	17.2	A	0.075978	7.3	A	0.276247	9.3	A	0.253373	31.9	P	0.027312	33.3	P	0.0232	31.5	P	0.027312	33.2	P	0.037368
PA0442_r_at	6.3	P	0.001864	4.5	P	0.027312	0.1	A	0.596617	0	A	0.62357	7	P	0.002886	6.5	P	0.001864	0.2	A	0.110595	0	A	0.967985	7	P	0.003566	5.4	P	0.002325	0	A	0.596733	0	A	0.913588
PA0443_at	11.9	A	0.191176	6.1	A	0.350352	8.4	P	0.032015	12.6	A	0.110665	16.3	P	0.019622	9.6	A	0.110665	14.2	P	0.013854	9.3	P	0.04343	15.7	P	0.0232	14.6	P	0.009612	10.1	P	0.009612	7.4	P	0.04343
PA0444_at	10	A	0.098025	11.8	A	0.066479	10.1	A	0.110665	12.5	A	0.124432	13.5	A	0.172724	14.1	A	0.066479	11.4	M	0.050263	12	A	0.155448	19.3	P	0.027312	18.8	P	0.011565	11.1	P	0.032015	13.7	A	0.172724
PA0445_s_at	17.7	P	0.032015	21.8	P	0.0232	26.6	P	0.005373	20.2	P	0.003566	23.3	P	0.019622	17.2	P	0.019622	47.1	P	0.001864	38.6	P	0.002325	24	P	0.005373	28.4	P	0.000737	38	P	0.004387	23.7	P	0.004387
PA0446_at	14.3	A	0.110665	14.1	A	0.098025	5.9	A	0.210789	3.5	A	0.231536	20.1	A	0.155448	13.9	A	0.110665	15.1	P	0.019622	18.8	P	0.006552	17.1	P	0.027312	18.7	A	0.066479	18.4	P	0.006552	16.9	M	0.050263
PA0447_gcdH_at	15.3	P	0.016523	23.4	P	0.002886	28.3	P	0.001864	25.4	P	0.000936	30.6	P	0.001488	31	P	0.019622	43.4	P	0.000737	44.1	P	0.000737	37.6	P	0.001183	20.3	P	0.000936	57.5	P	0.000737	53.2	P	0.000737
PA0448_at	10	P	0.04343	12.1	A	0.066479	14.9	P	0.013854	10.5	P	0.016523	14.3	P	0.013854	11.3	P	0.019622	20.2	P	0.004387	17.4	P	0.01383	10.7	A	0.066479	15.8	P	0.027312	10.7	P	0.006552	12	P	0.009612
PA0449_at	56.9	P	0.000936	79	P	0.000936	59.1	P	0.001183	71	P	0.000936	100.8	P	0.001183	76.8	P	0.000936	108.4	P	0.000737	135.1	P	0.000737	74.5	P	0.000737	73.9	P	0.000936	87.5	P	0.000737	83.5	P	0.000737
PA0450_at	7.9	A	0.458256	10	A	0.324822	3.1	A	0.513937	6.1	A	0.231536	12.9	A	0.30009	15.6	A	0.191176	7.9	A	0.210789	5.5	A	0.403383	8	A	0.350352	19.3	A	0.110665	5.1	A	0.350352	1.9	A	0.513937
PA0451_at	14.8	P	0.032015	15.1	P	0.032015	12.5	P	0.032015	13.4	M	0.057926	19.3	P	0.013854	16.3	P	0.002325	17.4	P	0.013854	14.1	P	0.016523	19.3	P	0.003566	22.2	P	0.006552	15.3	P	0.005373	19.1	P	0.019622
PA0452_at	10.7	A	0.191176	13.4	A	0.596617	8.5	A	0.486063	10	A	0.30009	14.9	A	0.110665	9.2	A	0.276247	10.4	A	0.403383	8.6	A	0.210789	15.1	A	0.086477	22.6	A	0.098025	7.6	A	0.191176	4.2	A	0.430652
PA0453_at	6.8	A	0.376576	6.1	A	0.403383	10.7	A	0.350352	10.6	A	0.253373	8.4	A	0.376576	9.3	A	0.210789	11.3	A	0.231536	9.5	A	0.231536	10.7	A	0.210789	14.5	A	0.210789	7	A	0.191176	3.5	A	0.486063
PA0454_at	18.4	A	0.124432	18.4	A	0.210789	17.2	A	0.098025	18.4	A	0.124432	23	A	0.139354	17	A	0.110665	16.9	A	0.155448	18.7	A	0.139354	18.5	A	0.139354	24.8	A	0.191176	14.3	A	0.098025	13.5	A	0.276247
PA0455_dbpA_at	19.2	P	0.032015	21.1	P	0.032015	26.8	P	0.013854	23.8	P	0.009612	23.6	P	0.037368	13.4	A	0.066479	11.2	P	0.006552	17.2	P	0.032015	16	P	0.013854	20.6	P	0.006552	23.8	P	0.016523	15.3	P	0.027312
PA0456_at	487	P	0.000737	532.3	P	0.000737	364.6	P	0.000737	391	P	0.000737	210.4	P	0.000737	241.4	P	0.000737	218	P	0.000737	254.1	P	0.000737	131.8	P	0.000737	142.4	P	0.000737	108.4	P	0.000737	102.3	P	0.000737
PA0457_at	20	P	0.011565	28.2	P	0.004387	22.8	P	0.004387	17.7	P	0.006552	21.2	P	0.011565	20.4	P	0.011565	19.2	P	0.006552	22.9	P	0.007953	12.7	P	0.013854	24.2	P	0.004387	15.7	P	0.002325	16.1	P	0.006552
PA0458_at	18.2	P	0.037368	15.6	A	0.098025	23.3	P	0.004387	19.5	P	0.027312	19.5	A	0.086477	15.7	A	0.098025	31.4	P	0.009612	30.7	P	0.002325	14.5	A	0.086477	26.3	P	0.009612	24.3	P	0.002886	21.7	P	0.003566
PA0459_at	23.6	P	0.011565	102	P	0.005373	26.2	P	0.013854	25.8	P	0.009612	68	P	0.004387	41.5	P	0.003566	82.6	P	0.001488	88.9	P	0.001183	141.5	P	0.002325	91.4	P	0.003566	171.6	P	0.000936	156.6	P	0.000936
PA0460_at	32.5	P	0.0232	58	P	0.006552	14	P	0.027312	17.6	P	0.016523	37.3	P	0.016523	37	P	0.027312	40.3	P	0.003566	47.1	P	0.003566	56.3	P	0.007953	39.5	P	0.007953	57	P	0.001864	57.4	P	0.001488
PA0461_at	25.9	P	0.003566	30.4	P	0.007953	30.3	P	0.000737	30.7	P	0.000737	30.5	P	0.001183	30.1	P	0.001183	38.2	P	0.000737	38.9	P	0.000737	22.7	P	0.004387	33.8	P	0.000936	25.6	P	0.000737	17.8	P	0.000737
PA0462_at	26.3	P	0.005373	31.6	P	0.009612	34.2	P	0.032015	51.1	P	0.04343	29.8	P	0.005373	23.7	P	0.002886	53	P	0.013854	36.8	M	0.057926	24.6	P	0.002325	37.3	P	0.004387	26.8	P	0.016523	33	P	0.032015
PA0463_creB_at	21	P	0.013854	20	P	0.037368	30.7	P	0.001488	29.3	P	0.005361	22.5	P	0.013854	18.4	P	0.006552	29.4	P	0.004387	39.9	P	0.002325	14	M	0.057926	20.3	P	0.009612	20.1	P	0.006552	20.3	P	0.016523
PA0464_creC_at	19.1	M	0.057926	15.9	A	0.139354	13.8	P	0.016523	13.4	A	0.098025	16.1	A	0.155448	13	A	0.098025	24.3	P	0.011565	16.9	P	0.037368	18.2	A	0.066479	23.5	P	0.019622	13	P	0.009612	21.8	P	0.04343
PA0465_creD_at	6.1	A	0.376576	6.2	A	0.403383	5.4	A	0.430652	7.7	A	0.430652	11.5	A	0.324822	10	A	0.124432	11.2	A	0.376576	10.3	A	0.430652	11.6	M	0.057926	14.6	A	0.172724	7.7	A	0.276247	7.5	A	0.376576
PA0466_at	17.1	M	0.057926	11.4	A	0.124432	6.1	A	0.110665	8.2	A	0.110665	22.7	P	0.032015	16	A	0.086477	14.8	M	0.050263	10.3	A	0.098025	16	A	0.075978	23.3	P	0.011565	18.3	P	0.027312	8.7	A	0.066479
PA0467_at	32.2	P	0.027312	33.1	P	0.037368	40.4	P	0.016523	40.9	P	0.011565	39.6	P	0.027312	33	P	0.013854	39.1	P	0.013854	41.2	P	0.011565	38.7	P	0.009612	30.8	P	0.011565	46.1	P	0.009612	37.3	P	0.013854
PA0468_at	12.9	A	0.066479	23.5	P	0.027312	21.6	P	0.001488	27.2	P	0.002886	20	P	0.019622	17.4	P	0.016523	22.2	P	0.002886	30.2	P	0.001183	22.6	P	0.011565	17.1	P	0.009612	34.9	P	0.001183	28.2	P	0.001488
PA0469_at	29.6	P	0.04343	33.8	P	0.032015	37.8	P	0.013854	38.2	P	0.016523	45.7	P	0.019622	43.5	P	0.0232	43.7	P	0.013854	45.5	P	0.013854	40.6	P	0.027312	44	P	0.019622	43.2	P	0.013854	45.8	P	0.011565
PA0470_at	9.3	A	0.075978	9.5	A	0.098025	16.4	P	0.016523	19.6	P	0.019622	15.8	A	0.110665	13.8	M	0.050263	17.5	P	0.04343	9	A	0.086477	15.5	A	0.098025	21.4	P	0.0232	11.9	P	0.019622	12.2	A	0.086477
PA0471_at	12.5	P	0.027312	8.5	A	0.139354	9.9	P	0.04343	14.4	A	0.066479	16.4	P	0.009612	11.4	P	0.001183	12.7	A	0.172724	11.6	A	0.324822	17.4	P	0.005373	20.6	P	0.007953	12.9	P	0.004387	9.4	M	0.050263
PA0472_at	7.5	P	0.0232	13.4	M	0.050263	9.2	P	0.007953	8.4	P	0.027312	10.6	P	0.032015	6.3	P	0.04343	10.5	P	0.032015	9.4	P	0.027312	12.5	P	0.0232	17.3	P	0.006552	7.2	P	0.002325	7.5	A	0.110665
PA0473_at	12.5	P	0.011565	11.1	P	0.04343	14.7	P	0.004387	10.6	P	0.007953	19.2	P	0.003566	14.9	P	0.001488	24.5	P	0.001183	23.7	P	0.004387	18.8	P	0.004387	17.3	P	0.000737	19.8	P	0.000737	18.3	P	0.005373
PA0474_at	4.1	A	0.569348	1.8	A	0.808824	0.9	A	0.844552	0.9	A	0.827276	1.4	A	0.649648	3.7	A	0.569348	1.4	A	0.875568	1	A	0.844552	1.3	A	0.69991	8.4	A	0.324822	4.3	A	0.569348	0.9	A	0.972688
PA0475_at	4.6	A	0.191176	3.7	A	0.30009	2.3	A	0.30009	10	A	0.155448	4.5	A	0.191176	4.7	A	0.430652	9.8	P	0.032015	11.4	P	0.016523	4.6	A	0.403383	12	A	0.098025	7.3	A	0.098025	8.4	M	0.050263
PA0476_at	13.2	P	0.032015	12.5	P	0.037368	2.4	A	0.30009	5.7	A	0.231536	15.1	P	0.011565	13	P	0.037368	12.9	M	0.057926	5.2	A	0.231536	12.2	P	0.007953	14.3	P	0.009612	8.9	P	0.016523	8.5	A	0.124432
PA0477_at	7.9	A	0.110665	11.2	A	0.210789	7.8	A	0.110665	12.8	P	0.032015	17.4	A	0.110665	11	A	0.172724	15.3	A	0.075978	9.7	P	0.037368	12.7	A	0.075978	17	M	0.057926	11.4	P	0.019622	11.7	A	0.124432
PA0478_at	12.7	A	0.124432	10.3	A	0.210789	18.2	M	0.050211	16.8	P	0.011565	16.9	A	0.086477	11.9	A	0.086477	19	M	0.057926	18	P	0.027312	13.6	A	0.066479	16.1	M	0.057926	11.4	A	0.075978	8.3	A	0.30009
PA0479_at	15.5	A	0.155448	11.5	A	0.086477	18.7	P	0.0232	13.6	P	0.0232	21.6	A	0.086477	14.4	P	0.037368	16.7	P	0.006552	22.3	P	0.009612	24.4	P	0.011565	24.2	P	0.005373	17.1	P	0.002325	17.7	P	0.003566
PA0480_at	0.7	A	0.942074	0.8	A	0.95657	2.6	A	0.69991	0.8	A	0.789211	4.7	A	0.844552	1.5	A	0.844552	3.5	A	0.623424	2.1	A	0.541744	1.9	A	0.746627	1.5	A	0.789211	5.6	A	0.350352	0.6	A	0.901974
PA0481_at	13.1	P	0.005373	15.5	P	0.011544	12	P	0.005373	11.5	P	0.013854	20.8	P	0.002886	13.7	P	0.009612	17.5	P	0.016523	17.1	P	0.006552	20.5	P	0.002325	27.2	P	0.001864	17.1	P	0.007937	10.4	P	0.001864
PA0482_glcB_at	23.7	P	0.019622	34.6	P	0.009612	46.3	P	0.001488	36.5	P	0.005373	95.8	P	0.001488	140	P	0.000737	242.9	P	0.000737	243.2	P	0.000737	56.3	P	0.001864	128.3	P	0.001183	220.8	P	0.000737	227.8	P	0.000737
PA0483_at	8.5	A	0.155448	9.4	A	0.155448	6.5	A	0.210789	7.4	A	0.231536	3	A	0.513937	10.8	M	0.050263	10.7	A	0.155448	8.3	A	0.075978	11.3	P	0.016523	11.8	P	0.016523	17.5	P	0.005373	8.7	A	0.086477
PA0484_at	23.2	P	0.016523	26.2	P	0.007953	16.9	P	0.007953	21.1	P	0.004387	29.3	P	0.007953	28.9	P	0.011565	24.5	P	0.002325	25.2	P	0.005373	38.2	P	0.001488	38.1	P	0.001864	35.5	P	0.000737	38.4	P	0.000737
PA0485_at	14.4	P	0.032015	15.9	P	0.04343	17.4	P	0.013854	17.6	A	0.066479	15.1	A	0.075978	9.4	A	0.075978	9.2	A	0.086477	10.8	A	0.110665	15.3	M	0.057926	13	P	0.027312	9.2	M	0.050263	6.3	A	0.110665
PA0486_at	25.2	P	0.002325	20.3	P	0.002886	19.5	P	0.000737	20	P	0.000737	27.8	P	0.001183	21.3	P	0.002886	20	P	0.000936	19.4	P	0.000737	22.6	P	0.005373	20.6	P	0.000737	17.6	P	0.001488	15.5	P	0.001488
PA0487_at	16.5	A	0.086477	20.8	A	0.155448	19.7	P	0.037368	22	P	0.04343	28.6	A	0.086477	16.7	A	0.075978	21.9	A	0.110665	24.8	A	0.110665	17.5	A	0.086477	23	P	0.013854	17.7	A	0.086477	14	A	0.191176
PA0488_at	19.9	P	0.004387	16.2	P	0.005373	18.3	P	0.005373	24.1	P	0.005373	27.1	P	0.006552	16.1	P	0.001183	24.3	P	0.004387	33.5	P	0.002325	23.4	P	0.001488	26.8	P	0.000936	23	P	0.009612	23.1	P	0.006552
PA0489_at	10.4	A	0.139354	14.1	A	0.139354	8.6	A	0.191176	9.5	A	0.139354	11.4	A	0.276247	10.7	A	0.075978	11.4	A	0.139354	15	A	0.124432	13	A	0.191176	10.4	A	0.191176	13.4	M	0.050263	5.6	A	0.376576
PA0490_at	9.2	P	0.016523	16.4	P	0.037368	15.8	P	0.0232	10.2	P	0.005373	17	P	0.013854	11.1	P	0.007953	16.2	P	0.011565	16	P	0.002886	10.9	P	0.027312	24.1	P	0.006552	11	P	0.009612	12.4	P	0.011565
PA0491_at	16.8	P	0.04343	9.5	A	0.172724	14.4	M	0.057926	14.8	A	0.155448	14.3	A	0.098025	16.3	A	0.075978	19.3	A	0.086477	14	P	0.032015	13.3	A	0.124432	21.6	M	0.050263	8.5	P	0.04343	12.1	A	0.124432
PA0492_at	3.4	A	0.430652	36.6	P	0.006552	20	P	0.011565	23.8	P	0.003566	1.2	A	0.350352	22.2	P	0.04343	24.5	P	0.007953	49.2	P	0.002325	4.2	A	0.513937	3.6	A	0.430652	32	P	0.002886	14.1	M	0.057926
PA0493_at	11	A	0.276247	36.4	P	0.011565	7.8	A	0.30009	4.6	A	0.513937	21.8	A	0.075978	65.7	P	0.002325	27.9	P	0.027312	16	A	0.139354	24.7	P	0.019622	16.3	M	0.050263	42	P	0.002325	28.1	P	0.019622
PA0494_at	11.9	A	0.155448	39.7	P	0.002325	12.3	P	0.019622	13.1	P	0.016523	33.8	P	0.013854	64.6	P	0.000936	29.5	P	0.001183	21.7	P	0.007953	24.6	P	0.005373	23.6	P	0.005373	49.3	P	0.000737	30.9	P	0.001183
PA0495_at	19.2	A	0.086477	36.1	P	0.013854	17.8	P	0.027312	15.5	P	0.04343	30.3	P	0.037368	52.6	P	0.002886	44.8	P	0.006552	30.7	P	0.04343	27.4	P	0.0232	25.6	P	0.037368	87.4	P	0.000737	38	P	0.002325
PA0496_at	1.9	A	0.649648	16	A	0.172724	7.6	A	0.376576	9.3	A	0.541744	15.2	A	0.376576	18.7	A	0.098025	11.5	A	0.376576	13.7	A	0.430652	13.1	A	0.350352	17.1	A	0.324822	28.4	A	0.066479	16.1	A	0.30009
PA0497_at	9.1	A	0.075978	8.5	A	0.139354	4	A	0.139354	4.7	A	0.30009	13.6	M	0.057926	9.8	P	0.002325	7.2	M	0.057926	3.8	A	0.155448	13	P	0.013854	14	P	0.002325	4.7	M	0.057926	7.2	P	0.037368
PA0498_at	6.1	A	0.086477	6.6	A	0.086477	4.4	M	0.050263	4.1	A	0.066479	9.2	A	0.110665	6.7	A	0.066479	5.8	A	0.086477	5.3	M	0.050263	6.7	P	0.011544	14.2	P	0.013854	3.1	A	0.124432	0.8	A	0.458243
PA0499_at	9.1	P	0.0232	13.4	P	0.0232	8.6	P	0.013854	5.8	P	0.032015	14.5	P	0.016523	9.8	P	0.011565	8.7	M	0.057926	9.3	A	0.075978	12.6	P	0.006552	20.2	P	0.013854	12.6	P	0.037368	7.3	A	0.124432
PA0500_bioB_at	42.9	P	0.000737	27.2	P	0.001864	98.2	P	0.000737	63.4	P	0.000737	24.7	P	0.001488	32.8	P	0.000737	26.9	P	0.000936	33.9	P	0.000936	16	P	0.001488	16.5	P	0.001488	28	P	0.000737	29.1	P	0.001183
PA0501_bioF_at	26.7	P	0.001488	23.7	P	0.005373	29.9	P	0.000737	26.2	P	0.000737	25.1	P	0.002325	20.3	P	0.001488	17.3	P	0.001488	14.7	P	0.002886	19.3	P	0.004387	21.9	P	0.001488	17.5	P	0.000737	16.1	P	0.000737
PA0502_at	18.3	A	0.155448	7.4	A	0.376576	21.8	A	0.124432	18.5	A	0.210789	14.2	A	0.276247	8.7	A	0.403383	7.8	A	0.596617	10.8	A	0.376576	8.6	A	0.376576	13.3	A	0.231536	15.7	A	0.155448	13.5	A	0.30009
PA0503_at	16.6	P	0.016523	13.4	A	0.086477	17.4	P	0.002886	9.7	P	0.006552	10.9	A	0.155448	10.1	A	0.124432	5.3	M	0.057926	7.1	M	0.057926	13.9	A	0.066479	22.3	P	0.011565	6.6	P	0.027312	6.4	P	0.027312
PA0504_bioD_at	18	P	0.037368	19.1	P	0.037368	16.5	P	0.016523	19.1	P	0.027312	15.9	M	0.050263	10.1	A	0.139354	16.1	M	0.057926	18.9	P	0.032015	16	M	0.057926	14.7	P	0.037368	12.8	M	0.057926	10.8	P	0.04343
PA0505_at	17.5	A	0.124432	26.5	A	0.139354	28.1	P	0.032015	39.1	P	0.013854	33.2	A	0.066479	36.1	P	0.04343	42.8	P	0.016523	54.6	P	0.007953	37.3	A	0.086477	38.6	A	0.075978	52.3	P	0.002886	57.7	P	0.007953
PA0506_at	27.7	P	0.001864	50	P	0.001488	32.2	P	0.000936	44.2	P	0.001488	26.2	P	0.002325	29.3	P	0.002886	45.4	P	0.001488	53.7	P	0.000936	21.2	P	0.001183	27.1	P	0.002886	41.6	P	0.000737	28.1	P	0.001488
PA0507_at	15	P	0.009612	19.1	P	0.011565	9.4	P	0.004387	18.9	P	0.016523	25.9	P	0.013854	16.3	P	0.009612	24.7	P	0.002325	19.6	P	0.002886	16.4	P	0.002325	22.8	P	0.001488	20.2	P	0.002886	11.7	P	0.0232
PA0508_at	10.1	A	0.066479	13.8	M	0.050263	12.7	P	0.0232	12	M	0.057926	11.9	A	0.155448	12.8	P	0.016523	14.2	P	0.011565	15.8	P	0.013854	11.2	A	0.124432	14	P	0.04343	9	P	0.032015	10.3	M	0.050263
PA0509_nirN_at	26.4	P	0.004387	78	P	0.001488	22.9	P	0.007953	33.7	P	0.001183	55.4	P	0.001488	31.7	P	0.002886	67.2	P	0.000936	85.6	P	0.000737	82.3	P	0.000936	39.8	P	0.002325	113.6	P	0.000737	87.4	P	0.000737
PA0510_at	5.2	A	0.253373	40.6	P	0.002325	2.9	A	0.324822	14.7	P	0.016523	33.8	P	0.001864	19.7	P	0.002886	53.8	P	0.000737	52.4	P	0.000737	61.4	P	0.000737	20.4	P	0.001864	119	P	0.000737	116.4	P	0.000737
PA0511_nirJ_at	14.8	P	0.007953	44.8	P	0.001488	13.5	P	0.032015	21.4	P	0.006552	36.8	P	0.000936	18.5	P	0.003566	79.2	P	0.000936	88.3	P	0.000936	71.9	P	0.000737	24.4	P	0.001488	165.6	P	0.000737	180.5	P	0.000737
PA0512_at	6.3	A	0.191176	34.3	P	0.007953	7.5	A	0.066479	7.7	P	0.04343	22.2	P	0.0232	11.9	P	0.032015	33.8	P	0.002325	46.3	P	0.001864	65.6	P	0.003566	15.4	P	0.011565	93.7	P	0.000737	74.8	P	0.000737
PA0513_at	8.8	A	0.231536	41.4	P	0.001488	7.6	A	0.086477	11.7	A	0.110665	27.4	P	0.002325	10.9	P	0.037368	41.1	P	0.002886	49.4	P	0.002325	59.7	P	0.000936	19.2	P	0.019622	90.8	P	0.000737	75.4	P	0.000737
PA0514_nirL_at	12.2	A	0.276247	77.4	P	0.027312	8	A	0.350352	10.1	A	0.324822	50.7	A	0.098025	25.2	A	0.231536	49.6	P	0.011565	65.2	P	0.005373	71.5	P	0.0232	23.2	A	0.253373	130.2	P	0.001183	123.5	P	0.001488
PA0515_at	18.2	A	0.191176	86.8	P	0.005373	12.8	A	0.172724	16.3	A	0.172724	44.9	P	0.0232	23	A	0.086477	90.4	P	0.002325	105.5	P	0.001864	88.3	P	0.006552	29.5	P	0.019622	228.3	P	0.000737	210.2	P	0.000737
PA0516_nirF_at	13.4	A	0.110665	71.3	P	0.000737	13.8	P	0.005373	15.4	P	0.013854	30.7	P	0.004387	20.7	P	0.019622	60.2	P	0.000936	90.3	P	0.000737	48.2	P	0.000737	22.5	P	0.011565	185.4	P	0.000737	210.1	P	0.000737
PA0517_nirC_at	38.1	P	0.000936	151.9	P	0.000737	24.5	P	0.000936	16.3	P	0.001488	51.2	P	0.000737	24.7	P	0.000936	114.6	P	0.000737	124.1	P	0.000737	90	P	0.000737	23.9	P	0.000737	284.8	P	0.000737	224	P	0.000737
PA0518_nirM_at	105.2	P	0.000737	345	P	0.000737	60.3	P	0.000737	43	P	0.000737	126.7	P	0.000737	64.6	P	0.000936	290	P	0.000737	350.2	P	0.000737	331.9	P	0.000737	50.2	P	0.000936	977.2	P	0.000737	821.4	P	0.000737
PA0519_nirS_at	259	P	0.000737	733.6	P	0.000737	240	P	0.000737	183.5	P	0.000737	150	P	0.000737	78.5	P	0.000936	292.2	P	0.000737	338.9	P	0.000737	513.6	P	0.000737	53.4	P	0.001183	1027.3	P	0.000737	958.4	P	0.000737
PA0520_nirQ_at	20.2	P	0.032015	23.9	P	0.0232	20.4	P	0.031974	15.9	A	0.172724	23.2	A	0.066479	16.1	A	0.075978	36.9	A	0.098025	31.2	A	0.098025	27.5	P	0.011565	17.5	P	0.032015	119	P	0.000936	54.8	P	0.003566
PA0521_at	13.4	P	0.013854	10.6	P	0.0232	6.4	P	0.019622	9.7	M	0.057926	12.6	P	0.013854	12.2	P	0.027312	10.2	P	0.019622	11.4	P	0.013854	14.8	P	0.006552	15	P	0.002325	34.8	P	0.002325	18.9	P	0.006552
PA0522_r_at	58.2	P	0.011565	52.3	P	0.016523	47.2	A	0.075978	56.5	M	0.057926	62.5	M	0.050263	43.7	P	0.027312	59.9	M	0.050263	57.2	A	0.098025	57	P	0.027312	68.3	P	0.011565	77.5	P	0.016523	79.9	P	0.032015
PA0523_norC_at	25.3	P	0.007953	49.4	P	0.005373	19.3	P	0.006552	20.5	P	0.011565	14.4	P	0.032015	11.7	A	0.191176	8.6	M	0.057926	8	A	0.066479	20.3	P	0.019622	9.8	A	0.155448	255.2	P	0.000737	112.9	P	0.001488
PA0524_norB_at	26.7	P	0.000737	30.4	P	0.001864	8	P	0.011565	4	A	0.086412	6.9	P	0.013854	4	P	0.032015	7.3	A	0.086477	5.1	A	0.300034	18.4	P	0.002325	12.3	P	0.001183	144	P	0.000737	78.7	P	0.000737
PA0525_at	6.3	A	0.098025	8.9	A	0.124432	3.2	A	0.430652	5.5	A	0.253373	10.2	M	0.050263	4.7	P	0.04343	10.6	A	0.110665	6.6	M	0.050263	11.3	P	0.011565	10.2	P	0.037368	107.8	P	0.001488	39.3	P	0.001488
PA0526_at	81.1	P	0.000936	74.5	P	0.001183	29.2	P	0.000936	37.8	P	0.001488	27.4	P	0.000936	20.4	P	0.002325	18.2	P	0.016523	17	P	0.001488	47.6	P	0.001488	24.3	P	0.000737	65.8	P	0.000737	74.3	P	0.000737
PA0527_dnr_at	110.3	P	0.000737	30	P	0.006552	118.4	P	0.000737	107.6	P	0.000737	47.1	P	0.001864	22.7	P	0.003566	37.6	P	0.001488	44.7	P	0.001488	17.4	P	0.005373	20.6	P	0.005373	10.7	P	0.001183	11.7	P	0.002325
PA0528_at	6.1	A	0.513937	11.2	A	0.430652	9	A	0.30009	11.2	A	0.231536	18	A	0.324822	16.2	A	0.231536	14	A	0.155448	17.2	A	0.155448	8.9	A	0.30009	15.3	A	0.276247	13.7	A	0.403383	11.5	A	0.430652
PA0529_at	13.8	A	0.066479	15.2	A	0.098025	26.8	P	0.013854	38.7	P	0.013854	18.5	A	0.066479	11.8	A	0.098025	15.4	P	0.04343	12.9	M	0.050263	16.8	A	0.075978	22.3	A	0.066479	13.6	A	0.075978	9.8	A	0.191176
PA0530_at	17.3	P	0.027312	14.5	A	0.066479	9.8	P	0.0232	13.6	P	0.011565	13.1	P	0.032015	13.3	A	0.098025	6.9	A	0.110665	10.4	A	0.155448	12.8	P	0.0232	22.2	P	0.027312	10	M	0.057926	7.1	A	0.155448
PA0531_at	7.6	A	0.30009	4.6	A	0.513937	2.7	A	0.376576	1.3	A	0.649648	4.1	A	0.486063	3.8	A	0.486063	1.3	A	0.649648	1.5	A	0.596617	6.9	A	0.276247	7.7	A	0.110665	1.5	A	0.403383	1.1	A	0.768465
PA0532_at	20.3	P	0.019622	18.9	P	0.027312	12.8	P	0.0232	22.5	P	0.0232	34.6	P	0.019622	19.1	P	0.011565	18.5	P	0.019622	21.5	P	0.007953	24.7	P	0.027312	37	P	0.0232	11.5	P	0.013854	13.7	P	0.019622
PA0533_at	12.5	A	0.098025	12.9	A	0.139354	8	A	0.155448	9.7	M	0.050263	10.7	A	0.075978	11.1	A	0.066479	14.9	P	0.027312	8.5	A	0.086477	10.6	P	0.04343	16.1	P	0.0232	7.6	M	0.050263	7	A	0.124432
PA0534_at	9.6	A	0.172724	3.9	A	0.541744	9.9	A	0.191176	9.5	A	0.253373	8.2	A	0.350352	5	A	0.350352	6.4	A	0.403383	12.5	A	0.324822	7.9	A	0.324822	10.3	A	0.139354	6.9	A	0.30009	1.4	A	0.69991
PA0535_at	9.5	A	0.066479	3	A	0.513937	7.8	A	0.155448	7.4	A	0.231536	13.8	A	0.172724	7.4	A	0.210789	8.4	A	0.13928	13.8	P	0.032015	4.2	A	0.210789	16.3	A	0.086477	7.4	A	0.155448	6.3	A	0.253373
PA0536_at	19.2	A	0.075978	27.7	P	0.037368	26.2	P	0.0232	21.3	P	0.016523	24.3	P	0.037368	13.2	A	0.086477	37.6	P	0.006552	42.5	P	0.013854	20.3	M	0.057926	21.6	M	0.057926	21.9	P	0.032015	28.9	P	0.037368
PA0537_at	71.8	P	0.000936	114.8	P	0.000737	93.8	P	0.000936	90.5	P	0.000936	80.3	P	0.001183	68.1	P	0.001488	126.2	P	0.001183	164.3	P	0.000936	73.9	P	0.001183	70.2	P	0.001488	94.5	P	0.001864	84.5	P	0.001488
PA0538_dsbB_at	19.1	A	0.110665	25	A	0.191176	16	A	0.172724	15.7	A	0.191176	11.7	A	0.231536	10.3	A	0.172724	15.3	A	0.191176	21	A	0.191176	14.4	A	0.191176	19.8	A	0.066479	10.2	A	0.30009	5.6	A	0.541744
PA0539_at	10	A	0.231536	8.3	A	0.376576	1.8	A	0.746627	1.6	A	0.844552	11.1	A	0.324822	10.3	A	0.276247	5.4	A	0.430652	2.1	A	0.723753	4.1	A	0.486063	11.9	A	0.139354	2.2	A	0.623424	1.2	A	0.875568
PA0540_at	10.5	A	0.210789	7.8	A	0.324822	5	A	0.110595	3.9	A	0.191176	13.7	P	0.037368	7.8	A	0.191176	7	A	0.066479	4.3	A	0.210789	14.7	P	0.019622	15.8	P	0.006552	7.8	P	0.004387	7	P	0.037368
PA0541_at	17.1	A	0.066479	31.9	A	0.075978	24.6	P	0.002886	23.9	P	0.002325	26.5	P	0.037368	18.7	M	0.057926	32.1	P	0.000737	40.3	P	0.000737	24.5	P	0.037368	19.8	P	0.04343	27.3	P	0.000936	14.1	P	0.006552
PA0542_at	82.4	P	0.001488	36.3	P	0.006552	63.4	P	0.000737	80.5	P	0.000737	53.6	P	0.005373	47.5	P	0.003566	60.2	P	0.003566	52	P	0.000936	45.4	P	0.005373	45	P	0.006552	34.1	P	0.006552	30.9	P	0.032015
PA0543_at	10.7	A	0.486063	10.7	A	0.569348	6.4	A	0.403354	13.6	A	0.276247	21.1	A	0.253373	15.6	A	0.350352	14.7	A	0.172724	15.7	A	0.172724	16.2	A	0.324822	19.7	A	0.30009	13.2	A	0.098025	9.5	A	0.210789
PA0544_at	18.6	P	0.032015	12.6	A	0.191176	38.4	P	0.006552	38	P	0.003566	23.9	M	0.057926	24.5	P	0.0232	31.9	P	0.005373	25.7	P	0.005373	23.8	P	0.027312	27.5	P	0.032015	16.5	P	0.003566	13.5	P	0.04343
PA0545_at	32.4	P	0.007953	34	P	0.011565	27.4	P	0.009612	31.4	P	0.007953	40.5	P	0.006552	19.3	P	0.009612	43.1	P	0.005373	45.1	P	0.009612	31.1	P	0.007953	38.6	P	0.006552	22.7	P	0.009612	23.4	P	0.011565
PA0546_metK_at	66.2	P	0.000737	95.5	P	0.000737	132.9	P	0.000737	123.2	P	0.000737	29.5	P	0.002325	55.6	P	0.000737	51.6	P	0.000737	57.5	P	0.000737	67	P	0.000737	86.5	P	0.000737	77.4	P	0.000737	63	P	0.000737
PA0547_at	21.8	A	0.086477	58.9	M	0.050263	37.4	P	0.037368	43.4	P	0.027312	19.8	A	0.172724	15.4	A	0.086477	19.3	A	0.253373	15.3	A	0.210789	22.7	A	0.075978	26.4	A	0.075978	23.9	A	0.066479	16.2	A	0.124432
PA0548_tktA_at	43.7	P	0.027312	51.7	P	0.027312	70	P	0.003566	88	P	0.002886	44.3	P	0.037368	47.8	P	0.016523	71.7	P	0.002325	57.5	P	0.005373	39.3	P	0.0232	39.8	P	0.027312	45.3	P	0.002325	38	P	0.011565
PA0549_at	22.1	P	0.04343	24	P	0.037368	30.3	P	0.037368	38.9	P	0.013854	22.5	A	0.066479	20.2	P	0.037368	22.6	M	0.050263	22.2	P	0.032015	17.2	P	0.032015	27.4	P	0.019622	17.7	P	0.04343	16.7	A	0.155448
PA0550_at	10.3	P	0.037368	9.9	M	0.057926	8	A	0.086477	6	A	0.210789	12.4	P	0.027312	12.1	P	0.037368	18.1	P	0.011565	13.7	P	0.032015	13.6	A	0.066479	16.4	M	0.050263	11	P	0.0232	6.7	A	0.210789
PA0551_epd_at	33	A	0.066479	31	A	0.110665	67.4	P	0.002886	57.1	P	0.006552	29.1	A	0.124432	31.4	A	0.110665	50.4	P	0.019622	46.4	P	0.0232	21	A	0.231536	30.4	A	0.110665	28.1	P	0.016523	21.1	M	0.057926
PA0552_pgk_at	22.9	M	0.050263	15.2	A	0.172724	42.1	P	0.001864	41.4	P	0.004387	22.5	A	0.191176	22.5	M	0.057926	47.6	P	0.002325	53.8	P	0.003566	8.5	A	0.350352	18.9	A	0.139354	29.2	P	0.0232	16.8	A	0.155448
PA0553_at	62.2	P	0.002886	91.8	P	0.003566	60.5	P	0.000737	68	P	0.000737	60.5	P	0.002325	58.7	P	0.004387	58.3	P	0.000737	64.1	P	0.000737	59.4	P	0.003566	70	P	0.003566	54.3	P	0.000737	62.8	P	0.000737
PA0554_at	87.2	P	0.000936	119.9	P	0.000737	109.1	P	0.000936	99.1	P	0.000936	83.4	P	0.000737	71.8	P	0.000737	95	P	0.000936	113.9	P	0.000936	74	P	0.000936	62.9	P	0.000737	68.6	P	0.000936	69.1	P	0.001183
PA0555_fda_at	70.2	P	0.000936	65.4	P	0.000936	187.5	P	0.000936	191.1	P	0.000737	113.2	P	0.002325	75.3	P	0.000737	196.1	P	0.000737	215.2	P	0.000936	49.1	P	0.001488	74.3	P	0.002325	127.1	P	0.000936	138	P	0.000737
PA0556_at	12.5	A	0.324822	13.1	A	0.458256	5.4	A	0.486063	13.7	A	0.155448	11.2	A	0.376576	9.2	A	0.324822	7.8	A	0.403383	3.4	A	0.486063	8	A	0.403383	14.6	A	0.191176	1.9	A	0.675178	7	A	0.403383
PA0557_at	4.8	P	0.009612	5.4	A	0.066479	1	A	0.675178	3.9	A	0.324822	9.9	M	0.050263	9.9	P	0.011565	2.5	A	0.596617	5.5	A	0.376576	11.6	P	0.027312	16.4	P	0.005373	4.7	P	0.0232	4.4	A	0.276247
PA0558_at	11.7	A	0.124432	17.3	P	0.016523	10.5	A	0.086477	16.3	A	0.066479	11	P	0.027312	15.4	M	0.050263	16	P	0.011565	16	P	0.011565	14	P	0.011565	16	P	0.011565	21.6	P	0.011565	17.6	P	0.013854
PA0559_at	21.1	P	0.011565	17.9	P	0.009612	18	P	0.002886	22.3	P	0.005373	26.4	P	0.004387	22.4	P	0.004387	19.2	P	0.001864	22.2	P	0.002886	21.3	P	0.002878	28.9	P	0.001488	18.8	P	0.001488	14.1	P	0.003566
PA0560_at	16.2	P	0.027312	20.2	P	0.027312	20.3	P	0.004387	28.5	P	0.005373	24	P	0.0232	13.9	P	0.0232	19.7	P	0.027312	17.4	P	0.009612	13.6	P	0.027312	16.6	P	0.027312	10.7	M	0.050263	14.9	M	0.057926
PA0561_at	10.3	P	0.0232	9.9	A	0.098025	3.1	A	0.191176	5.4	A	0.124432	8.6	M	0.050263	5.6	A	0.075978	4.9	A	0.350352	3.1	A	0.376576	7.4	M	0.057926	12.2	P	0.027312	3.5	A	0.155448	5.3	A	0.253308
PA0562_at	27.6	A	0.086477	34.9	A	0.098025	37.7	A	0.075978	45.2	A	0.098025	28.7	A	0.075978	21	A	0.124432	39.6	A	0.075978	41.5	A	0.066479	22	A	0.172724	36.2	P	0.04343	27.7	A	0.124432	25.8	A	0.124432
PA0563_at	61	P	0.000737	57.1	P	0.000737	80.5	P	0.000737	94.7	P	0.000737	36.1	P	0.000737	25	P	0.001183	42.8	P	0.001183	50.9	P	0.000936	31.5	P	0.001183	36.8	P	0.000737	27.3	P	0.000737	18.8	P	0.000737
PA0564_at	20.4	P	0.009612	19.9	P	0.009612	15.3	P	0.004387	15.3	P	0.003566	25.2	P	0.001488	18	P	0.002886	21.9	P	0.002886	18.1	P	0.001488	19.8	P	0.002325	33.3	P	0.001488	19.4	P	0.000737	15.6	P	0.004387
PA0565_at	11.5	P	0.0232	14.7	P	0.009612	5.3	A	0.210789	9.2	A	0.210789	17.7	P	0.016523	16.7	P	0.016523	10.2	A	0.075978	14.4	M	0.057926	23.8	P	0.005373	20.2	P	0.006552	25.6	P	0.001488	21.4	P	0.009612
PA0566_at	25.7	P	0.013854	23.4	P	0.0232	17.9	P	0.019622	20.4	P	0.016523	29.5	P	0.027312	35.5	P	0.0232	29.9	P	0.016523	28.3	P	0.013854	28.8	P	0.019622	36.7	P	0.0232	20.7	P	0.013854	17.2	P	0.0232
PA0567_i_at	0.7	A	0.72583	13	P	0.001221	3.7	A	0.19458	1.9	A	0.567627	9.4	P	0.00415	20.7	P	0.000732	16.5	P	0.000244	33.2	P	0.000244	20.7	P	0.000244	13	P	0.001953	20	P	0.000244	19.7	P	0.000244
PA0568_at	16.3	A	0.086477	12.3	A	0.210789	10.9	A	0.124432	12.7	A	0.155448	28.8	M	0.050263	19.2	A	0.098025	14.4	A	0.086477	19.4	M	0.050263	23.5	P	0.032015	22.5	P	0.04343	16	P	0.04343	16.1	A	0.110665
PA0569_at	23.2	P	0.006552	16.8	P	0.013854	19	P	0.0232	13.7	P	0.009612	30	P	0.004387	15.2	P	0.005373	22.5	P	0.007953	26.3	P	0.005373	22.3	P	0.002886	29.2	P	0.001488	21.3	P	0.003566	16.9	P	0.011565
PA0570_at	19.3	A	0.086477	12.8	A	0.110665	16.9	A	0.075978	15.2	A	0.172429	22.4	A	0.110665	15.1	A	0.110665	17	A	0.139354	27.9	A	0.098025	15.6	A	0.139354	21.4	A	0.155448	15.6	P	0.04343	18.4	A	0.139354
PA0571_at	13.9	P	0.009612	19.6	P	0.006552	15.7	P	0.002325	13.2	P	0.002886	19.4	P	0.001864	10.9	P	0.000936	18.6	P	0.000936	18.7	P	0.001864	15.1	P	0.002325	18.4	P	0.004387	15.4	P	0.003566	14.8	P	0.003566
PA0572_at	10.4	A	0.155448	24.6	P	0.005373	12.8	P	0.032015	11.6	P	0.04343	28.1	P	0.009612	16.6	P	0.016523	36.6	P	0.002325	41.8	P	0.001183	25.8	P	0.001864	26	P	0.002886	38	P	0.001183	39.7	P	0.002325
PA0573_at	3.5	A	0.430652	5.6	A	0.541744	1.2	A	0.513937	1.2	A	0.675178	4.5	A	0.403383	5.6	A	0.276247	5.6	A	0.30009	0.7	A	0.69991	8.3	A	0.191176	8.7	A	0.075978	5.1	A	0.210789	4.3	A	0.458256
PA0574_at	25	P	0.001488	19.4	P	0.013854	23.2	P	0.001183	25.1	P	0.001183	27.3	P	0.003566	20.3	P	0.000936	28.6	P	0.002886	18.9	P	0.001864	29.5	P	0.002886	26.7	P	0.000936	14.5	P	0.002886	14.3	P	0.011565
PA0575_at	7.3	A	0.075978	13	P	0.016523	3.9	M	0.050263	7	A	0.110665	10.2	P	0.037368	7.4	P	0.0232	7.7	A	0.139354	4.3	A	0.276247	13.6	P	0.006552	16.5	P	0.013854	6.1	A	0.075978	8.9	P	0.037368
PA0576_rpoD_at	121.7	P	0.001488	128.3	P	0.000936	180.4	P	0.000737	202.2	P	0.000737	93.6	P	0.001488	152.2	P	0.000936	145.2	P	0.000737	161.8	P	0.000737	62.4	P	0.002325	55.3	P	0.001864	92.9	P	0.000737	71	P	0.000737
PA0577_dnaG_at	41.6	P	0.04343	47.5	P	0.037368	36.5	P	0.002886	44	P	0.003566	35.1	A	0.066479	27.5	P	0.032015	33.5	P	0.019622	41.1	P	0.007953	35.4	P	0.027312	38.5	M	0.050263	31.3	P	0.0232	24.6	P	0.007953
PA0578_at	30.6	P	0.037368	41.4	P	0.007953	78.8	P	0.003566	85.3	P	0.003566	19.7	A	0.110665	23.4	M	0.050263	28.3	P	0.027312	29.2	P	0.027312	15.5	A	0.110665	19.3	A	0.066479	20.5	M	0.050263	13.9	A	0.155448
PA0579_rpsU_at	270.5	P	0.000737	358.3	P	0.000737	275.1	P	0.000737	254.8	P	0.000737	103.1	P	0.000936	141.6	P	0.000737	137	P	0.000737	156.2	P	0.000737	67.4	P	0.000737	74.6	P	0.000936	79.5	P	0.000737	71.9	P	0.000737
PA0580_gcp_at	18.6	P	0.005373	20.7	P	0.011565	20.1	P	0.004387	25.4	P	0.002325	12.2	P	0.007953	14.4	P	0.027312	17.8	P	0.002886	15.5	P	0.019622	14.5	P	0.04343	20.2	P	0.011565	12.3	P	0.005373	16	P	0.011565
PA0581_i_at	12.4	P	0.017085	11.8	P	0.02493	7.8	M	0.058332	15.2	P	0.017085	16	P	0.017085	8.9	P	0.017085	11.1	P	0.017085	13.9	P	0.017085	15.5	P	0.02987	18.9	P	0.017085	8	P	0.017085	6.5	P	0.020695
PA0582_folB_at	14.2	P	0.003566	7.9	P	0.0232	9.1	P	0.011565	10	P	0.001864	14.2	P	0.0232	7.6	P	0.011565	9.7	M	0.057926	9.5	A	0.191176	9.2	P	0.0232	15.4	P	0.007953	5.9	A	0.075978	1.9	A	0.541744
PA0583_at	15.1	A	0.098025	19.5	M	0.050263	9.7	A	0.086477	9.8	P	0.0232	22	P	0.037368	15.3	A	0.086477	8.3	A	0.086477	8.4	A	0.124432	18.5	P	0.016523	19.4	P	0.013854	10.5	P	0.032015	6.7	M	0.050263
PA0584_cca_at	8.5	P	0.04343	8.7	A	0.324772	9.2	P	0.037368	8.9	P	0.04343	7.8	M	0.057926	8	A	0.155448	13.8	P	0.013854	11.6	P	0.011565	8.3	P	0.011565	11.7	P	0.027312	8.6	P	0.006552	11.5	A	0.098025
PA0585_at	13.5	P	0.027312	11.5	A	0.155448	3.8	A	0.569348	7.3	A	0.596617	17.1	P	0.037368	11.3	P	0.0232	8	A	0.276247	6.7	A	0.376576	23.1	P	0.04343	18.9	P	0.001488	7.2	M	0.050263	11.2	M	0.057926
PA0586_at	4.5	A	0.172724	58.8	P	0.001488	10	P	0.016523	10.5	P	0.007953	19.7	P	0.011565	21.7	P	0.001864	36.3	P	0.001488	42.2	P	0.000737	74.1	P	0.000936	54.6	P	0.000936	149.5	P	0.000737	195.4	P	0.000737
PA0587_at	9.9	P	0.011565	83	P	0.000737	5.8	A	0.075978	7.5	P	0.0232	25.4	P	0.007953	31.3	P	0.000737	21.3	P	0.002886	24.2	P	0.002325	106.4	P	0.000737	86.4	P	0.000737	74.1	P	0.000737	87.6	P	0.000737
PA0588_at	56.7	P	0.000936	293.9	P	0.000737	52	P	0.000737	46.2	P	0.001183	124.3	P	0.000737	167.3	P	0.000737	172.1	P	0.000737	240.1	P	0.000737	325	P	0.000737	307.6	P	0.000737	552.7	P	0.000737	612.9	P	0.000737
PA0589_at	4.8	A	0.541744	2	A	0.808824	38.2	P	0.006552	36.5	P	0.013854	2.4	A	0.723753	2	A	0.69991	23.4	P	0.032015	19	P	0.016523	4.8	A	0.596617	2.8	A	0.569348	17.4	M	0.050263	10.2	A	0.210789
PA0590_apaH_at	39.8	P	0.009612	34.5	P	0.007953	52.2	P	0.000936	52.8	P	0.001183	26.1	P	0.005373	25.3	P	0.005373	31.7	P	0.000936	43.6	P	0.000936	20.7	P	0.006552	22.1	P	0.011565	26.4	P	0.001488	23.3	P	0.000936
PA0591_at	40.7	P	0.000737	40.5	P	0.001488	62.5	P	0.000737	64.4	P	0.000737	28.5	P	0.000936	23.8	P	0.001864	36	P	0.000737	46.9	P	0.000737	28.9	P	0.001488	25.9	P	0.000737	27.5	P	0.000737	31.5	P	0.000737
PA0592_ksgA_at	30.9	P	0.013854	39.4	P	0.016523	42.1	P	0.006552	41.6	P	0.007953	24.2	A	0.066479	19.9	P	0.037368	26.8	P	0.011565	29.5	P	0.037368	22.5	A	0.066479	25.4	P	0.037368	21.3	P	0.037368	19.6	A	0.075978
PA0593_pdxA_at	25	P	0.009612	23.3	P	0.016523	37.6	P	0.001864	41.9	P	0.002886	18.6	P	0.013854	14.6	P	0.04343	21.4	P	0.005373	23.9	P	0.003566	13.2	P	0.037368	20.5	P	0.019622	18.1	P	0.003566	20.2	P	0.011565
PA0594_surA_at	71.8	P	0.000936	85.5	P	0.000737	100.1	P	0.000737	94.7	P	0.000737	43.9	P	0.001864	43.9	P	0.000737	52.3	P	0.000737	73.8	P	0.000737	38.7	P	0.004387	33	P	0.001864	39.2	P	0.000737	40.3	P	0.000936
PA0595_ostA_at	111.2	P	0.000737	156.3	P	0.000737	181	P	0.000737	178.1	P	0.000737	66	P	0.000737	95.2	P	0.000737	141.9	P	0.000737	145.5	P	0.000737	63.2	P	0.000936	63.7	P	0.000936	85.8	P	0.000737	80.2	P	0.000737
PA0596_at	28	P	0.001183	26	P	0.000936	29.3	P	0.000936	34	P	0.000936	22.8	P	0.001488	19.2	P	0.000737	26.6	P	0.001488	27.2	P	0.001183	20.9	P	0.001864	32.1	P	0.000936	19.4	P	0.001488	24	P	0.002886
PA0597_at	5.2	A	0.649648	4.8	A	0.69991	9.8	A	0.231536	13.6	A	0.324822	2.7	A	0.723753	5.2	A	0.541744	4.5	A	0.596617	6.1	A	0.324822	5.7	A	0.649648	13.1	A	0.350352	5.9	A	0.324822	0.6	A	0.860646
PA0598_at	18.1	P	0.009612	16.4	P	0.009612	19.6	P	0.003566	23.3	P	0.006552	19	P	0.007953	14.9	P	0.013854	25.1	P	0.002886	27	P	0.007953	21.4	P	0.011565	19.3	P	0.000936	23.3	P	0.009612	20.7	P	0.005373
PA0599_at	9.7	P	0.000737	16	P	0.006552	21.8	P	0.000737	21.4	P	0.000936	15.3	P	0.002325	8.7	P	0.001864	25.4	P	0.001488	27.2	P	0.002325	11.3	P	0.001183	16	P	0.000737	14.3	P	0.000737	19.6	P	0.002886
PA0600_at	0.6	A	0.596617	0.5	A	0.675178	0.7	A	0.458256	0.6	A	0.458256	0.9	A	0.723753	1.1	A	0.69991	3	A	0.458256	8	A	0.376576	0.9	A	0.623424	6	A	0.324822	3.9	A	0.276247	0.9	A	0.69991
PA0601_at	16.4	P	0.004387	19.7	P	0.007953	19.8	P	0.002325	23.2	P	0.004387	21.7	P	0.004387	15.5	P	0.013854	21.1	P	0.000936	29.6	P	0.001183	16.4	P	0.019622	20.9	P	0.004387	18.5	P	0.000936	19.2	P	0.006552
PA0602_at	4.7	A	0.086477	11	P	0.04343	7	A	0.086477	5.4	A	0.172724	11.2	M	0.050263	11.2	P	0.027312	6.4	A	0.124432	8.3	A	0.098025	11.5	P	0.027312	19.9	P	0.011565	6.3	A	0.066479	10.8	P	0.027312
PA0603_at	52.2	P	0.011565	31.2	P	0.013854	81.5	P	0.000936	80.8	P	0.001183	84.6	P	0.004387	446.3	P	0.000737	86.7	P	0.001183	49.9	P	0.002325	39.5	P	0.013854	48.5	P	0.011565	30.7	P	0.001488	30.1	P	0.002886
PA0604_at	24	P	0.027312	16.4	A	0.098025	25.6	P	0.009612	21.1	P	0.013854	31.3	P	0.0232	227.2	P	0.001183	29.3	P	0.019622	12	A	0.139354	15.2	M	0.050263	23.3	P	0.027312	13.5	P	0.04343	10.4	A	0.172724
PA0605_at	14.1	P	0.032015	6.9	A	0.30009	15	P	0.000936	13.2	M	0.050263	24.2	P	0.016523	126.2	P	0.001488	32.5	P	0.007953	9	A	0.066479	9.6	P	0.037368	16.6	P	0.037368	12.2	M	0.050263	6.9	A	0.124432
PA0606_at	8.8	A	0.075978	9.1	A	0.276247	11.5	P	0.027312	10.5	A	0.075978	21.9	P	0.032015	62.3	P	0.000936	14.8	P	0.016523	6.8	A	0.376576	11.9	P	0.016523	14.3	P	0.019622	7.5	P	0.027312	4.3	A	0.350352
PA0607_rpe_at	11.7	A	0.124432	22.2	P	0.04343	16.7	P	0.037368	21.3	P	0.04343	10.9	A	0.276247	14.5	A	0.110665	21.5	P	0.04343	25.9	P	0.04343	13.9	A	0.231536	12.9	A	0.30009	11.7	A	0.124432	17.4	A	0.191176
PA0608_at	49.9	P	0.003566	63.7	P	0.003566	44.1	P	0.000936	61.6	P	0.001488	70.3	P	0.005373	32.9	P	0.001864	53.8	P	0.001864	67.2	P	0.001488	53.2	P	0.007953	62.5	P	0.002886	43.5	P	0.002886	44	P	0.002325
PA0609_trpE_at	26.8	P	0.009612	24.3	P	0.013854	18.3	P	0.004387	16.8	P	0.007953	17.2	P	0.032015	23.1	P	0.019592	19.9	P	0.027312	21.2	P	0.006552	17.4	P	0.007953	31.1	P	0.009612	13.8	P	0.016523	10.3	M	0.057926
PA0610_prtN_at	18.1	P	0.001864	15.3	P	0.001488	18.7	P	0.001183	19.2	P	0.000936	28.1	P	0.001488	17.1	P	0.002325	24.6	P	0.001183	23	P	0.001183	20.2	P	0.001864	25	P	0.001488	22	P	0.001183	23.3	P	0.001488
PA0611_prtR_at	42	P	0.016523	32.9	P	0.016523	40.6	P	0.004387	43.1	P	0.007953	46.5	P	0.019622	27.4	P	0.027312	33.8	P	0.007953	57.5	P	0.007953	34	P	0.019622	37.3	P	0.011565	29.5	P	0.011565	26.9	P	0.016523
PA0612_i_at	17.5	A	0.085938	33.4	P	0.015625	38	P	0.023438	37.4	P	0.046875	36.5	P	0.015625	23	P	0.005859	34.7	P	0.023438	32.9	P	0.033203	36.7	P	0.023438	29.8	P	0.015625	35.5	P	0.015625	44.9	P	0.046875
PA0613_at	10.4	P	0.037368	14.9	P	0.013854	10.7	P	0.004387	8.7	P	0.003566	18.2	P	0.016523	8.3	P	0.019622	14.2	P	0.003566	9.3	P	0.004387	13.7	P	0.006552	19	P	0.000737	14	P	0.004387	12	P	0.003566
PA0614_at	19.2	P	0.001183	35.1	P	0.000737	26.6	P	0.000936	23.1	P	0.001488	25.8	P	0.001183	31.8	P	0.000737	32	P	0.000737	28.5	P	0.000737	24.6	P	0.000737	37.7	P	0.000737	41.8	P	0.000737	31.9	P	0.000936
PA0615_at	14.9	M	0.057926	24.6	P	0.032015	27.6	P	0.005373	20.5	P	0.04343	18.2	P	0.032015	20.2	P	0.032015	27.4	P	0.0232	28.6	P	0.032015	20.3	P	0.009612	24.7	P	0.005373	29.8	P	0.005373	23.1	P	0.011565
PA0616_at	17.6	P	0.001183	33.2	P	0.001488	26.9	P	0.000737	25.4	P	0.001183	31.6	P	0.003566	26.8	P	0.000936	42.6	P	0.000737	40.4	P	0.000737	28.6	P	0.001183	34.8	P	0.000936	54.8	P	0.000737	36.1	P	0.001183
PA0617_at	13.8	M	0.050263	17.7	P	0.016523	20.9	P	0.011565	18.5	P	0.011565	17.3	P	0.04343	22.6	P	0.027312	30.4	P	0.007953	24	P	0.005373	20.4	P	0.011565	20	P	0.013854	28.1	P	0.001864	30.5	P	0.003566
PA0618_at	23.7	M	0.057926	31.6	P	0.032015	34.7	P	0.004387	29.8	P	0.016523	24.5	P	0.032015	33.2	P	0.004387	44.5	P	0.006552	39.6	P	0.003566	29.2	P	0.019622	34.7	P	0.006552	45.6	P	0.002886	31.1	P	0.006552
PA0619_at	20.8	P	0.032015	39.1	P	0.004387	35	P	0.000936	33.7	P	0.002886	33.7	P	0.006552	35.2	P	0.001864	49.2	P	0.001183	43	P	0.001183	43.8	P	0.004387	51.1	P	0.005373	54.4	P	0.000737	41.4	P	0.001488
PA0620_at	22.1	A	0.086477	31.5	M	0.057926	34.3	P	0.0232	26.1	P	0.032015	34.2	A	0.086477	31.2	P	0.016523	38	P	0.019622	39.8	P	0.032015	29.4	P	0.027312	35.6	P	0.019622	51	P	0.009612	41.1	P	0.027312
PA0621_at	50.5	P	0.001864	91.5	P	0.001488	74	P	0.001488	54.8	P	0.001864	60.7	P	0.002325	85.1	P	0.001183	89.9	P	0.001183	97.6	P	0.001488	89.9	P	0.001488	93.6	P	0.001488	119.9	P	0.000737	96.8	P	0.001864
PA0622_at	60	P	0.001488	124.8	P	0.000936	87.5	P	0.000737	60.3	P	0.001488	72.1	P	0.001488	107.2	P	0.000737	125.3	P	0.000737	123.2	P	0.000936	87.3	P	0.000737	130.4	P	0.000737	148.8	P	0.000936	109.1	P	0.001183
PA0623_at	50.1	P	0.007953	79.6	P	0.002886	75.2	P	0.003566	67.7	P	0.003566	50.7	P	0.007953	61.7	P	0.001864	108	P	0.002325	136.8	P	0.002886	62.7	P	0.002886	54.6	P	0.003566	116.5	P	0.001864	104.3	P	0.002325
PA0624_at	13	A	0.231536	27.1	P	0.027312	38.4	P	0.016523	24.3	P	0.037368	18.1	M	0.057926	34.3	P	0.016523	57.9	P	0.019622	53.8	P	0.0232	23.5	P	0.0232	34.7	P	0.0232	58.7	P	0.009612	40.4	P	0.016523
PA0625_at	14	P	0.032015	30	P	0.005373	19.5	P	0.006552	9.6	A	0.098025	28.9	P	0.013854	29.5	P	0.004387	27.1	P	0.004387	30.2	P	0.003566	30.9	P	0.007953	37.4	P	0.001864	22.9	P	0.001488	28.2	P	0.003566
PA0626_at	19.9	P	0.004387	28.9	P	0.000737	29.3	P	0.000737	18.5	P	0.000936	25.2	P	0.002886	26.5	P	0.000737	42.5	P	0.001183	36.8	P	0.000936	28.3	P	0.000936	36.5	P	0.001488	36.2	P	0.000737	24.5	P	0.000936
PA0627_at	23.1	P	0.04343	26.3	P	0.011565	28.5	P	0.013854	17.3	P	0.0232	25.6	P	0.027312	33.9	P	0.013854	32.9	P	0.007953	31	P	0.009612	27.6	P	0.0232	36	P	0.009612	40.4	P	0.007953	21.2	P	0.019622
PA0628_at	18.3	P	0.013854	16.9	P	0.013854	16.2	P	0.005373	15.5	P	0.027312	19.3	P	0.013854	29.5	P	0.003566	20.7	P	0.011565	22.4	P	0.005373	24.4	P	0.005373	36.9	P	0.002325	30.5	P	0.002886	21.3	P	0.009612
PA0629_at	7.2	A	0.191176	16.2	A	0.086477	15.1	P	0.037368	8.7	M	0.05787	15.1	A	0.066479	17.8	P	0.002325	14.8	P	0.027312	20.1	P	0.0232	7.6	A	0.110665	24.8	P	0.003566	20.6	P	0.001488	12.9	P	0.019622
PA0630_at	15.5	M	0.050263	18.7	P	0.019622	15.8	P	0.006552	21.7	M	0.057926	27.4	P	0.04343	26.2	P	0.007953	33	P	0.016523	22.4	P	0.019622	26.1	P	0.037368	45.2	P	0.013854	36.3	P	0.002886	24.4	P	0.032015
PA0631_at	11.6	A	0.231536	18.2	A	0.124432	13.4	M	0.057926	11.9	A	0.172724	19.1	A	0.086477	19.6	M	0.057926	17.7	P	0.037368	20.1	M	0.050263	13.3	A	0.276247	19.9	P	0.037368	13.2	P	0.019622	15	A	0.155448
PA0632_at	12.9	P	0.004387	20	P	0.002325	15	P	0.002886	8.6	P	0.0232	18.2	P	0.004387	19.6	P	0.001183	16.5	P	0.001488	20.2	P	0.003566	15.8	P	0.000936	25.3	P	0.000936	14.6	P	0.001183	12.4	P	0.000936
PA0633_at	41.8	P	0.000737	88.4	P	0.000737	75.3	P	0.000737	56.3	P	0.000737	53.7	P	0.000737	67.1	P	0.000737	90.3	P	0.000737	87.9	P	0.000737	67.3	P	0.000737	78.3	P	0.000737	118.8	P	0.000737	96.7	P	0.000737
PA0634_at	20.4	M	0.050263	31.1	P	0.0232	18.1	P	0.004387	15.2	P	0.0232	17.8	M	0.057926	32.6	P	0.011565	23.2	P	0.006552	25.1	P	0.016523	18.6	P	0.011565	23.9	P	0.037368	36.4	P	0.003566	25.7	P	0.019622
PA0635_at	7.3	A	0.513937	16	A	0.276247	25.1	A	0.075978	17.9	A	0.231536	12.3	A	0.486063	14.5	A	0.191176	28.4	A	0.066479	28.4	A	0.124432	16.4	A	0.210789	25.1	A	0.124432	33.9	P	0.013854	22.3	A	0.110665
PA0636_at	29.4	P	0.011565	47.2	P	0.009612	34.4	P	0.011565	28.6	P	0.011565	50.9	P	0.011565	50	P	0.007953	45.4	P	0.009612	49.2	P	0.009612	43.2	P	0.011565	58.5	P	0.009612	54	P	0.006552	43.7	P	0.009612
PA0637_at	14.2	P	0.011565	24.8	P	0.004387	31.5	P	0.004387	22	P	0.011565	17.1	P	0.011565	21.8	P	0.004387	31.1	P	0.001183	16.2	P	0.000936	14.6	P	0.005373	26.5	P	0.002325	34.1	P	0.001183	13.4	P	0.001488
PA0638_at	5.4	A	0.124432	19.6	P	0.004387	13.9	P	0.003566	13.4	P	0.004387	17.3	P	0.037368	22.7	P	0.002325	18.7	P	0.001488	20.1	P	0.009612	15	P	0.013854	25.2	P	0.002325	23.6	P	0.001864	22.9	P	0.001488
PA0639_at	7.4	A	0.350352	12.8	A	0.253373	19.8	P	0.027312	14	P	0.04343	12.7	A	0.231536	12.9	A	0.155448	27	P	0.013854	19.1	P	0.032015	14.2	A	0.086477	18	P	0.016523	31.6	P	0.003566	21.9	P	0.013854
PA0640_at	5.2	A	0.376576	8.9	M	0.057926	8	P	0.016523	7.6	A	0.098025	9.9	M	0.050263	8.8	P	0.037368	11.4	P	0.019622	5.9	A	0.155448	7.9	M	0.057926	12.6	P	0.0232	13	P	0.002325	6.1	P	0.037368
PA0641_at	1.3	A	0.901974	1.3	A	0.768465	11	A	0.350352	3	A	0.596617	2.2	A	0.844552	3	A	0.513937	15.5	A	0.139354	9.1	A	0.458256	2.1	A	0.789211	2.7	A	0.541744	19.6	P	0.032015	17	A	0.210789
PA0642_at	9.6	P	0.001864	20	P	0.000737	6.5	P	0.04343	4.3	P	0.037323	11.6	P	0.001183	19.4	P	0.000936	5.2	P	0.037368	5.1	P	0.013854	14.7	P	0.001488	23.5	P	0.000737	4.9	A	0.086412	4.5	A	0.066479
PA0643_at	16.4	P	0.007953	25.5	P	0.004387	14.9	P	0.005373	14.2	P	0.003566	24.7	P	0.003566	22.2	P	0.001488	22.9	P	0.003566	25.3	P	0.006552	16.8	P	0.002886	27.6	P	0.001183	21.6	P	0.001183	20.9	P	0.000936
PA0644_at	17	M	0.057926	22.1	P	0.037368	13.1	A	0.075978	10.3	A	0.098025	27.1	M	0.057926	26.3	P	0.013854	23.6	P	0.04343	16.7	P	0.027312	27	P	0.005373	26.9	P	0.002886	13.6	P	0.005373	9.7	A	0.075916
PA0645_at	7.6	P	0.019622	17.5	P	0.0232	12.9	M	0.057926	8.5	A	0.066479	19.2	A	0.172724	14.4	A	0.075978	11.9	P	0.027312	11.3	P	0.04343	12.2	A	0.098025	16.6	P	0.005373	17.5	P	0.009612	8.8	P	0.019622
PA0646_at	25.4	P	0.002886	37.6	P	0.001864	8.7	P	0.007953	11	P	0.011565	33.1	P	0.001864	30.3	P	0.000936	14.4	P	0.005373	17.9	P	0.002325	38	P	0.001488	49.6	P	0.000936	15.4	P	0.000737	14.9	P	0.000936
PA0647_at	21	P	0.000936	28.1	P	0.000737	8.3	P	0.003566	8	P	0.009612	30.7	P	0.000737	24.1	P	0.000737	15.8	P	0.002325	16.8	P	0.000737	24	P	0.000737	36.2	P	0.000737	15.1	P	0.001864	14.2	P	0.001864
PA0648_at	24.7	P	0.002325	23.8	P	0.001183	13.4	P	0.002325	13	P	0.013854	32.5	P	0.005373	32.7	P	0.001183	22.5	P	0.000936	29.3	P	0.001864	42	P	0.000737	49	P	0.001488	26.1	P	0.000737	22	P	0.001183
PA0649_trpG_at	41.9	P	0.001864	49.1	P	0.001488	60	P	0.002325	61.5	P	0.007953	30.9	P	0.009612	28.4	P	0.002886	31.8	P	0.009612	58.9	P	0.006552	24.7	P	0.005373	25.9	P	0.007953	25.7	P	0.011565	30.8	P	0.019622
PA0650_trpD_at	35.4	P	0.000737	38.3	P	0.000737	46.2	P	0.000737	45.6	P	0.000737	32.3	P	0.001183	28	P	0.000936	40.8	P	0.000936	45.7	P	0.000737	33.1	P	0.000936	39	P	0.000936	40.9	P	0.000737	38.3	P	0.000737
PA0651_trpC_at	16.9	P	0.005373	13.5	P	0.027312	23.4	P	0.000737	22.7	P	0.001183	16.9	P	0.027312	13.9	P	0.011565	20.4	P	0.001488	28.8	P	0.000936	16.8	P	0.019622	16.1	P	0.032015	21.6	P	0.001488	14.7	P	0.001488
PA0652_vfr_at	110.4	P	0.000737	170.9	P	0.000737	149.3	P	0.000737	154.7	P	0.000737	92.6	P	0.000936	71.6	P	0.001183	136.1	P	0.000737	174.4	P	0.000737	81.6	P	0.001488	59.4	P	0.001183	84.6	P	0.000737	68.6	P	0.000936
PA0653_at	13	A	0.124432	15.4	A	0.139354	20.7	P	0.013854	18.7	M	0.050263	7.9	A	0.191176	7.2	A	0.276247	12	A	0.066479	15	A	0.086477	9.6	A	0.191176	13.2	A	0.139354	11.9	P	0.037368	10.3	A	0.172724
PA0654_speD_at	38.8	P	0.001488	21.4	P	0.013854	120.1	P	0.000737	150.2	P	0.000737	22.3	P	0.007953	23.2	P	0.001488	29.6	P	0.004387	31.8	P	0.001864	19.5	P	0.003566	31.3	P	0.003566	22.1	P	0.002886	19.6	P	0.013854
PA0655_at	25.2	P	0.027312	28.5	P	0.0232	40.9	P	0.006552	50.3	P	0.005373	29.5	P	0.032015	21.4	P	0.016523	47.3	P	0.003566	48.2	P	0.003566	31.7	P	0.0232	30.4	P	0.032015	28.6	P	0.006552	25.8	P	0.019622
PA0656_at	21.6	P	0.001488	25.2	P	0.001488	13	P	0.000737	21.3	P	0.000936	31.3	P	0.000936	32	P	0.000936	28.8	P	0.000936	33.5	P	0.000936	60.4	P	0.000737	51.4	P	0.000737	49.1	P	0.000936	60.7	P	0.000737
PA0657_at	5.9	A	0.253373	16.3	A	0.139354	25.3	A	0.098025	14.6	A	0.172724	6.4	A	0.324822	15	A	0.086477	19.4	A	0.075978	29.7	P	0.04343	16.4	A	0.172724	22.3	M	0.057926	25.5	P	0.032015	15.7	A	0.075978
PA0658_at	13.3	P	0.027312	13.3	P	0.037368	13.5	A	0.066479	17.3	P	0.027312	11.6	P	0.027312	9.8	A	0.066479	20.7	P	0.027312	21.6	P	0.013854	18.7	P	0.019622	19.2	P	0.027312	14.6	P	0.013854	16.7	A	0.110665
PA0659_at	52.1	P	0.000737	56.3	P	0.000936	57.2	P	0.000737	56.1	P	0.000737	77.3	P	0.000737	47.1	P	0.001183	64.6	P	0.000737	85.7	P	0.000737	38.6	P	0.000737	47	P	0.000936	45.8	P	0.000936	39.3	P	0.001183
PA0660_at	24.4	A	0.124432	24.1	A	0.172724	24.8	P	0.005373	18.7	P	0.006552	29.5	A	0.139354	25.5	A	0.086477	34.1	P	0.004387	59	P	0.002886	23.1	A	0.110665	24.4	A	0.110665	27.9	P	0.005373	24.4	P	0.005373
PA0661_at	53.7	P	0.000737	53.5	P	0.000737	76.8	P	0.000737	66.8	P	0.000737	55.1	P	0.000737	48.4	P	0.000936	115.3	P	0.000737	149.7	P	0.000737	33.5	P	0.000737	41.1	P	0.000737	48.3	P	0.000737	35.6	P	0.000737
PA0662_argC_at	15.1	A	0.075978	13.3	A	0.066479	21.1	P	0.004387	25.1	P	0.004387	9.1	A	0.210789	15.2	A	0.110665	18.6	P	0.019622	23.7	P	0.011565	8.5	A	0.086477	16.7	M	0.057926	17.8	P	0.009612	13.7	M	0.050263
PA0663_at	28.1	P	0.013854	36.7	P	0.032015	27	P	0.004387	28.9	P	0.009612	22	A	0.066479	19.7	P	0.0232	14.3	P	0.0232	12.9	P	0.0232	23	A	0.066479	28.4	A	0.075978	10.1	P	0.019622	8.8	M	0.057926
PA0664_at	30.5	P	0.013854	41.8	P	0.009612	34.4	P	0.006552	40.1	P	0.005373	25.1	P	0.011565	31	P	0.013854	32.4	P	0.011565	33.3	P	0.013854	24.2	P	0.016523	22.2	P	0.007953	21	P	0.011565	16.5	P	0.011565
PA0665_at	36.6	P	0.002886	41.9	P	0.006552	34.6	P	0.002886	41.8	P	0.002325	39.4	P	0.006552	33.6	P	0.004387	28	P	0.013854	32.8	P	0.002886	26.3	P	0.003566	37.5	P	0.003566	29.2	P	0.003566	27.1	P	0.007953
PA0666_at	4.6	A	0.69991	6	A	0.486063	8	A	0.172724	7.5	A	0.486063	6.3	A	0.649648	1.9	A	0.844552	10.2	A	0.276247	15	A	0.253373	4.1	A	0.723753	4.8	A	0.649648	13	A	0.075978	5	A	0.513942
PA0667_at	44.8	P	0.016523	60.8	P	0.013854	46.7	P	0.003566	64.2	P	0.006552	36.5	P	0.027312	41.7	P	0.011565	53	P	0.007953	64	P	0.004387	36	P	0.032015	36.9	P	0.027312	50.3	P	0.007953	46.7	P	0.009612
PA0668_tyrZ_at	47.2	P	0.011565	45.6	P	0.0232	42.1	P	0.005373	42	P	0.013854	27.5	A	0.110665	27.1	A	0.098025	29.5	M	0.057926	42	P	0.037368	16.5	A	0.155448	24	A	0.155448	15.5	A	0.086477	17.3	A	0.139354
PA0669_at	16.4	A	0.066479	11	A	0.086477	14.2	P	0.007953	14	M	0.057926	23.2	P	0.0232	19	A	0.075978	16.8	P	0.0232	15.7	P	0.019622	11.4	A	0.075978	13.4	P	0.006552	14.4	P	0.013854	15.7	P	0.016523
PA0670_at	3.9	A	0.350352	9.9	A	0.231536	3.7	A	0.376576	3.4	A	0.276247	10.4	A	0.172724	8.4	A	0.075978	7	P	0.04343	3.9	A	0.30009	7.9	A	0.098025	12.5	P	0.011565	9.1	P	0.032015	5.2	A	0.191176
PA0671_at	2.3	A	0.827276	6.8	A	0.675178	4.4	A	0.746627	9.9	A	0.596617	8.9	A	0.596617	3.6	A	0.649648	3.6	A	0.596617	3.9	A	0.746627	8	A	0.569348	12.8	A	0.430652	9.9	A	0.231536	8.4	A	0.649648
PA0672_at	11.7	A	0.086477	13.6	P	0.037368	10	A	0.139354	12.6	A	0.172724	9.9	A	0.231536	10.2	A	0.098025	16.5	A	0.124432	11.2	A	0.155448	14.4	P	0.04343	16.1	P	0.019622	10.6	A	0.253308	10.9	A	0.276247
PA0673_at	7.3	A	0.513937	7.6	A	0.430652	9.3	A	0.253373	12.7	A	0.30009	16.1	A	0.30009	13.3	A	0.139354	17.1	A	0.110665	11.7	A	0.253373	10.5	A	0.376576	18.7	A	0.124432	14.7	M	0.057926	12.7	A	0.210789
PA0674_at	8.2	A	0.110665	3.4	A	0.231536	5.9	A	0.191176	11.1	P	0.04343	13.5	A	0.066479	6.3	M	0.050263	11	P	0.032015	10.2	P	0.0232	9	M	0.057926	13.2	P	0.002886	8	P	0.0232	13.1	M	0.050263
PA0675_at	9.9	P	0.032015	12.2	M	0.057926	9.5	P	0.037368	10.1	A	0.075978	12.6	P	0.04343	9	P	0.037368	16.5	A	0.066479	9.9	P	0.04343	14.4	A	0.066479	15.6	P	0.032015	10.1	A	0.075978	5.8	A	0.324822
PA0676_at	6.9	A	0.276247	4.6	A	0.376576	4	A	0.541744	3.4	A	0.541744	7.5	A	0.253373	8.1	A	0.350352	7.7	A	0.430652	8	A	0.191176	9.5	A	0.139354	19.5	A	0.075978	8	A	0.110665	5.1	A	0.350352
PA0677_at	9.8	A	0.376576	1.1	A	0.808824	3	A	0.569348	2.9	A	0.541744	2.9	A	0.541744	8.8	A	0.376576	3.9	A	0.486063	5.9	A	0.350352	9.2	A	0.210789	20	A	0.191176	6.6	A	0.172724	4.2	A	0.350352
PA0678_i_at	8	A	0.165039	3.8	A	0.266602	1	A	0.305664	3.3	A	0.432617	7.8	A	0.34668	3.5	A	0.305664	6.7	A	0.305664	5.9	A	0.266602	3.2	A	0.266602	7.2	A	0.113281	4	A	0.266602	0.5	A	0.34668
PA0679_at	10	A	0.110665	17	A	0.066479	4.2	A	0.569348	4.8	A	0.513937	15	A	0.098025	10.9	A	0.231536	6.3	A	0.458256	7.6	A	0.376576	15.4	A	0.098025	13.3	P	0.04343	7	A	0.541744	7.6	A	0.324822
PA0680_at	7.5	A	0.075978	10.8	A	0.066479	8.2	A	0.098025	7.7	A	0.139354	18.5	P	0.027312	10.2	P	0.016523	8.7	A	0.075978	8	A	0.253373	14.4	P	0.011565	20.8	P	0.013854	9.3	P	0.027312	7.5	A	0.124432
PA0681_at	4.2	A	0.541744	5.7	A	0.324822	2.8	A	0.541744	6.1	A	0.350352	7.8	A	0.276247	6.2	A	0.403383	7.6	A	0.210789	5.5	A	0.210789	7.4	A	0.376576	12.2	A	0.172724	7.9	M	0.057926	5.8	A	0.276247
PA0682_at	14.3	A	0.231536	11.8	A	0.191176	9.3	A	0.231536	13	A	0.253373	17.3	A	0.139354	12.7	A	0.155448	14.3	A	0.124432	14.3	A	0.155448	16.1	A	0.155448	19.7	A	0.086412	12	P	0.04343	5.1	A	0.458256
PA0683_at	0.5	A	0.69991	2.7	A	0.458256	1.5	A	0.596617	3.4	A	0.458256	7.8	A	0.086477	4.4	A	0.403383	6	A	0.253373	7.3	A	0.191176	10.7	A	0.075978	8.6	A	0.139354	7.2	A	0.139354	3.2	A	0.541744
PA0684_at	8.8	A	0.231536	6.6	A	0.253373	1.3	A	0.623424	8.2	A	0.253373	11.5	A	0.139354	8.4	A	0.231536	3.8	A	0.403383	5.3	A	0.430652	11.2	A	0.110665	16.6	P	0.011565	9.3	A	0.155448	2.1	A	0.458256
PA0685_at	5.2	A	0.541744	2.3	A	0.596617	4.5	A	0.30009	7.8	A	0.231536	8.5	A	0.486063	5.6	A	0.430652	13.6	M	0.050263	7.2	A	0.110665	9.4	A	0.30009	13.1	A	0.124432	10.4	P	0.037368	10	A	0.30009
PA0686_at	10.1	P	0.027312	6.3	A	0.155448	5.7	A	0.350352	7.4	A	0.231536	11.1	A	0.098025	7.5	A	0.139354	9.7	A	0.172724	2.9	A	0.430652	10.3	M	0.050263	16	P	0.005373	11.9	A	0.086477	1	A	0.623424
PA0687_at	2.5	A	0.596646	5.5	A	0.324822	5.8	A	0.623424	2.1	A	0.675178	11.4	A	0.191176	6.8	A	0.430652	5.4	A	0.596617	9.4	A	0.458256	7.9	A	0.276247	11.7	A	0.124432	8.1	A	0.350352	4.5	A	0.458243
PA0688_at	6	A	0.324822	1.3	A	0.746627	4.2	A	0.458256	7.1	A	0.324822	12.6	A	0.210789	3	A	0.403383	9	A	0.098025	7.9	A	0.210789	14.4	A	0.075978	16.4	P	0.013854	7.1	A	0.066479	8.5	A	0.155448
PA0689_at	10.5	P	0.032015	8.1	M	0.057926	7.8	P	0.019622	8.3	P	0.037368	16.1	P	0.016523	10.5	A	0.086477	9.7	P	0.04343	9.7	P	0.04343	12.2	P	0.009612	22.1	P	0.002886	8.1	P	0.009612	7.3	P	0.032015
PA0690_at	0.4	A	0.69991	1.2	A	0.675178	1.1	A	0.596617	2.4	A	0.403383	0.6	A	0.827276	1.9	A	0.458256	0.4	A	0.768465	0.6	A	0.768465	4	A	0.350352	4.4	A	0.30009	0.6	A	0.596617	1	A	0.623424
PA0691_at	7.3	A	0.075978	11.4	P	0.011565	4.4	A	0.350352	7.6	A	0.124432	17.3	P	0.006552	9.7	P	0.011565	6.2	M	0.050263	5.9	A	0.155448	9.5	P	0.009612	13.2	P	0.000737	5.8	P	0.04343	5.1	P	0.0232
PA0692_at	13.2	P	0.003566	10.3	P	0.003566	4.3	P	0.013854	5.9	P	0.037368	19.6	P	0.001864	14.5	P	0.001488	10.7	P	0.003566	9.9	P	0.004387	17.6	P	0.000936	23.6	P	0.000936	10.6	P	0.001864	6.6	P	0.001183
PA0693_exbB2_at	5.7	P	0.027312	5.4	A	0.30009	1.2	A	0.430652	6.1	A	0.066479	11	P	0.013854	3.6	M	0.057926	5.4	A	0.210789	10.5	P	0.037368	12.3	P	0.037323	20.4	P	0.005373	6.4	A	0.066479	6.5	M	0.050263
PA0694_exbD2_at	25.8	P	0.002886	32.2	P	0.002325	21.3	P	0.011565	32.5	P	0.003566	38.5	P	0.002325	20.9	P	0.005373	41.3	P	0.004387	29.9	P	0.007953	28.3	P	0.002886	26	P	0.000936	26.4	P	0.004387	34.5	P	0.009612
PA0695_at	2.3	A	0.69991	4.6	A	0.324822	1.2	A	0.789211	0.7	A	0.768465	5.3	A	0.513937	3.8	A	0.350352	5	A	0.486063	3.5	A	0.596617	5.4	A	0.30009	10.7	P	0.04343	7	A	0.139354	4.3	A	0.486063
PA0696_at	1.1	A	0.569348	0.7	A	0.860646	1.6	A	0.513937	3.9	A	0.513937	4.2	A	0.376576	2.6	A	0.513937	5.5	A	0.324822	4.3	A	0.569348	4.8	A	0.191176	8.6	A	0.124432	3.9	A	0.403383	0.7	A	0.746627
PA0697_at	9.5	A	0.210789	13.5	A	0.276247	2.9	A	0.486063	4.7	A	0.324822	16.6	A	0.066479	10.5	M	0.057926	11.6	A	0.155448	8.6	A	0.110665	17.9	M	0.057926	19.4	P	0.04343	8.7	P	0.037368	6.6	A	0.139354
PA0698_at	8.1	A	0.191176	8.1	A	0.191176	1.7	A	0.403383	4.8	A	0.066479	11	A	0.066479	8.9	A	0.066479	11	M	0.057926	11.4	P	0.037368	13.5	P	0.037368	18.8	P	0.011565	7.1	A	0.066479	5.4	A	0.350352
PA0699_at	10.2	P	0.016523	16.7	P	0.016523	16.5	P	0.016523	12.7	P	0.019622	18.8	P	0.002886	13.9	P	0.013854	18.3	P	0.006552	14.6	P	0.007953	16.4	P	0.002886	20	P	0.001864	16.5	P	0.001183	15.1	P	0.004387
PA0700_at	13.7	A	0.172724	13.8	A	0.210789	10.3	A	0.172724	13.7	A	0.124432	14.7	A	0.172724	9.6	A	0.098025	13.3	A	0.110665	14.6	A	0.139354	13.6	A	0.139354	22.8	P	0.037368	11.1	A	0.110665	7.6	A	0.276247
PA0701_at	3.2	A	0.458256	1.8	A	0.513942	0.4	A	0.69991	1.3	A	0.723753	8.1	A	0.139354	2.2	A	0.430652	1.9	A	0.430652	1.8	A	0.69991	7.2	A	0.324822	11	P	0.0232	3.9	A	0.191176	4.8	A	0.172724
PA0702_at	8.3	A	0.403383	1.3	A	0.746627	5.5	A	0.124432	1.1	A	0.623424	6.6	A	0.324822	1.4	A	0.746627	10.2	A	0.098025	7.2	A	0.253373	5.5	A	0.623424	8.3	A	0.172724	6.5	A	0.110665	7	A	0.30009
PA0703_at	16.7	A	0.066479	17.6	A	0.075978	9	A	0.086477	16.7	A	0.086477	19	A	0.066479	16.4	P	0.032015	13.3	A	0.086477	13.3	M	0.057926	15.9	M	0.050263	23.7	P	0.037368	13.3	P	0.016523	11.8	A	0.124432
PA0704_at	1.9	A	0.69991	9.4	A	0.403383	8.9	M	0.050263	5.5	A	0.172724	6	A	0.458256	2.4	A	0.541744	8.2	A	0.075978	7.8	A	0.110665	21.7	A	0.124432	22.2	A	0.110665	21	P	0.001488	20.9	P	0.006552
PA0705_at	30.3	P	0.032015	46	P	0.011565	76.3	P	0.001864	73	P	0.002886	27.2	P	0.027312	21.7	M	0.050263	42.5	P	0.016523	43.5	P	0.013854	18.2	P	0.037368	23.7	P	0.0232	30.8	P	0.013854	34.2	P	0.011565
PA0706_cat_at	25.2	P	0.019622	35.3	P	0.016523	34.2	P	0.006552	30.6	P	0.006552	19.8	P	0.019622	15	M	0.057926	18.8	P	0.019622	25.4	P	0.019622	21.8	P	0.027312	22.5	P	0.0232	18.2	P	0.013854	12.1	P	0.027312
PA0707_toxR_at	15.8	A	0.086477	14.2	A	0.253373	10.3	A	0.098025	15.6	P	0.0232	14.7	A	0.124432	12.6	A	0.124432	15.4	A	0.086477	11.3	A	0.210789	17.3	A	0.086477	21	M	0.050263	7.7	A	0.075978	13.1	M	0.057926
PA0708_at	20	P	0.001488	27.7	P	0.004387	27.6	P	0.001183	25	P	0.000737	28	P	0.001183	27.1	P	0.002325	28.4	P	0.001183	23	P	0.000737	25.6	P	0.000936	26.4	P	0.000737	19.7	P	0.000737	18.9	P	0.000737
PA0709_at	8.5	A	0.155448	13.8	A	0.066479	8.4	A	0.155448	9.1	A	0.066479	14.8	P	0.04343	12.8	P	0.011565	11.2	P	0.032015	12.2	A	0.110665	9	P	0.011565	20.3	P	0.013854	12	P	0.019622	11.4	P	0.032015
PA0710_gloA2_at	9.8	A	0.231536	11.2	A	0.30009	7.3	A	0.350352	6.9	A	0.376576	12.6	A	0.098025	7.5	A	0.172724	10.5	A	0.139354	9.4	A	0.231536	10.8	P	0.037368	20.5	P	0.019622	9.1	P	0.04343	11.9	A	0.231536
PA0711_at	6.8	A	0.231536	8.6	A	0.350352	4.3	A	0.430652	1.8	A	0.541744	9.7	A	0.324822	5	A	0.376576	12.3	A	0.30009	4.6	A	0.458256	10.9	A	0.172724	11.9	A	0.155448	6.2	A	0.30009	2.5	A	0.541744
PA0712_at	16.6	P	0.011565	19	A	0.086477	13.6	P	0.027312	18	P	0.032015	21.9	P	0.027312	14.4	P	0.016523	15.9	P	0.009612	13.7	P	0.019622	16.2	P	0.037368	27.4	P	0.019622	15.7	P	0.011565	13.2	P	0.016523
PA0713_at	17.2	P	0.000936	77.6	P	0.000737	28.8	P	0.000737	41.2	P	0.000737	28.2	P	0.000737	7.9	P	0.006552	22.2	P	0.000737	30.9	P	0.000936	71.2	P	0.000737	29.6	P	0.000737	37.5	P	0.000936	42.1	P	0.001183
PA0714_at	4.5	A	0.066479	7.5	A	0.098025	0.5	A	0.649648	2.8	A	0.623424	12.2	A	0.066479	7.7	A	0.210789	5.2	A	0.276247	3	A	0.324822	7.2	P	0.0232	9.7	M	0.057926	4.5	P	0.016523	5.7	A	0.30009
PA0715_at	35.5	P	0.003566	30.5	P	0.002886	4	A	0.110665	2.6	A	0.155448	38.8	P	0.003566	19	P	0.003566	3.8	M	0.050263	7.2	P	0.013854	19	P	0.006552	27.8	P	0.002325	3.4	M	0.057926	5.4	P	0.037368
PA0716_at	7.5	P	0.005373	12.5	P	0.000737	1.7	A	0.253373	0	P	0.009612	14	P	0.002886	8	P	0.001488	1.4	P	0.007937	2.8	P	0.027312	7.1	P	0.001864	8	P	0.002886	1	M	0.050263	1.8	A	0.253373
PA0717_at	8.6	A	0.155448	9.7	A	0.210789	10.9	A	0.066479	11.5	A	0.139354	13.5	A	0.124432	7.9	A	0.172724	17.5	A	0.066479	14.3	M	0.050263	10.9	A	0.098025	16.4	P	0.016523	12.1	P	0.019622	11.5	P	0.027312
PA0718_at	9.5	P	0.0232	14	P	0.032015	11.4	P	0.016523	10.8	P	0.019622	20.9	P	0.005373	13.6	P	0.006552	13.5	P	0.007953	12	P	0.037368	15.1	P	0.006552	24.9	P	0.001864	14.2	P	0.011565	15.2	P	0.027312
PA0719_at	8.9	P	0.027312	11	P	0.011565	9.9	P	0.0232	8.4	M	0.057926	16	P	0.007953	12	P	0.007953	8.1	P	0.009612	6.9	P	0.0232	17.4	P	0.009612	13.9	P	0.001864	8.7	P	0.006552	8.7	M	0.050263
PA0720_at	25.7	P	0.009612	29.3	P	0.004387	34.5	P	0.004387	34	P	0.006552	39	P	0.007953	24.1	P	0.032015	43.2	P	0.003566	36.6	P	0.006552	34	P	0.011565	46.3	P	0.003566	39.4	P	0.011565	32	P	0.013854
PA0721_r_at	11	A	0.172724	21	A	0.098025	9.6	A	0.155448	8.7	A	0.276247	29.2	A	0.098025	19.4	M	0.057926	16.9	A	0.098025	10.8	A	0.231536	19.3	A	0.086477	18.3	A	0.086477	8.8	A	0.231536	11.3	A	0.210789
PA0722_at	26.1	P	0.000936	32.5	P	0.001183	40.9	P	0.000737	35.6	P	0.000737	37.4	P	0.001488	23.3	P	0.000737	42.3	P	0.000737	38.9	P	0.000737	36.4	P	0.000737	34.2	P	0.000737	45.7	P	0.000737	39.1	P	0.001183
PA0723_coaB_at	14.1	P	0.027312	30.4	P	0.013854	19.2	P	0.002886	18.6	P	0.003566	16.1	P	0.04343	19.1	P	0.019622	21.7	P	0.002325	24.8	P	0.006552	28.6	P	0.007953	28.9	P	0.002886	29.5	P	0.000936	21.2	P	0.000936
PA0724_at	14.1	P	0.000936	15	P	0.000936	7.9	P	0.019622	11.7	P	0.006552	21	P	0.002886	13.4	P	0.001864	13	P	0.019622	12.2	P	0.006552	16.1	P	0.001488	32.7	P	0.001183	10.3	P	0.009612	12.4	P	0.006552
PA0725_at	4	P	0.027312	9.9	P	0.037368	7	A	0.210789	3.3	A	0.486063	13.1	P	0.011565	9.1	P	0.0232	6.6	P	0.032015	6.4	P	0.032015	10.8	P	0.019622	16.7	P	0.011565	4.4	P	0.0232	4	P	0.019622
PA0726_at	16.7	P	0.013854	17.7	P	0.009612	13.6	P	0.013854	15	P	0.0232	19.9	P	0.001488	18.7	P	0.006552	21.8	P	0.002325	20.1	P	0.001488	23.5	P	0.002325	28.9	P	0.001488	16.9	P	0.002325	19.5	P	0.004387
PA0727_at	20.6	P	0.027312	29.6	P	0.032015	12.4	P	0.037368	12.5	A	0.124432	37	P	0.013854	22.8	P	0.011565	22.5	A	0.098025	24.2	M	0.057926	35	P	0.0232	42.3	P	0.009612	19.1	P	0.019622	20.2	P	0.016523
PA0728_at	9.8	A	0.139354	9.3	A	0.253373	6.7	A	0.350352	6.6	A	0.253373	14.9	A	0.075978	7.8	A	0.172724	5.1	A	0.376576	7.7	A	0.350352	13	A	0.075978	14.3	P	0.013854	8.1	A	0.210789	8.9	A	0.086477
PA0729_at	36.4	P	0.000737	28	P	0.000737	17.7	P	0.001488	15.1	P	0.000936	26.9	P	0.000737	15.3	P	0.000737	16.5	P	0.002886	20.7	P	0.000737	20.2	P	0.000737	30.1	P	0.000737	13.5	P	0.001864	12.9	P	0.001864
PA0730_at	49.1	P	0.003566	156.2	P	0.001183	51.1	P	0.001488	47	P	0.003566	27.3	P	0.009612	32.3	P	0.004387	28.7	P	0.011565	30.1	P	0.003566	38.8	P	0.002886	36.4	P	0.006552	26.5	P	0.003566	24	P	0.013854
PA0731_at	21.7	P	0.016523	35	P	0.002886	14.9	P	0.000936	16	P	0.007953	32.9	P	0.011565	21	P	0.004387	21.2	P	0.002886	26.2	P	0.002325	23.2	P	0.004387	33.2	P	0.002325	18.1	P	0.001183	22	P	0.003566
PA0732_at	18.8	P	0.006552	27.6	P	0.011565	17.5	P	0.027312	20	P	0.027312	30.1	P	0.013854	25.7	P	0.013854	22.1	P	0.0232	19.6	P	0.019622	33	P	0.003566	29.2	P	0.003566	20.3	P	0.004387	20.6	P	0.009612
PA0733_at	31.1	P	0.013854	34.4	P	0.013854	25.9	P	0.016523	24.9	P	0.011565	29.6	P	0.016523	24.9	P	0.0232	25.9	P	0.032015	23	P	0.0232	28.4	P	0.016523	35.8	P	0.013854	18.3	P	0.019622	15.8	M	0.050263
PA0734_i_at	20.9	P	0.000244	36.2	P	0.000732	32.5	P	0.000244	27.7	P	0.001221	15.5	P	0.000732	10.1	P	0.018555	16.2	P	0.01416	20.7	P	0.001953	9.8	P	0.005859	17.3	P	0.008057	11.4	P	0.001221	3.9	A	0.149658
PA0735_at	3.4	A	0.513937	8.5	A	0.324822	1.3	A	0.458256	4	A	0.30009	8.4	A	0.376576	11.9	A	0.155448	9.7	A	0.231536	10.4	A	0.139354	10.6	A	0.324772	14.6	A	0.231536	1	A	0.376576	3.2	A	0.596617
PA0736_at	10.1	P	0.007953	9.3	P	0.013854	10.8	P	0.001488	19.4	P	0.009612	12.6	P	0.037368	9.5	P	0.027312	16.2	P	0.013854	17.2	P	0.005373	13.1	P	0.032015	16.1	P	0.006552	10.6	P	0.013854	6.8	P	0.009612
PA0737_at	5	A	0.350352	8.6	A	0.066479	1	A	0.569348	1.7	A	0.430652	7.3	P	0.019622	5.8	A	0.098025	3	A	0.30009	6.5	A	0.086477	8.8	P	0.032015	13.7	P	0.011565	4.4	A	0.172724	6.9	A	0.155448
PA0738_at	16.3	A	0.276247	12.8	A	0.376576	4.5	A	0.231536	5.9	A	0.276247	17.1	A	0.172724	6.1	A	0.231536	10.2	P	0.037368	8.9	A	0.066479	13.5	A	0.210789	16.6	A	0.098025	6.1	A	0.066479	5.9	A	0.210789
PA0739_at	11.1	A	0.210789	8.9	A	0.172724	16.3	M	0.057926	15.1	A	0.110665	19.5	A	0.066479	13.2	A	0.139354	21.1	A	0.075978	18.3	A	0.066479	16.9	P	0.04343	25.2	P	0.027312	13.7	M	0.057926	13.7	A	0.139354
PA0740_at	1.2	A	0.860646	3.1	A	0.596617	3.1	A	0.486063	1.8	A	0.827276	2.6	A	0.513937	1.6	A	0.746627	7.9	A	0.430652	2.7	A	0.69991	1.5	A	0.768465	7.2	A	0.430652	2.7	A	0.569348	8.2	A	0.430652
PA0741_at	2.1	A	0.649648	8.2	A	0.513937	3.7	A	0.596617	5.1	A	0.486063	11.6	A	0.350352	9.2	A	0.430652	15	A	0.210789	12.5	A	0.376576	7.8	A	0.458256	8.4	A	0.541744	12.4	A	0.110665	9.8	A	0.458256
PA0742_at	7.2	A	0.098025	9.3	A	0.086477	6.8	A	0.403383	9.3	A	0.231536	11.8	P	0.04343	12	P	0.037368	8.7	P	0.013854	12.6	M	0.050263	12.4	P	0.011565	13.8	P	0.013854	8.1	P	0.011565	11.6	A	0.086477
PA0743_at	7.4	A	0.253373	18.1	A	0.172724	4.3	A	0.513937	7.7	A	0.210789	15.2	A	0.124432	15	A	0.124432	10.9	A	0.110665	21.1	A	0.139354	41.5	P	0.002886	42	P	0.009612	29.9	P	0.002325	24.9	P	0.011565
PA0744_at	17.1	P	0.04343	45.9	P	0.011565	21.4	P	0.009612	10.3	A	0.086477	27.5	P	0.007953	43.6	P	0.004387	57.6	P	0.002886	40	P	0.003566	46	P	0.001488	80.3	P	0.000936	113.6	P	0.000936	109.3	P	0.001488
PA0745_at	17.8	P	0.002325	38.4	P	0.001488	21.8	P	0.002886	20.7	P	0.003566	22.8	P	0.000936	45.8	P	0.001488	69	P	0.000737	62.9	P	0.000737	107	P	0.000936	97	P	0.000737	205.3	P	0.000737	180.1	P	0.000737
PA0746_at	11.2	A	0.086477	11.2	A	0.124432	7.4	A	0.231536	2.1	A	0.486063	15.6	A	0.066479	22.8	P	0.005373	17.6	P	0.007953	13.2	M	0.057926	30.1	P	0.002325	31.6	P	0.002325	39.1	P	0.000936	31.8	P	0.002886
PA0747_at	16.1	M	0.057926	14.3	A	0.276247	17.4	A	0.086477	11.2	A	0.066479	21.3	P	0.037368	15.3	P	0.019622	15.7	M	0.050263	19.9	P	0.019622	22.5	P	0.009612	18.3	P	0.006552	31	P	0.001183	39	P	0.001864
PA0748_at	8.3	A	0.458256	1.5	A	0.768465	4.6	A	0.430652	2.5	A	0.827276	2.6	A	0.675178	1.8	A	0.69991	1.4	A	0.827276	5.6	A	0.569348	3.8	A	0.69991	1.5	A	0.675178	1.9	A	0.675178	1.1	A	0.875568
PA0749_at	14.9	P	0.032015	15.8	A	0.098025	14.8	M	0.057926	13.3	A	0.139354	23.2	M	0.050263	13.2	A	0.155448	14	M	0.050263	17.7	P	0.037368	15.3	A	0.075978	23.6	P	0.019622	15	P	0.037368	10.2	A	0.155448
PA0750_ung_at	15.8	A	0.066479	13.6	A	0.155448	14.8	P	0.027312	16.5	A	0.086477	15.3	A	0.098025	17.5	P	0.037368	22.9	P	0.011565	26.8	P	0.007953	15.3	P	0.04343	19.9	P	0.04343	19.2	P	0.011565	17.2	A	0.075978
PA0751_at	9	A	0.098025	20.1	P	0.037368	5.3	A	0.253373	8.3	A	0.139354	15.7	A	0.075978	22.6	P	0.019622	10.2	P	0.032015	7.4	A	0.124432	17.6	P	0.019622	21.7	P	0.004387	10.6	P	0.009612	8.8	A	0.155448
PA0752_at	14.9	P	0.0232	20	P	0.011565	13.2	A	0.124432	13	A	0.139354	22	P	0.013854	27.9	P	0.002886	14.2	A	0.066479	18.2	A	0.110665	24.7	P	0.005373	36.6	P	0.001488	20.5	P	0.016523	22	P	0.04343
PA0753_at	7.2	P	0.037368	4.8	A	0.253373	3.4	A	0.155448	4.8	A	0.191176	10	P	0.019622	16.9	P	0.006552	9.1	P	0.019622	5.1	A	0.139354	9	A	0.098025	16	P	0.005373	14.1	P	0.005373	9.2	P	0.009612
PA0754_at	18.3	M	0.050263	21.2	P	0.013854	12.5	P	0.032015	14.6	P	0.013854	24.2	P	0.013854	49.6	P	0.001488	23.1	P	0.005373	19.1	P	0.032015	33.1	P	0.002325	37.9	P	0.001488	31.9	P	0.001488	26.4	P	0.002325
PA0755_at	12.7	P	0.013854	23.1	P	0.011565	16.9	P	0.002325	18.7	P	0.007953	20.8	P	0.011565	48.9	P	0.001864	24.6	P	0.005373	24	P	0.005373	26	P	0.009612	44.8	P	0.001864	33.9	P	0.006552	33.4	P	0.003566
PA0756_at	29.8	P	0.003566	32.5	P	0.004387	17.9	P	0.000737	21.4	P	0.000936	27.5	P	0.001488	20	P	0.003566	22	P	0.000737	19.7	P	0.001864	25	P	0.002886	22.4	P	0.000737	15	P	0.000737	16.9	P	0.003566
PA0757_at	17.2	P	0.000737	19.3	P	0.004387	14.4	P	0.006552	18.7	P	0.005373	22.3	P	0.000936	17.8	P	0.002325	18.7	P	0.001864	17.8	P	0.004387	21.9	P	0.000737	33.6	P	0.001488	12.8	P	0.000737	15.6	P	0.003566
PA0758_at	21.3	P	0.001864	28.1	P	0.000936	27.2	P	0.000737	28.7	P	0.000936	18.6	P	0.003566	14.2	P	0.006552	28.4	P	0.000737	34.6	P	0.000737	15.7	P	0.004387	17.8	P	0.003566	13.1	P	0.002886	12.4	P	0.011544
PA0759_at	22.9	P	0.011565	21.2	P	0.019622	24.3	P	0.001488	28.1	P	0.002886	13.2	P	0.027312	18.1	P	0.007953	24.8	P	0.001488	27.9	P	0.001183	17.4	P	0.0232	25.9	P	0.002325	16.7	P	0.002325	14.2	P	0.004387
PA0760_at	10.8	A	0.110665	11.8	A	0.172724	7	P	0.037368	10.1	P	0.006552	12.1	A	0.210789	11.3	A	0.124432	15.5	P	0.009612	17.7	P	0.013854	11.5	A	0.066479	16	P	0.013854	9.8	P	0.009612	11	P	0.016523
PA0761_nadB_at	27.3	P	0.004387	33	P	0.009612	30.3	P	0.005373	30.3	P	0.007953	28.4	P	0.011565	26.3	P	0.004387	26.3	P	0.005373	35.7	P	0.007953	29.6	P	0.002886	31.5	P	0.006552	25.7	P	0.011565	23.8	P	0.013854
PA0762_algU_at	125.7	P	0.000936	260.4	P	0.000737	131.7	P	0.001183	134.3	P	0.001488	112.6	P	0.004387	96.7	P	0.001864	141	P	0.001864	204.5	P	0.001488	103.9	P	0.001488	102.6	P	0.003566	124.7	P	0.001488	117.2	P	0.002886
PA0763_mucA_at	55.5	P	0.000936	113.8	P	0.000737	83.7	P	0.002325	99.6	P	0.002325	60.4	P	0.000737	57.5	P	0.002325	117.9	P	0.002325	148.8	P	0.000737	60.6	P	0.000737	76.3	P	0.002325	91.2	P	0.000737	100.5	P	0.001488
PA0764_mucB_at	35.8	P	0.002325	57.9	P	0.001183	37.3	P	0.000737	31.8	P	0.000936	32.7	P	0.005373	27.5	P	0.009612	38.4	P	0.000737	47.1	P	0.000737	32.1	P	0.003566	34.6	P	0.003566	35.2	P	0.000737	32.1	P	0.000737
PA0765_mucC_at	27.3	P	0.009612	52.4	P	0.004387	35	P	0.001864	36.8	P	0.002886	27.6	P	0.007953	31.2	P	0.009612	43.2	P	0.002325	55.8	P	0.001864	23	P	0.009612	37.8	P	0.006552	29.4	P	0.002886	31.6	P	0.002325
PA0766_mucD_at	41.6	P	0.001864	60.7	P	0.003566	57.6	P	0.006552	58.1	P	0.007953	67.5	P	0.002325	51.6	P	0.001488	105.7	P	0.004387	137.1	P	0.002325	43.7	P	0.004387	42	P	0.007953	81.5	P	0.007953	81	P	0.009612
PA0767_lepA_at	41.2	P	0.005373	37	P	0.003566	48.2	P	0.003566	52.2	P	0.007953	18.4	A	0.098025	26.1	P	0.004387	34.8	P	0.016523	26.9	P	0.027312	17.9	P	0.032015	29.7	P	0.019622	21.3	P	0.032015	16.9	M	0.050263
PA0768_lepB_at	40.2	P	0.003566	36.6	P	0.004387	67	P	0.001183	77.4	P	0.000936	30.6	P	0.011565	21.9	P	0.004387	34	P	0.006552	37.5	P	0.011565	25.6	P	0.019622	28.3	P	0.007953	27.6	P	0.013854	33.5	P	0.0232
PA0769_at	69.1	P	0.002886	94.8	P	0.001488	76.7	P	0.002886	99.7	P	0.003566	43.8	P	0.016523	35	P	0.011565	28.3	P	0.019622	39.9	P	0.011565	49.6	P	0.003566	42.3	P	0.007953	34.7	P	0.007953	35	P	0.007953
PA0770_rnc_at	50.3	P	0.011565	84.7	P	0.005373	94.3	P	0.009612	75.5	P	0.011565	24.5	P	0.0232	26.9	P	0.027312	34	P	0.011565	49.1	P	0.016523	40.3	P	0.011565	25.3	P	0.013854	38.8	P	0.016523	36.9	P	0.016523
PA0771_era_at	71.2	P	0.000936	69.1	P	0.000936	62.5	P	0.000737	70.5	P	0.001488	36.7	P	0.000936	37.3	P	0.000936	34.5	P	0.001864	46.9	P	0.006552	51	P	0.000936	47.9	P	0.000936	40.1	P	0.000936	52.8	P	0.002886
PA0772_recO_at	5.5	A	0.210789	9.7	A	0.097957	11.8	M	0.050263	10	A	0.066479	8.8	A	0.139354	7	A	0.155448	8.1	A	0.124432	9.4	A	0.066479	10	P	0.037368	15.4	M	0.050263	6.9	P	0.011565	7.1	A	0.124432
PA0773_pdxJ_at	19.6	P	0.003566	20.9	P	0.011565	24.2	P	0.001864	23.3	P	0.002886	28.7	P	0.005373	14.7	P	0.011565	21.9	P	0.002886	18	P	0.001488	19	P	0.037368	27.5	P	0.013854	19.2	P	0.002886	24.2	P	0.003566
PA0774_at	11.2	P	0.016523	11.2	P	0.006552	14.5	P	0.016523	13.4	P	0.013854	22.8	P	0.002325	12	P	0.004387	15.2	P	0.016523	16.3	P	0.005373	10.6	P	0.000737	15.1	P	0.001864	11.4	P	0.019622	11.4	M	0.050263
PA0775_at	6.8	P	0.013854	9.6	P	0.007953	5.5	P	0.003566	8.4	P	0.011565	5.1	A	0.124432	5	A	0.139354	4	P	0.002325	5.3	P	0.013854	8.6	A	0.066479	10.3	P	0.019622	3.4	A	0.139354	5	A	0.086477
PA0776_at	8.9	M	0.057926	12.1	A	0.086477	6.7	A	0.066479	4.5	A	0.066479	10	A	0.066479	9.4	M	0.050263	7.7	A	0.110665	10.2	A	0.075978	16.3	P	0.007953	15.9	P	0.000936	13.4	P	0.016523	7.5	M	0.050263
PA0777_at	15.1	A	0.124432	13.3	A	0.075978	9.3	A	0.253308	12.5	A	0.124432	21	A	0.172724	14.9	A	0.110665	16.4	A	0.098025	12.8	A	0.191176	12.5	A	0.210789	18.6	A	0.086477	7.3	A	0.376576	12.8	A	0.231536
PA0778_at	29.3	P	0.000936	19.4	P	0.001488	28.6	P	0.001864	31.1	P	0.001864	27.8	P	0.000737	25.9	P	0.000936	35.6	P	0.000737	35.3	P	0.001864	20.6	P	0.003566	27.2	P	0.000936	18.7	P	0.007953	25.5	P	0.005373
PA0779_at	50.6	P	0.006552	24.3	P	0.027312	44.2	P	0.003566	50.4	P	0.004387	130.7	P	0.001864	136.1	P	0.002325	216.1	P	0.000936	221.3	P	0.000936	32.1	P	0.019622	42.8	P	0.006552	35.5	P	0.002886	31.8	P	0.011565
PA0780_at	12.2	P	0.009612	16.4	P	0.011565	17.5	P	0.002886	16.5	P	0.004387	13.6	P	0.002886	12.1	P	0.007953	26.7	P	0.000936	22.3	P	0.005373	18	P	0.013854	16.5	P	0.001864	12.8	P	0.009612	9.3	P	0.027312
PA0781_at	14.1	P	0.016523	15.6	P	0.032015	19.1	M	0.050263	27.9	P	0.019622	27.3	P	0.019622	20.6	P	0.007953	25.5	A	0.075978	23.9	M	0.050263	21.8	P	0.007953	25.5	P	0.005373	22.3	P	0.019622	21.5	P	0.019622
PA0782_putA_at	50.4	P	0.011565	68.8	P	0.007953	80.8	P	0.001183	81	P	0.001488	51.6	P	0.016523	71	P	0.002886	87.5	P	0.002325	77.9	P	0.003566	54.4	P	0.009612	67.8	P	0.009612	72.4	P	0.001488	57.8	P	0.002886
PA0783_putP_at	28.1	P	0.027312	15.6	P	0.032015	41.7	P	0.001864	37.8	P	0.001864	19	A	0.110665	25.9	P	0.002325	20.2	P	0.006552	16.4	P	0.003566	21	P	0.037368	19.1	P	0.007953	20.8	P	0.000737	17.3	P	0.001488
PA0784_at	16	P	0.027312	19.3	P	0.0232	16.9	P	0.032015	19.9	M	0.057926	24	A	0.066479	19.8	P	0.019622	18.7	P	0.04343	35.6	P	0.027312	28.4	P	0.006552	23.9	P	0.013854	37.1	P	0.011565	32.9	P	0.0232
PA0785_at	1.2	A	0.458256	7.4	A	0.276247	6.2	A	0.376576	3.6	A	0.350352	10.8	A	0.430652	6.3	A	0.276247	11.3	A	0.210789	9	A	0.253373	6.4	A	0.253373	11.2	A	0.191176	9.4	A	0.139354	7	A	0.376576
PA0786_at	4.8	A	0.276247	4.4	A	0.513937	0.6	A	0.949737	3.1	A	0.596617	5.7	A	0.350352	4.7	A	0.30009	0.7	A	0.789211	5.3	A	0.541744	6	A	0.155448	13.4	A	0.066479	2.2	A	0.69991	0.8	A	0.967985
PA0787_at	17.2	P	0.037368	17.9	A	0.086477	17.5	P	0.027312	17.8	P	0.037368	21.3	P	0.037368	18	P	0.037368	19.8	P	0.019622	20	P	0.019622	21.7	P	0.016523	25.3	P	0.004387	14.9	P	0.037368	17.9	M	0.050263
PA0788_at	12	P	0.0232	22.2	P	0.016523	10.7	P	0.032015	15.5	M	0.050263	18.9	P	0.013854	13.2	M	0.050263	15.4	P	0.009612	14.8	A	0.098025	20.9	P	0.006552	17.7	P	0.002325	13.1	P	0.004387	9.7	P	0.005373
PA0789_at	20.7	P	0.009612	22.7	A	0.075978	21.1	P	0.013854	19.9	P	0.019622	34.8	P	0.009612	54.7	P	0.001864	39.7	P	0.001183	44.7	P	0.002886	20.1	P	0.032015	31.2	P	0.005373	15.7	P	0.002325	17.3	P	0.006552
PA0790_at	9.5	A	0.139354	12.3	M	0.050263	3.6	A	0.430652	8.4	A	0.124432	9.3	A	0.075978	13.7	P	0.009612	7.2	P	0.011565	6.1	P	0.0232	11	P	0.04343	15	P	0.037368	6.4	M	0.057926	6.8	A	0.110665
PA0791_at	21.6	P	0.001864	18.3	P	0.007953	19.2	P	0.001488	19.4	P	0.002325	26.9	P	0.001183	21.2	P	0.002886	24.2	P	0.000737	30.2	P	0.001183	19.4	P	0.001183	24.7	P	0.000936	22.1	P	0.000737	24.1	P	0.000737
PA0792_prpD_at	13.8	P	0.000936	12.9	P	0.013854	14.2	P	0.003566	11.5	P	0.019622	27.3	P	0.005373	22	P	0.000936	29.4	P	0.000737	20.4	P	0.000737	43.3	P	0.000737	33.5	P	0.000737	59.3	P	0.000737	70.9	P	0.000737
PA0793_at	32.8	P	0.019622	28.1	P	0.009612	34.2	P	0.027312	31.2	P	0.016523	35.2	P	0.0232	38.7	P	0.003566	55.5	P	0.002886	49	P	0.004387	35.7	P	0.002886	43.9	P	0.002886	84.5	P	0.001488	63.3	P	0.002325
PA0794_at	11.9	A	0.098025	16.8	A	0.191176	25.2	P	0.04343	20.2	P	0.037368	28.5	P	0.032015	30.5	P	0.002886	36.6	P	0.000737	29.7	P	0.005373	41.2	P	0.006552	41.1	P	0.009612	49.7	P	0.000737	58.5	P	0.000737
PA0795_prpC_at	20.6	A	0.086477	25.4	A	0.066479	27.9	P	0.001864	22.4	P	0.004387	60.1	P	0.007953	122.7	P	0.000936	134.1	P	0.000737	92.6	P	0.001183	122.1	P	0.001488	100.3	P	0.001183	226.7	P	0.000737	209	P	0.000737
PA0796_prpB_at	10.6	P	0.005373	16.8	P	0.001864	24.6	P	0.000737	30.6	P	0.000737	28.9	P	0.000737	53.4	P	0.000737	101.2	P	0.000737	83.8	P	0.000737	58.3	P	0.000737	53.5	P	0.000737	160.3	P	0.000737	135.3	P	0.000737
PA0797_at	15.4	P	0.027312	13.6	P	0.009612	14.4	P	0.011565	18.3	P	0.0232	21.6	P	0.007953	25.7	P	0.006552	46.4	P	0.001864	50.6	P	0.001864	26.2	P	0.002325	32.4	P	0.005373	52.8	P	0.001183	33.8	P	0.000936
PA0798_at	9.1	M	0.050211	12.7	P	0.019622	5.8	A	0.172724	3.7	A	0.210789	13.6	M	0.057926	8.7	P	0.013854	7.3	M	0.057926	12.5	P	0.016523	12.2	P	0.005373	18.8	P	0.001864	15.7	P	0.004387	12.7	P	0.006552
PA0799_at	5.1	A	0.541744	2.4	A	0.675178	9.4	A	0.231536	12.9	A	0.172724	6.6	A	0.623424	6.1	A	0.403383	7.4	A	0.350352	8.4	A	0.276247	4	A	0.569348	7	A	0.30009	8.5	A	0.172724	1.6	A	0.69991
PA0800_at	17.6	P	0.013854	10.4	P	0.0232	11.1	A	0.075978	12.9	A	0.075978	24.3	P	0.009612	15.3	P	0.006552	12.5	A	0.075978	16.1	M	0.057926	17.1	P	0.019622	20.6	P	0.007953	16.7	P	0.032015	13.5	A	0.110665
PA0801_at	19.8	P	0.005373	15.6	P	0.009612	15.5	P	0.04343	13.8	P	0.016523	22.1	P	0.019622	17.1	P	0.006552	12.8	A	0.075978	14.5	A	0.066479	23.2	P	0.004387	21.5	P	0.009612	12.4	P	0.004387	14.1	A	0.086477
PA0802_i_at	7.3	P	0.035595	8.8	A	0.194093	6.9	P	0.014028	6.2	A	0.562335	10.4	P	0.02493	8.7	P	0.04219	3.6	A	0.531264	3.1	A	0.562335	9.4	P	0.017085	14.1	P	0.014028	3.8	P	0.003825	5.1	A	0.376842
PA0803_at	2	A	0.789211	4.6	A	0.649648	1.2	A	0.768465	1.4	A	0.723753	7.5	A	0.649648	9.5	A	0.231536	2.8	A	0.623424	5.2	A	0.569348	17.5	A	0.098025	13.4	A	0.231536	9	A	0.124432	7.5	A	0.253373
PA0804_at	22.1	P	0.011565	28.1	P	0.016523	24.2	P	0.009612	27.2	P	0.013854	33.4	P	0.009612	20.7	P	0.011565	30	P	0.007953	37.9	P	0.007953	33.6	P	0.011565	39	P	0.011565	34.6	P	0.003566	34.8	P	0.002325
PA0805_at	32	P	0.001488	39.5	P	0.001488	18	P	0.003566	22	P	0.002886	30.5	P	0.004387	27.5	P	0.005373	23.4	P	0.002325	34.3	P	0.001488	35.1	P	0.001183	38.4	P	0.000936	23.7	P	0.000737	21.8	P	0.003566
PA0806_i_at	6.6	P	0.020695	6.9	P	0.035595	5	A	0.216384	5.8	A	0.194002	7.5	P	0.035595	4.5	P	0.020695	8	P	0.011455	6.4	P	0.035595	7.8	P	0.02493	13	P	0.002371	7.9	P	0.011455	5.7	P	0.04974
PA0807_at	17.8	A	0.276247	24.6	A	0.276247	6.9	M	0.057926	14	A	0.155448	12.4	A	0.172724	15.3	A	0.191176	18.2	A	0.172724	19.2	A	0.191176	21.5	M	0.057926	19.8	A	0.139354	27.9	P	0.04343	21.8	A	0.086477
PA0808_at	1.4	A	0.596617	5.2	A	0.231536	6.6	M	0.050211	6.8	P	0.037368	9.9	M	0.050263	6.8	A	0.210789	8	P	0.0232	5.4	A	0.155448	7.5	A	0.30009	11.5	P	0.006552	8.1	P	0.005373	8.1	P	0.0232
PA0809_at	9.2	A	0.098025	13.3	P	0.04343	8.2	A	0.124432	7.9	A	0.110665	15.3	M	0.057926	11.6	P	0.016523	15.4	A	0.075978	7.5	A	0.155448	17.8	P	0.016523	24.2	P	0.011565	8	P	0.019622	7.1	A	0.191176
PA0810_at	16.3	P	0.016523	16.8	P	0.016523	19.2	P	0.003566	21.4	P	0.007953	17.6	P	0.006552	11.3	P	0.0232	18.7	P	0.005373	19.5	P	0.002325	21.4	P	0.0232	26	P	0.003566	16.8	P	0.002886	15	P	0.007953
PA0811_at	5	A	0.458256	4.9	A	0.458256	2.7	A	0.486063	1.2	A	0.69991	2.8	A	0.513937	4	A	0.569348	5.3	A	0.350352	1.1	A	0.623424	3.2	A	0.513937	6.6	A	0.231536	3.1	A	0.486063	1.4	A	0.649648
PA0812_at	11.5	P	0.007953	19.9	P	0.009612	10	P	0.002325	9.4	P	0.027312	16.2	P	0.000936	10	P	0.003566	13.2	P	0.000737	14.5	P	0.013854	17.7	P	0.003566	21.6	P	0.002325	13.1	P	0.001864	15.7	P	0.003566
PA0813_at	19.4	P	0.013854	19.6	P	0.0232	14.6	P	0.016523	16.1	P	0.005373	21.4	P	0.016523	16.9	P	0.009612	16.8	P	0.005373	20.9	P	0.006552	21.1	P	0.013854	22.2	P	0.005373	15.4	P	0.006552	19.7	P	0.002886
PA0814_i_at	18.5	P	0.02493	12.2	P	0.014028	9.6	M	0.058332	11.5	P	0.02987	20.3	P	0.02493	13	P	0.014028	10.1	P	0.02987	17.5	P	0.009301	21.5	P	0.011455	31.1	P	0.011455	21.2	P	0.011455	22.9	P	0.006032
PA0815_at	13.9	P	0.04343	13.6	A	0.075978	11.5	P	0.032015	8.6	A	0.098025	20.6	P	0.032015	11	M	0.057926	14.4	P	0.032015	18.6	P	0.011565	16.5	P	0.032015	24.2	P	0.006552	17.3	P	0.007953	13.9	P	0.037368
PA0816_at	11.3	P	0.0232	12.9	P	0.006552	10.8	P	0.005373	10.7	P	0.001864	13.4	P	0.007953	10.9	P	0.016523	13.7	P	0.004387	16.8	P	0.006552	11.9	P	0.004387	19.3	P	0.009612	10	P	0.013854	13.2	P	0.013854
PA0817_at	18.7	P	0.027312	21.2	P	0.013854	16.3	P	0.0232	17.6	P	0.013854	21.2	P	0.027312	23.2	P	0.0232	24.8	P	0.011565	21.4	P	0.011565	23	P	0.013854	22.2	P	0.002325	19.5	P	0.005373	10.7	P	0.009612
PA0818_at	13	P	0.006552	14.4	P	0.007953	18.1	P	0.016523	21.4	P	0.013854	18.5	P	0.019622	18.6	P	0.005373	20.4	P	0.016523	21.3	P	0.006552	19	P	0.002886	18.1	P	0.001183	17.2	P	0.013854	17.2	P	0.006552
PA0819_f_at	19.5	P	0.002886	28.8	P	0.001488	18.4	P	0.000936	20.1	P	0.003566	37.7	P	0.002886	25	P	0.001488	22.3	P	0.001488	22.1	P	0.004387	27.4	P	0.001488	39.6	P	0.001183	17.7	P	0.000737	20.6	P	0.001488
PA0820_at	40.3	P	0.001488	38.1	P	0.001488	23.8	P	0.037368	26.2	P	0.0232	38.9	P	0.002325	32.3	P	0.001488	31.1	P	0.032015	41.4	P	0.011565	46.6	P	0.001488	46.2	P	0.001488	22.9	P	0.04343	28	P	0.011565
PA0821_at	15.6	P	0.004387	16.8	P	0.011565	13.4	P	0.011565	8.7	A	0.075978	22	P	0.005373	16.7	P	0.005373	13.4	P	0.019622	15.6	P	0.009612	17.2	P	0.003566	23.6	P	0.001488	13.4	P	0.005373	13.1	P	0.009612
PA0822_at	23.1	P	0.016523	20.2	P	0.019622	6.2	A	0.172724	2.8	A	0.324822	27.3	P	0.013854	18.7	P	0.013854	12.8	A	0.086477	10.3	M	0.057926	28	P	0.011565	35.3	P	0.013854	8.1	M	0.050263	10.4	A	0.075978
PA0823_at	1.4	A	0.675178	0.8	A	0.808824	0.8	A	0.949737	1.4	A	0.827276	6.6	A	0.513937	2	A	0.623424	4.8	A	0.430652	2.5	A	0.675178	1	A	0.675178	8.2	A	0.253373	2.8	A	0.458256	4.4	A	0.430652
PA0824_at	7.3	A	0.231536	1.9	A	0.324822	6.6	A	0.324822	8.8	A	0.430652	14.8	A	0.350352	13	A	0.155448	8.4	A	0.30009	10.2	A	0.324822	11.3	A	0.172724	21.9	M	0.057926	8.3	A	0.324822	8.3	A	0.231536
PA0825_at	0.8	A	0.723753	4.2	A	0.458256	0.9	A	0.675178	1.1	A	0.596617	4.3	A	0.172724	6.5	A	0.124432	3.7	A	0.486063	1.1	A	0.486058	5.2	A	0.155448	9.9	M	0.050263	3.4	A	0.172724	3.8	A	0.124432
PA0826_at	17	P	0.000936	18.6	P	0.002325	9.9	P	0.001488	13.7	P	0.002325	23.1	P	0.002886	23.2	P	0.000936	19.2	P	0.001488	17.8	P	0.000936	36.6	P	0.000737	40.3	P	0.000936	20.3	P	0.001488	25.5	P	0.000936
PA0827_at	9.8	A	0.513937	12.6	A	0.513937	18.2	A	0.139354	18.3	A	0.155448	3.3	A	0.675178	7	A	0.649648	14.7	A	0.110665	20.9	A	0.075978	11.7	A	0.276247	12.4	A	0.210789	15.3	A	0.098025	15.7	A	0.231536
PA0828_at	17.1	P	0.004387	13.1	P	0.011565	9.8	P	0.011565	9.3	A	0.066479	15.4	P	0.006552	13.3	P	0.007953	10.3	P	0.013854	13.1	P	0.006552	15	P	0.007953	20.1	P	0.002886	13.6	P	0.005373	11	P	0.0232
PA0829_at	12.9	P	0.032015	9.4	A	0.124432	8.5	A	0.066479	9.8	A	0.075978	12.7	M	0.050263	9	M	0.057926	10.5	A	0.098025	7	A	0.155448	13.7	P	0.037368	15.7	P	0.007953	9.2	M	0.050263	5.9	A	0.231536
PA0830_at	12.6	P	0.027312	14.7	P	0.013854	13.6	P	0.037368	17.5	P	0.027312	15	P	0.016523	8.5	P	0.011565	19.8	P	0.0232	20.8	A	0.066479	13.1	P	0.013854	18.9	P	0.011565	17.5	P	0.019622	17.3	M	0.050263
PA0831_oruR_at	22.9	P	0.032015	20.5	P	0.019622	16.3	P	0.009612	21.1	P	0.0232	22	P	0.019622	24	P	0.006552	25	P	0.013854	21	P	0.0232	20.8	P	0.032015	24.2	P	0.016523	19.2	P	0.0232	23.1	P	0.0232
PA0832_at	46	P	0.006552	40.7	P	0.013854	53.5	P	0.001864	82	P	0.001864	35.8	P	0.013854	34.7	P	0.007953	56.8	P	0.003566	63.2	P	0.002325	40.3	P	0.016523	45.2	P	0.006552	47.1	P	0.002325	41.3	P	0.002325
PA0833_at	93.4	P	0.000737	128.1	P	0.000737	103.5	P	0.000737	99.5	P	0.000737	127.8	P	0.001183	68.7	P	0.000936	158.6	P	0.000737	235.8	P	0.000737	82.3	P	0.000737	67.1	P	0.000936	102.7	P	0.000737	101.2	P	0.000737
PA0834_at	12.1	A	0.191176	12.5	A	0.139354	9.1	A	0.191176	10.3	A	0.210789	15.3	A	0.210789	13.7	A	0.155448	15.8	A	0.098025	15.8	A	0.124432	11.4	A	0.172724	14	P	0.037368	8.3	A	0.172724	6.6	A	0.253373
PA0835_pta_at	51.2	P	0.000737	36.4	P	0.000737	52.3	P	0.000936	39.9	P	0.000737	43.5	P	0.000936	21.1	P	0.000737	97.2	P	0.000737	102.8	P	0.000737	22.5	P	0.000737	24.5	P	0.000737	59.3	P	0.000737	48.1	P	0.000737
PA0836_at	130.6	P	0.001183	52.7	P	0.002325	169	P	0.000737	135	P	0.000737	114.8	P	0.002325	39	P	0.002886	113.9	P	0.000737	135	P	0.000737	54.3	P	0.002886	44.5	P	0.002325	90.2	P	0.000936	73.2	P	0.000936
PA0837_slyD_at	60.6	P	0.002886	75.2	P	0.005373	52.1	P	0.000737	56.1	P	0.000737	49.2	P	0.009612	38.5	P	0.001488	64.3	P	0.002886	55.5	P	0.001864	35.2	P	0.0232	35.8	P	0.002325	35.1	P	0.006552	41.5	P	0.019622
PA0838_at	33.9	P	0.006552	49.4	P	0.011565	39.1	P	0.011565	31.7	P	0.013854	32.1	P	0.0232	22.1	P	0.011565	23.4	P	0.013854	34.4	P	0.016523	33	P	0.009612	39.9	P	0.011565	31.2	P	0.006552	25.9	P	0.011565
PA0839_at	28.8	P	0.001488	49.8	P	0.001183	25.1	P	0.001183	18.9	P	0.002325	12.7	P	0.027312	12	P	0.009612	10	P	0.013854	10.5	P	0.027312	16.9	P	0.003566	20.3	P	0.001183	7.4	P	0.005361	7.6	P	0.011565
PA0840_at	18.8	A	0.155448	31.5	P	0.011565	19.5	A	0.066479	2.7	A	0.403383	20.8	A	0.086477	13.9	A	0.276247	15	A	0.086477	23.9	A	0.098025	21.1	A	0.155448	15.5	A	0.276247	12.2	A	0.110665	10.9	A	0.210789
PA0841_at	8.2	A	0.155448	1.3	A	0.403383	9.5	A	0.086477	8	A	0.155448	15.4	A	0.139354	8.9	A	0.139354	12.2	P	0.032015	11.7	A	0.098025	9	A	0.066479	17.2	P	0.032015	15.6	P	0.019622	9.8	A	0.098025
PA0842_at	13.3	A	0.231536	15.4	A	0.30009	8.1	A	0.324822	9.5	A	0.172724	14.9	A	0.191176	9.4	A	0.139354	8.7	A	0.30009	14.1	A	0.253373	14.4	A	0.139354	15.6	A	0.086477	7.4	A	0.210789	10.6	A	0.276247
PA0843_plcR_at	11	A	0.139354	11.6	A	0.066479	4.3	A	0.276247	6.9	A	0.139354	16.9	P	0.027312	10.8	P	0.04343	5.7	A	0.172724	8.4	A	0.110665	25.2	P	0.006552	26.3	P	0.002325	9.5	P	0.037368	6.3	A	0.155448
PA0844_plcH_at	5.3	A	0.324822	7.4	A	0.458256	1.3	A	0.746627	1.5	A	0.723753	13	A	0.172724	6.3	A	0.30009	3.6	A	0.623424	6.9	A	0.30009	9.8	A	0.30009	13.6	A	0.098025	7.1	A	0.276247	0.9	A	0.746692
PA0845_at	9.8	A	0.403383	1.9	A	0.649648	4.9	A	0.231536	10.2	A	0.430652	11.8	A	0.350352	8	A	0.486063	5.9	A	0.376576	5.8	A	0.30009	2.2	A	0.486063	15.2	A	0.191176	7.6	A	0.139354	5.2	A	0.486063
PA0846_at	11.8	P	0.001183	17.9	P	0.001488	5	P	0.027312	6.6	P	0.032015	14.2	P	0.002886	13.5	P	0.001183	10.4	P	0.019622	11.6	P	0.000936	10.8	P	0.002886	15.1	P	0.001488	9.4	P	0.004387	7.9	P	0.011565
PA0847_at	1.7	A	0.924022	1.6	A	0.980378	1.8	A	0.875568	6.2	A	0.486063	2.1	A	0.901974	1.8	A	0.901974	7.2	A	0.746627	2.4	A	0.808824	2.6	A	0.746627	2.1	A	0.924022	9.9	A	0.430652	2.7	A	0.808824
PA0848_at	16.4	A	0.086477	15.3	A	0.098025	8.8	P	0.04343	3.8	A	0.350352	23.3	A	0.075978	14.3	M	0.057926	16.5	P	0.037368	15.3	M	0.057926	17.2	A	0.066479	20.3	P	0.011565	10.5	M	0.057926	12.7	A	0.066479
PA0849_trxB2_at	17.1	P	0.006552	21.2	P	0.001183	8.9	P	0.000936	9.7	P	0.000737	24.4	P	0.001183	20.3	P	0.004387	16.7	P	0.000737	20.6	P	0.000737	24.4	P	0.000737	24.5	P	0.000737	18.8	P	0.000737	18.6	P	0.001183
PA0850_at	2.7	A	0.376576	6.2	A	0.30009	4	A	0.350352	5	A	0.324822	5.7	A	0.276247	4.8	A	0.231536	9.5	A	0.075978	12.8	A	0.066479	9	A	0.276247	13.3	M	0.050263	13.8	P	0.032015	11.7	M	0.050263
PA0851_at	11.5	P	0.011565	16.9	P	0.011565	13.3	P	0.002886	14.9	P	0.009612	16.4	P	0.016523	16.9	P	0.006552	13.5	P	0.003566	8.6	P	0.027312	14.9	P	0.011565	19.2	P	0.002886	12.7	P	0.013854	14.1	P	0.027312
PA0852_cpbD_at	15.2	M	0.050263	64.9	P	0.002325	16.6	P	0.027312	20.8	P	0.027312	23.9	P	0.006552	85.7	P	0.001488	51.5	P	0.002325	51.2	P	0.002886	75.7	P	0.002886	87	P	0.001864	133.4	P	0.000936	106	P	0.001864
PA0853_at	20.3	P	0.04343	23.2	P	0.027312	20.2	P	0.013854	23.8	P	0.0232	33.6	A	0.075978	17.6	A	0.124432	26.8	P	0.016523	27.8	P	0.013854	33.1	P	0.032015	28	P	0.037368	26.5	P	0.019622	29.8	P	0.019622
PA0854_fumC2_at	28.7	P	0.019622	34.9	P	0.005373	27.4	P	0.003566	28.7	P	0.009612	39.5	P	0.019622	36.7	P	0.016523	35.5	P	0.002886	50.1	P	0.001488	42.7	P	0.016523	39.8	P	0.019622	24.2	P	0.000936	37.9	P	0.005373
PA0855_at	19	P	0.013854	22.4	P	0.037368	24.8	P	0.011565	25.7	P	0.019622	21.5	P	0.013854	14.1	P	0.027312	30.5	P	0.037368	28.6	P	0.032015	18.9	P	0.027312	19.2	P	0.019622	17.7	P	0.019622	16.8	M	0.057926
PA0856_at	110.5	P	0.000737	181.2	P	0.000737	157.5	P	0.000737	137.5	P	0.000737	81.4	P	0.000737	87.5	P	0.000737	172.7	P	0.000737	195.4	P	0.000737	52.9	P	0.000737	55.4	P	0.000936	82.5	P	0.000737	73	P	0.000737
PA0857_bolA_at	41.9	P	0.000737	65	P	0.001488	56.4	P	0.000936	56.4	P	0.001488	44.1	P	0.001488	38.7	P	0.001488	68.2	P	0.001488	73.5	P	0.000737	26.9	P	0.003566	29	P	0.002325	37.5	P	0.000936	33.2	P	0.001183
PA0858_at	26	P	0.009612	31.4	P	0.013854	30.3	P	0.002325	32.2	P	0.001488	19.4	A	0.075978	22.4	P	0.019622	22.7	P	0.027312	31.3	P	0.016523	19	M	0.050263	27.2	P	0.009612	22.6	P	0.002325	17.4	P	0.013854
PA0859_at	6	A	0.376576	8.1	A	0.324822	9.9	A	0.098025	18	A	0.075978	10.1	A	0.155448	8.4	A	0.172724	7.3	A	0.231467	10.8	A	0.086477	12.6	A	0.075978	13.9	A	0.098025	13.7	P	0.013854	10.1	A	0.172724
PA0860_at	17.6	P	0.0232	14.7	A	0.066479	18.5	P	0.037368	23.1	P	0.027312	18.5	P	0.037368	14.1	P	0.032015	16.4	P	0.027275	18.7	P	0.032015	18.5	P	0.016523	26.7	P	0.0232	18.4	P	0.032015	16.7	A	0.075978
PA0861_at	10.1	P	0.013854	22.2	P	0.004387	15	P	0.004387	14.3	P	0.004387	13.9	P	0.009612	10.2	P	0.007953	15.9	P	0.002325	18.2	P	0.000737	12.2	P	0.007953	12.7	P	0.013854	21	P	0.001488	16.1	P	0.001183
PA0862_at	19.8	P	0.011565	26.4	P	0.009612	48.1	P	0.001488	47.2	P	0.002325	33.4	P	0.0232	23.1	P	0.006552	52.8	P	0.001864	60.7	P	0.001488	26.2	P	0.006552	36.8	P	0.009612	43.6	P	0.000737	47.1	P	0.002886
PA0863_at	1.6	A	0.596617	1.6	A	0.541744	0.7	A	0.723753	2.5	A	0.623424	0.8	A	0.649648	2.7	A	0.324822	4.4	A	0.486063	1.3	A	0.569348	1.1	A	0.403383	7.2	A	0.139354	4.6	A	0.324822	1.7	A	0.649648
PA0864_at	16.9	A	0.124432	19.3	A	0.139354	9.6	A	0.139354	13.8	A	0.139354	21.4	A	0.124432	13	A	0.172724	14.9	A	0.110665	8.7	A	0.276247	20	A	0.098025	28.6	P	0.027312	12.7	A	0.066479	12.5	A	0.086477
PA0865_hpd_at	9.8	A	0.210789	40.5	P	0.005373	7.6	A	0.253373	10.2	A	0.172724	7.7	A	0.324822	36.3	P	0.002886	13.5	A	0.210789	10.9	A	0.350352	85.3	P	0.000936	110	P	0.000737	90.4	P	0.000737	63.5	P	0.000737
PA0866_aroP2_at	7.3	A	0.253373	11.7	A	0.231536	6	A	0.324822	5.8	A	0.231536	11	A	0.155448	9.9	A	0.172724	16.3	A	0.172724	9	A	0.324822	15.8	A	0.139354	23.5	P	0.04343	14.6	A	0.075978	8.8	A	0.172724
PA0867_at	32.4	A	0.403383	49.8	M	0.050263	48.7	P	0.019622	51.1	M	0.050263	63.7	P	0.016523	56.7	P	0.013854	155.3	P	0.002886	197.1	P	0.002325	49.5	P	0.013854	48.2	P	0.019622	109.3	P	0.002886	69.9	P	0.005373
PA0868_at	8.3	A	0.139354	12.9	A	0.139354	8.3	A	0.124432	4.7	A	0.430652	13.4	A	0.172724	8.4	A	0.139354	15.5	A	0.075978	15.1	A	0.075978	14.1	P	0.037368	22	P	0.005373	11	A	0.075978	11.3	A	0.075978
PA0869_pbpG_at	28.1	P	0.006552	27.2	P	0.006552	19	P	0.000737	28.1	P	0.000737	25.8	P	0.004387	27.2	P	0.005373	31.2	P	0.002325	38.3	P	0.001864	19.2	P	0.013854	28.2	P	0.003566	21.5	P	0.000936	27.8	P	0.001488
PA0870_phhC_at	76.4	P	0.000737	89.8	P	0.000936	84.5	P	0.000737	74.1	P	0.000737	62.7	P	0.000737	68.8	P	0.000936	110.9	P	0.000737	100.4	P	0.000737	76.9	P	0.000936	96.3	P	0.000936	137	P	0.000737	117.9	P	0.000737
PA0871_phhB_at	111.6	P	0.000737	145.3	P	0.000737	193.2	P	0.000737	133.1	P	0.000737	75.6	P	0.000737	106.4	P	0.000737	138.9	P	0.000737	109.5	P	0.000737	135.3	P	0.000737	143.2	P	0.000737	190.1	P	0.000737	162.8	P	0.000737
PA0872_phhA_at	116.1	P	0.000936	193.3	P	0.000936	196.4	P	0.000737	220.9	P	0.000737	117	P	0.000936	195.3	P	0.000737	142.6	P	0.000737	157.8	P	0.000737	282.4	P	0.000737	233.9	P	0.000737	287.4	P	0.000737	364	P	0.000737
PA0873_phhR_at	9.1	A	0.139354	4.2	A	0.430652	7.3	P	0.013854	9.4	P	0.037368	5.5	A	0.458256	13.2	A	0.098025	2.7	A	0.324822	2.2	A	0.513937	8.2	A	0.210789	8.7	M	0.057926	6.4	A	0.110665	8.3	A	0.075978
PA0874_at	8.3	P	0.032015	7.2	A	0.124432	3	A	0.075978	2.9	A	0.350352	13.6	P	0.032015	8.8	M	0.057926	5	A	0.155448	5.3	A	0.110665	8.3	P	0.001488	11.9	P	0.009612	4.6	P	0.0232	5.3	P	0.04343
PA0875_at	6.3	A	0.30009	10.4	A	0.139354	2.9	A	0.458256	7	M	0.050263	12.4	A	0.075978	8.9	P	0.009612	10.6	P	0.032015	6.5	P	0.019622	11	P	0.009612	19.7	P	0.001864	9.3	P	0.007953	9.8	P	0.016523
PA0876_at	18.2	P	0.011565	15.5	P	0.011565	33.8	P	0.005373	37.7	P	0.011565	21.3	P	0.011565	19.6	P	0.011565	30.8	P	0.013854	34.6	P	0.009612	22.2	P	0.011565	31.1	P	0.011565	26	P	0.013854	30.4	P	0.016523
PA0877_at	10.7	A	0.324822	2.7	A	0.623424	10	A	0.155448	21.3	P	0.027312	3	A	0.569348	2.2	A	0.649648	13	A	0.139354	9.6	A	0.253373	8.7	A	0.458256	12	A	0.430652	8.2	A	0.139354	2.8	A	0.276247
PA0878_at	7.7	A	0.191176	11	A	0.139354	6.8	A	0.276247	7.1	A	0.324822	12	A	0.139354	9.4	A	0.086477	13	A	0.172724	10.3	A	0.098025	11.4	A	0.098025	24.2	P	0.04343	11.4	A	0.124432	7.7	A	0.098025
PA0879_at	2.2	A	0.808824	1.8	A	0.69991	0.7	A	0.95657	0.9	A	0.924022	3.6	A	0.513937	1.7	A	0.69991	1.8	A	0.746627	1.1	A	0.901974	7.6	A	0.486063	15.2	A	0.066479	3.7	A	0.430652	1.1	A	0.82735
PA0880_at	11.6	A	0.155448	9.9	A	0.172724	3.5	A	0.376576	10.7	A	0.139354	15.2	P	0.032015	10.1	A	0.124432	8.4	A	0.155448	11.1	A	0.124432	13	M	0.050263	20.1	P	0.037368	12.6	P	0.0232	11.1	M	0.050263
PA0881_at	12.4	A	0.513937	11.3	A	0.458256	7.7	A	0.486063	14.6	A	0.276247	13.1	A	0.253373	10.3	A	0.324822	15.4	A	0.155448	12.5	A	0.30009	13.4	A	0.253373	16.7	A	0.155448	14	A	0.098025	9.7	A	0.30009
PA0882_at	4.9	A	0.231536	6	A	0.110665	5.4	P	0.007953	8.4	P	0.04343	10.7	A	0.086477	7.2	A	0.124432	9.4	M	0.050263	9.5	P	0.019622	10.1	P	0.019622	12.7	P	0.003566	6.4	P	0.037368	7.1	A	0.139354
PA0883_at	1.1	A	0.723753	2	A	0.844552	4.4	A	0.541744	5.5	A	0.675178	1.9	A	0.789211	4.3	A	0.69991	1.8	A	0.746627	1.2	A	0.875568	1.5	A	0.623424	2.6	A	0.569348	4.3	A	0.723753	1.5	A	0.789211
PA0884_at	6.8	A	0.110665	6.4	M	0.050263	5.6	A	0.155448	5.1	A	0.155448	7.9	A	0.075978	9.5	M	0.057926	11.1	P	0.006552	8.6	P	0.027312	16.4	P	0.013854	19.5	P	0.007953	10.6	P	0.032015	7	P	0.032015
PA0885_at	0.5	A	0.649648	0.8	A	0.827276	0.9	A	0.768465	1	A	0.768465	1	A	0.649648	1.1	A	0.623424	1.3	A	0.723753	0.5	A	0.949737	2.6	A	0.403383	7.4	A	0.098025	0.9	A	0.746627	0.9	A	0.746627
PA0886_at	6.6	A	0.231536	6.8	A	0.253373	1	A	0.875568	6.6	A	0.486063	11.5	A	0.172724	5.1	A	0.513937	7	A	0.513937	5.6	A	0.649648	10.8	A	0.086477	20.6	P	0.007953	8	A	0.191176	6.8	A	0.430631
PA0887_acsA_at	13.7	M	0.050263	15.6	A	0.075978	16	P	0.001864	16	P	0.007953	68.7	P	0.000737	332.6	P	0.000737	138	P	0.000737	84.9	P	0.000737	101.2	P	0.000737	147.5	P	0.000737	279.8	P	0.000737	249.5	P	0.000737
PA0888_aotJ_at	41.7	P	0.005373	76.9	P	0.001183	39.1	P	0.001183	39.9	P	0.001864	46.4	P	0.003566	86.6	P	0.001183	57.2	P	0.001183	72	P	0.001864	59.6	P	0.001488	51.9	P	0.001183	49.4	P	0.000737	54	P	0.001183
PA0889_aotQ_at	8	A	0.155448	17	A	0.075978	9.7	A	0.155448	10.1	A	0.110665	14.2	A	0.155448	12.6	A	0.086412	11.3	A	0.086477	11.2	A	0.210789	7.9	A	0.110665	12.2	A	0.075978	10.4	P	0.013854	8	A	0.110665
PA0890_aotM_at	17.5	P	0.016523	22.1	P	0.019622	16.4	P	0.002325	24.5	P	0.001864	14.8	A	0.066479	21.1	P	0.009612	21.1	P	0.009612	19.1	P	0.005373	20.8	P	0.0232	24.8	P	0.013854	16.5	P	0.027312	15.2	P	0.027312
PA0891_at	26.1	P	0.004387	16.8	P	0.005373	27.3	P	0.000737	25.4	P	0.000737	18.3	M	0.050263	26.9	P	0.002886	20.2	P	0.001864	20.7	P	0.002325	20.7	P	0.002886	25.9	P	0.004387	21.2	P	0.000936	13	P	0.000936
PA0892_aotP_at	45.2	P	0.011565	42.8	P	0.027312	62.4	P	0.000737	82.4	P	0.001488	27.5	P	0.032015	45	P	0.013854	40.2	P	0.005373	48.6	P	0.005373	32.7	P	0.009612	40.6	P	0.011565	39.6	P	0.001864	47.4	P	0.009612
PA0893_argR_at	19.4	P	0.009612	24.3	P	0.005373	20.3	P	0.011565	27.7	P	0.004387	16.2	P	0.011565	21.9	P	0.002325	20	P	0.011565	22.4	P	0.013854	22.5	P	0.009612	25.6	P	0.003566	21.1	P	0.011565	25.4	P	0.011565
PA0894_at	7.6	P	0.009612	9.2	P	0.04343	5	P	0.027312	5.6	A	0.066479	13.4	P	0.016523	7.9	P	0.009612	8.2	P	0.002878	6.9	P	0.006552	13.5	P	0.013854	17.2	P	0.005373	6.4	P	0.005373	8.7	P	0.016523
PA0895_aruC_at	48.7	P	0.016523	45.3	P	0.019622	61.8	P	0.013854	66.4	P	0.013854	67.6	P	0.011565	62.4	P	0.009612	121.1	P	0.011565	136.7	P	0.013854	68.7	P	0.007953	65.5	P	0.009612	88.8	P	0.007953	88	P	0.006552
PA0896_aruF_at	9.6	P	0.019622	10	A	0.124432	16.5	P	0.006552	18	P	0.019622	10.3	P	0.04343	18	P	0.0232	40.4	P	0.001864	47.6	P	0.002886	17.8	P	0.019622	10.7	P	0.04343	29	P	0.003566	22.2	P	0.004387
PA0897_aruG_at	23.2	P	0.019622	24.7	P	0.032015	23.2	P	0.016523	28.5	P	0.027312	41.4	P	0.019622	32	P	0.013854	40.4	P	0.009612	49.3	P	0.007953	29.4	P	0.019622	31.8	P	0.013854	38.2	P	0.007953	42.8	P	0.013854
PA0898_aruD_at	23.5	M	0.057926	25.2	P	0.009612	37.3	P	0.0232	38.1	P	0.013854	34.7	P	0.032015	27.7	P	0.007953	53.2	P	0.001183	46.7	P	0.001864	24.7	P	0.011565	42.2	P	0.006552	61	P	0.002325	49.3	P	0.001864
PA0899_aruB_at	29.5	P	0.000737	36.4	P	0.000936	31.2	P	0.000936	32.4	P	0.000737	44.1	P	0.000737	38.9	P	0.000737	75	P	0.000737	72.2	P	0.000737	47.3	P	0.000737	41.5	P	0.000737	75.4	P	0.000737	70.8	P	0.000737
PA0900_at	88.3	P	0.000936	121.2	P	0.000936	157.2	P	0.001183	156.9	P	0.001183	131	P	0.000936	125.6	P	0.000936	251.5	P	0.000936	260	P	0.000936	124.4	P	0.000936	117.5	P	0.001183	206.8	P	0.000936	222.6	P	0.000936
PA0901_aruE_at	27.4	P	0.000936	37.1	P	0.000737	42	P	0.000737	34.1	P	0.000737	40	P	0.000737	27.7	P	0.000737	52.5	P	0.000737	65.9	P	0.000737	41.1	P	0.000936	40.5	P	0.000737	64.1	P	0.000737	62.8	P	0.000737
PA0902_at	30.9	P	0.003566	27.6	P	0.002886	45.1	P	0.003566	38.8	P	0.002325	16.4	P	0.003566	26.5	P	0.006552	31	P	0.001488	39.1	P	0.001864	20.2	P	0.0232	20.7	P	0.005373	24.8	P	0.003566	20.6	P	0.005373
PA0903_alaS_at	35.4	P	0.004387	34.3	P	0.006552	57.6	P	0.006552	68.7	P	0.004387	37.2	P	0.013854	46.1	P	0.003566	40.5	P	0.016523	38	P	0.016523	25.4	P	0.019622	30.3	P	0.011565	21.9	P	0.016523	23.5	P	0.027312
PA0904_lysC_at	58.7	P	0.000936	56	P	0.001488	90.7	P	0.000936	87.9	P	0.000737	48.5	P	0.003566	47.4	P	0.000936	44.8	P	0.001488	63.1	P	0.000737	34.3	P	0.001864	40.8	P	0.006552	33	P	0.001183	30.4	P	0.001183
PA0905_csrA_at	174.6	P	0.005373	231.5	P	0.003566	79.1	P	0.005373	85.1	P	0.005373	294.1	P	0.004387	485.2	P	0.001488	156.8	P	0.002886	209	P	0.002325	220.4	P	0.003566	158.2	P	0.003566	81.6	P	0.005373	108.3	P	0.005373
PA0906_at	23.8	P	0.004387	19.2	A	0.066479	25.8	P	0.002325	19.5	P	0.002886	26.6	P	0.019622	15.5	P	0.011565	29.1	P	0.019622	31.7	P	0.001864	26.6	P	0.032015	22.9	P	0.016523	22.2	P	0.002325	21.5	P	0.027312
PA0907_at	8.2	P	0.037368	9.3	P	0.037368	10.1	P	0.011565	10.4	P	0.016523	13.1	P	0.019622	12.4	M	0.050263	11.7	P	0.009612	13.3	M	0.050263	16.8	P	0.019622	20.4	P	0.013854	13.9	P	0.019622	8.7	P	0.019622
PA0908_at	6.9	A	0.110665	9.5	A	0.075978	5.4	A	0.30009	0.9	A	0.541744	7.9	A	0.155448	5.2	A	0.124432	9.5	A	0.191176	4.4	A	0.324822	8.4	A	0.098025	9.1	P	0.0232	5.5	A	0.191176	5.2	A	0.276247
PA0909_i_at	12.3	A	0.095215	7.3	P	0.046143	9.7	P	0.030273	8.2	P	0.018555	13.5	A	0.095215	11.5	A	0.129639	11.2	A	0.080566	11.9	P	0.023926	13.6	A	0.111572	12.9	A	0.095215	11.4	P	0.001953	11	A	0.149658
PA0910_at	9.4	A	0.191176	13.1	A	0.075978	10	A	0.066479	9.7	A	0.210789	9.7	A	0.110665	10	A	0.075978	14.1	M	0.057926	15.9	P	0.016523	10	A	0.098025	11.6	P	0.04343	14	P	0.004387	12.4	P	0.037368
PA0911_at	12.2	P	0.016523	21.7	P	0.005373	11.8	P	0.013854	10	P	0.019622	18.5	P	0.002886	21.2	P	0.005373	14.4	P	0.004387	14.4	P	0.007953	21.5	P	0.001488	26	P	0.002886	17.2	P	0.001488	13	P	0.004387
PA0912_at	13.3	M	0.050263	16.4	P	0.04343	13.5	A	0.066479	17.4	P	0.0232	25.4	P	0.027312	18.6	P	0.009612	19.2	P	0.013854	16.8	P	0.0232	20.5	P	0.009612	25.1	P	0.003566	16.1	P	0.027312	16.7	M	0.057926
PA0913_mgtE_at	29	P	0.019622	43.7	P	0.009612	37.4	P	0.009612	42.3	P	0.009612	49.7	P	0.0232	28.5	P	0.019622	39.9	P	0.011565	35.3	P	0.016523	32.3	P	0.027312	35.8	P	0.013854	28.4	P	0.011565	30.1	P	0.009612
PA0914_at	12.6	A	0.231536	10.1	A	0.403383	9.5	A	0.486063	19.9	A	0.139354	7.8	A	0.430652	6.3	A	0.376576	14.9	A	0.253373	10.5	A	0.350352	13.1	A	0.253373	10.4	A	0.324822	11.1	A	0.231536	10.7	A	0.350352
PA0915_at	8.6	A	0.110665	16	A	0.172724	9.2	A	0.075978	27.1	P	0.0232	12.5	A	0.231536	13.6	A	0.075978	8.7	A	0.30009	5.3	A	0.403383	17.6	A	0.075978	18.1	A	0.086477	10	A	0.172724	10.5	A	0.350352
PA0916_at	19.4	A	0.066479	20.6	P	0.04343	17.3	P	0.011565	27.1	P	0.007953	13	M	0.050263	16.3	P	0.037368	9.4	A	0.075978	10.2	A	0.110665	15.9	P	0.037368	24.8	P	0.032015	9.1	A	0.066479	15.1	A	0.172724
PA0917_kup_at	16.1	M	0.050263	20.3	P	0.0232	11.2	P	0.013854	12.7	P	0.009612	22.4	P	0.009612	13.9	P	0.013854	11.1	P	0.019622	23.3	P	0.013854	18	P	0.013854	27.6	P	0.005373	14	P	0.002886	14.3	P	0.019622
PA0918_at	53.8	P	0.001488	77.2	P	0.001488	41.1	P	0.002886	47.7	P	0.005373	63.5	P	0.001488	53.2	P	0.002886	42	P	0.000936	64.3	P	0.000936	89.3	P	0.001488	68.8	P	0.001488	153.7	P	0.000737	139.2	P	0.000737
PA0919_at	21.1	P	0.006552	28.7	P	0.001864	26.5	P	0.002886	26.5	P	0.001864	25.2	P	0.006552	22	P	0.006552	32.5	P	0.003566	33.2	P	0.001183	26.4	P	0.006552	27	P	0.002325	25.3	P	0.001183	25.9	P	0.001864
PA0920_at	12.6	A	0.086477	21.2	A	0.066479	14.2	A	0.075978	14.5	A	0.172724	14.7	A	0.110665	11.1	A	0.172724	16.3	A	0.075978	18.1	A	0.139354	12.6	A	0.110665	16.8	A	0.066479	11.7	M	0.050263	10.6	A	0.139354
PA0921_at	23.4	P	0.001488	26.4	P	0.002325	14.3	P	0.000936	15.4	P	0.000737	21.5	P	0.002886	13.2	P	0.000936	15.6	P	0.000936	19.6	P	0.001488	17.3	P	0.002325	18.5	P	0.002886	10.4	P	0.002325	10.2	P	0.013854
PA0922_at	30.8	P	0.011565	37.5	P	0.011565	30.2	P	0.016523	33.9	P	0.04343	43.5	P	0.0232	27.3	P	0.037368	26.3	P	0.0232	33.1	P	0.009612	35	P	0.009612	41.1	P	0.002325	31	P	0.007953	27.7	P	0.013854
PA0923_dinP_at	20.1	P	0.001864	17.7	P	0.002325	19.3	P	0.000936	19.4	P	0.001864	19.1	P	0.002325	17.4	P	0.003566	20	P	0.001488	21.9	P	0.004387	18.6	P	0.002886	25.1	P	0.000936	11.4	P	0.001488	17.3	P	0.002325
PA0924_at	13.3	A	0.075978	16.5	P	0.027312	10.8	A	0.124432	16.3	A	0.110665	14.5	A	0.139354	17.1	A	0.086477	18.8	A	0.066479	18.7	A	0.098025	11.8	A	0.075916	24.2	P	0.027312	20.2	A	0.086477	18.3	A	0.098025
PA0925_at	24.3	M	0.057926	19.2	P	0.009612	27.7	P	0.000936	29.6	P	0.000936	16.5	P	0.009612	14.1	P	0.0232	29.4	P	0.001488	34.8	P	0.001864	12.5	P	0.009612	16.8	P	0.002325	17.8	P	0.001183	24.7	P	0.004387
PA0926_at	27	P	0.002325	31.3	P	0.006552	28.4	P	0.000737	33	P	0.000936	21.9	P	0.013854	24.6	P	0.011565	21.6	P	0.002886	27.3	P	0.002325	21.6	P	0.011565	23.5	P	0.005373	19.9	P	0.001488	18.1	P	0.004387
PA0927_ldhA_at	6.1	M	0.050263	10	P	0.019622	12.8	P	0.009612	10	P	0.002886	1.6	A	0.513937	4	A	0.486063	8.1	P	0.0232	13.1	P	0.000737	9.3	A	0.191176	8.2	P	0.037368	12.5	P	0.000737	10.9	P	0.002886
PA0928_at	13.9	A	0.376576	11.1	A	0.210789	11.9	P	0.005373	13.6	P	0.032015	14.5	A	0.324822	7.3	A	0.623424	15.1	M	0.057926	16.7	P	0.009612	7.9	A	0.276247	13.5	A	0.210789	18.1	P	0.006552	15.1	P	0.011565
PA0929_at	10.1	A	0.124432	1.3	A	0.403383	4.3	A	0.191176	3	A	0.403383	10.7	A	0.139354	4.1	A	0.231536	7.5	A	0.124432	6.6	A	0.30009	9.6	P	0.019622	13.5	P	0.013854	5.5	A	0.075916	5.7	A	0.253373
PA0930_at	7.6	A	0.155448	5.4	A	0.172724	1.6	A	0.569348	11.1	A	0.350352	8.5	A	0.139354	7.7	A	0.075978	3.2	A	0.541757	5.2	A	0.376576	11.5	A	0.066479	14.6	P	0.04343	6.8	A	0.098025	3	A	0.623424
PA0931_at	7.2	A	0.191176	7	A	0.124432	0.7	A	0.649648	1.5	A	0.403383	8.8	A	0.066479	4.2	A	0.253373	6.2	A	0.110665	2.4	A	0.376576	9.9	P	0.001864	18.6	P	0.002325	7	M	0.050263	8	A	0.075978
PA0932_cysM_at	72.4	P	0.001488	83.9	P	0.000737	63.4	P	0.000737	66.5	P	0.000737	58.5	P	0.000737	43.4	P	0.000936	54.1	P	0.000737	68.5	P	0.000737	46.2	P	0.000936	50.9	P	0.000737	40.2	P	0.000737	41.3	P	0.000936
PA0933_ygcA_at	32	P	0.002886	35.9	P	0.002886	32.7	P	0.001183	31.7	P	0.000737	28.6	P	0.007953	24.2	P	0.002886	19	P	0.000936	22.9	P	0.000936	30.5	P	0.002325	34.3	P	0.001183	19.1	P	0.000737	21.1	P	0.001864
PA0934_relA_at	44.2	P	0.001488	43.5	P	0.002325	45.2	P	0.002325	42.9	P	0.001488	51.1	P	0.005373	38.2	P	0.001864	46.1	P	0.001488	67.4	P	0.001183	44.8	P	0.001864	52.6	P	0.001488	49.6	P	0.001183	52.2	P	0.001864
PA0935_at	19.9	P	0.016523	16.5	P	0.032015	20.7	P	0.006552	21.7	P	0.009612	22.7	P	0.019622	19.7	P	0.0232	24.9	P	0.013854	32.2	P	0.007953	17.9	P	0.037368	20	P	0.032015	22.1	P	0.007953	18.7	P	0.009612
PA0936_at	26.1	P	0.002886	37.5	P	0.001183	18.5	P	0.001488	24.6	P	0.003566	23	P	0.002886	23	P	0.001864	25.8	P	0.003566	25.1	P	0.002886	21.8	P	0.004387	27.8	P	0.001488	20.1	P	0.002325	16	P	0.000737
PA0937_at	58	P	0.011565	61.7	P	0.011565	72.5	P	0.007953	67.6	P	0.007953	44.1	P	0.011565	56.8	P	0.009612	80.2	P	0.009612	100.7	P	0.007953	39.3	P	0.011565	41.9	P	0.013854	45	P	0.011565	50.6	P	0.013854
PA0938_at	21.4	P	0.000737	39.4	P	0.000936	18.6	P	0.001183	16.1	P	0.007953	11.1	P	0.032015	15.9	P	0.000936	12.3	P	0.009612	14.6	P	0.002886	13.3	P	0.013854	17.4	P	0.011565	16.7	P	0.002886	13	P	0.007953
PA0939_at	1	A	0.675178	1.4	A	0.69991	0.3	A	0.827276	0.4	A	0.69991	2.2	A	0.541744	1.1	A	0.596617	1.1	A	0.623424	3.7	A	0.430652	3.7	A	0.458256	5.7	A	0.210789	1.1	A	0.69991	1.9	A	0.69991
PA0940_at	17.3	P	0.011565	12.7	P	0.009612	14.6	P	0.019622	13.2	P	0.019622	39.1	P	0.013854	20.8	P	0.013854	20.8	P	0.009612	24.4	P	0.007953	32.6	P	0.005373	32.9	P	0.007953	24.2	P	0.009612	23.8	P	0.009612
PA0941_at	8.3	M	0.050263	8.7	P	0.037368	6.4	P	0.016523	7.6	M	0.050263	13.5	P	0.0232	8.3	P	0.0232	13.5	P	0.005373	14	P	0.005373	18.5	P	0.004387	16.9	P	0.001864	14.6	P	0.005373	18	P	0.003566
PA0942_at	17.6	P	0.007953	11.3	P	0.004387	11.3	P	0.001183	14.7	P	0.001864	22.6	P	0.001864	13.1	P	0.006552	22	P	0.002886	17.7	P	0.001864	18.3	P	0.001488	19	P	0.006552	14.6	P	0.001183	12.3	P	0.003566
PA0943_at	72.4	P	0.000737	59.1	P	0.000737	126.7	P	0.000737	134.6	P	0.000737	83.3	P	0.000737	73.9	P	0.000737	128.4	P	0.000737	177.6	P	0.000737	62	P	0.000737	62.1	P	0.000737	89.5	P	0.000737	123.7	P	0.000737
PA0944_purN_at	23.2	P	0.006552	18.7	P	0.019622	38.5	P	0.003566	45.4	P	0.006552	19.2	P	0.004387	13.4	P	0.004387	34.1	P	0.006552	21.4	P	0.000936	17.1	P	0.007953	19.3	P	0.001864	19.6	P	0.011565	22.4	P	0.009612
PA0945_purM_at	48.2	P	0.001864	55.7	P	0.006552	31	P	0.000737	38.1	P	0.000737	23.1	P	0.002886	46.2	P	0.003566	32.1	P	0.000737	36.3	P	0.000737	23.6	P	0.011565	40.3	P	0.005373	22.1	P	0.002325	20.3	P	0.004387
PA0946_at	10	M	0.057926	10.8	A	0.098025	35.9	P	0.001488	32.4	P	0.000936	9.3	P	0.027312	9.7	A	0.124432	30.7	P	0.000737	32.3	P	0.001183	12.4	A	0.155448	16.4	P	0.009612	22	P	0.000737	16.5	P	0.001183
PA0947_at	22.2	A	0.110665	18.3	A	0.098025	20	A	0.066479	24	M	0.050263	12.4	A	0.430652	10.9	A	0.376576	9.8	A	0.324822	18.8	A	0.110665	6.3	A	0.486063	10.8	A	0.124432	15.5	A	0.231536	10.5	A	0.276247
PA0948_at	10.1	P	0.002325	10.9	P	0.001864	8.5	P	0.002886	10.3	P	0.007953	14.9	P	0.011565	11.4	P	0.016523	13.4	P	0.005373	16.1	P	0.002325	10.1	P	0.006552	29.7	P	0.000737	13.7	P	0.003566	12.7	P	0.002325
PA0949_wrbA_at	20.2	P	0.000936	30.9	P	0.000737	36.1	P	0.000737	35.9	P	0.001183	33.3	P	0.000936	30	P	0.000936	37.8	P	0.000737	40	P	0.000737	20.7	P	0.000737	33.1	P	0.000936	28.7	P	0.000737	25.3	P	0.000737
PA0950_at	35.2	P	0.002325	45.2	P	0.001488	45.7	P	0.000936	37.6	P	0.001183	42.2	P	0.002886	34.8	P	0.001488	48.7	P	0.001488	66.1	P	0.001183	27.4	P	0.001488	36.1	P	0.004387	35.8	P	0.001183	38.2	P	0.002886
PA0951_at	9.5	P	0.016523	9.9	P	0.0232	7.5	P	0.005373	9.9	P	0.019622	12.3	P	0.0232	6	P	0.007953	11.8	P	0.005373	10.1	P	0.0232	8.5	P	0.032015	17.8	P	0.006552	9.5	P	0.009612	10.8	P	0.037368
PA0952_at	10.5	P	0.002886	15.7	P	0.006552	13.9	P	0.001864	13.8	P	0.002886	8.7	P	0.0232	4.9	A	0.124432	6.3	M	0.057926	4.3	A	0.155448	14.3	P	0.005373	21.7	P	0.001183	9.6	P	0.006552	6.2	M	0.050263
PA0953_at	11.4	P	0.001183	17.4	P	0.003566	15.9	P	0.001183	13	P	0.001183	18.4	P	0.002886	14.9	P	0.003566	23.2	P	0.002325	28.8	P	0.000737	18.8	P	0.001488	16.9	P	0.001864	18.9	P	0.001488	15	P	0.002325
PA0954_at	7.5	A	0.086477	10.7	A	0.098025	8.9	A	0.124432	11.2	A	0.110665	8	A	0.098025	9.4	A	0.172724	10.7	M	0.050263	14.1	P	0.04343	9.9	A	0.075978	14.1	P	0.006552	8.6	P	0.032015	13.4	A	0.098025
PA0955_at	20	P	0.005373	33.2	P	0.002886	36.1	P	0.002325	50.6	P	0.001864	26.5	P	0.002886	18.6	P	0.001864	32.1	P	0.003566	28.2	P	0.006552	17.5	P	0.003566	22.4	P	0.004387	28	P	0.001488	15.4	P	0.001864
PA0956_proS_at	45.5	P	0.016523	54.2	P	0.016523	72.3	P	0.011565	71.5	P	0.011565	33.7	M	0.057926	33.8	P	0.019622	63.1	P	0.011565	72.7	P	0.011565	28.6	P	0.032015	34.1	M	0.057926	43.8	P	0.011565	35.9	P	0.011565
PA0957_at	7.4	A	0.324822	11.9	A	0.191176	1.1	A	0.723753	2.5	A	0.675178	5.6	A	0.066479	8	A	0.253373	5.1	A	0.155448	7.4	A	0.086477	8	A	0.155448	16.6	P	0.0232	5.8	A	0.139354	7.9	A	0.124432
PA0958_oprD_at	150.5	P	0.000737	285.2	P	0.000737	164.4	P	0.000737	147.5	P	0.000737	210.6	P	0.000737	275.4	P	0.000737	255.2	P	0.000737	279.7	P	0.000737	257.6	P	0.000737	338.3	P	0.000737	349	P	0.000737	395	P	0.000737
PA0959_at	14.5	P	0.016523	27.1	P	0.001488	13.2	P	0.004387	14.1	P	0.016523	17.2	M	0.050263	16.5	P	0.001183	28.3	P	0.013854	29.3	P	0.006552	26	P	0.000936	41.2	P	0.000936	40	P	0.000734	35.2	P	0.000737
PA0960_at	18.5	P	0.027312	29.6	P	0.001183	10.2	P	0.003566	11.5	P	0.002325	19.7	P	0.000936	23.9	P	0.000936	21.4	P	0.002325	34.7	P	0.001488	45.3	P	0.001183	46.9	P	0.000936	56.3	P	0.000936	45	P	0.000936
PA0961_at	13.9	P	0.001183	23.6	P	0.005373	23.9	P	0.001864	11.6	P	0.004387	11	P	0.007953	17.4	P	0.004387	13.3	P	0.001484	19.4	P	0.000936	12.5	P	0.005373	31.9	P	0.001488	11.3	P	0.002886	9.7	P	0.0232
PA0962_at	161	P	0.000737	247.2	P	0.000737	282.8	P	0.000737	280.1	P	0.000737	280.3	P	0.000737	154.8	P	0.000737	495	P	0.000737	568.7	P	0.000737	237.5	P	0.000737	156.7	P	0.000737	333.6	P	0.000737	352.1	P	0.000737
PA0963_aspS_at	35.5	P	0.001488	41.8	P	0.000737	68.5	P	0.000936	71	P	0.000936	24.8	P	0.001864	26.6	P	0.001183	52.3	P	0.000936	60	P	0.000936	15.4	P	0.000936	25.8	P	0.001488	38.7	P	0.000936	35.5	P	0.000936
PA0964_at	95.9	P	0.001488	95.5	P	0.001488	128.8	P	0.000737	161.2	P	0.000737	69.2	P	0.005373	71.6	P	0.001488	123.8	P	0.001183	140.1	P	0.001183	55.2	P	0.001864	51.8	P	0.001864	92.3	P	0.001183	75.1	P	0.001864
PA0965_ruvC_at	41.3	P	0.002325	50.3	P	0.006552	82.4	P	0.001488	75	P	0.000936	30.1	P	0.016523	47.1	P	0.016523	64.5	P	0.004387	64.3	P	0.001488	29.1	P	0.007953	27.3	P	0.006552	45.3	P	0.001183	41.1	P	0.006552
PA0966_ruvA_at	56.1	P	0.001864	52	P	0.001488	46.5	P	0.000737	46.5	P	0.000737	30.6	P	0.007953	29.2	P	0.003566	28.8	P	0.000737	38.8	P	0.000737	31.5	P	0.001864	31.3	P	0.001864	30.5	P	0.001183	26.7	P	0.000936
PA0967_ruvB_at	26.2	P	0.003566	19.3	P	0.016523	26	P	0.003566	37.4	P	0.001183	13.4	A	0.066479	10.9	M	0.050263	17	P	0.011565	33.3	P	0.003566	10.5	A	0.086477	14.7	P	0.032015	13.7	P	0.001488	15.7	P	0.016523
PA0968_at	46.9	P	0.000936	55.7	P	0.000737	58.7	P	0.000737	67.6	P	0.000737	29.4	P	0.000737	32.2	P	0.000936	31.2	P	0.000737	42.8	P	0.000737	21.3	P	0.000936	29.3	P	0.000737	25.5	P	0.000737	26.8	P	0.000936
PA0969_tolQ_at	51	P	0.000737	57.7	P	0.000737	94.3	P	0.000737	100	P	0.000737	31.5	P	0.000737	40	P	0.000737	64.2	P	0.000737	95.5	P	0.000737	31.1	P	0.000737	31	P	0.000737	54.9	P	0.000737	49.7	P	0.000737
PA0970_tolR_at	59	P	0.004387	59.2	P	0.004387	67.1	P	0.001864	71	P	0.002325	37.1	P	0.005373	41.8	P	0.004387	58.5	P	0.004387	68.1	P	0.003566	41.3	P	0.005373	48.3	P	0.003566	40.2	P	0.004387	51.2	P	0.004387
PA0971_tolA_at	66.3	P	0.004387	84.9	P	0.004387	74	P	0.000936	83.4	P	0.000936	47	P	0.007953	39	P	0.005373	46.3	P	0.002325	55.3	P	0.001488	33.9	P	0.003566	37.9	P	0.004387	39.5	P	0.000936	42.8	P	0.001183
PA0972_tolB_at	70.4	P	0.000737	82.4	P	0.000737	115.9	P	0.000737	93.7	P	0.000737	65.1	P	0.000936	56.8	P	0.001488	115	P	0.000737	150.5	P	0.000936	37.4	P	0.000936	36.8	P	0.000737	65.3	P	0.000737	53.7	P	0.000936
PA0973_oprL_at	176	P	0.000936	184	P	0.001183	164.4	P	0.000737	173.7	P	0.000737	108	P	0.001488	135.5	P	0.000936	127.7	P	0.000936	140	P	0.000936	84.3	P	0.002886	70.8	P	0.003566	91.9	P	0.000936	99.3	P	0.001183
PA0974_at	39.5	P	0.001488	55.6	P	0.002886	84.5	P	0.005373	62.7	P	0.005373	18.6	P	0.027312	24.8	P	0.005373	47.9	P	0.019622	65.5	P	0.027312	18.6	P	0.011565	22	P	0.005373	30.1	P	0.016523	22.7	P	0.019622
PA0975_at	15.4	P	0.002325	21.4	P	0.000737	18	P	0.001864	17.9	P	0.002886	21.1	P	0.001488	15.2	P	0.000737	17	P	0.001488	16.4	P	0.011565	21.9	P	0.000936	31.3	P	0.000737	16.6	P	0.001864	19.1	P	0.001864
PA0976_at	7.3	A	0.458256	8.4	A	0.541744	2.5	A	0.649648	11.3	A	0.253373	12.5	A	0.403383	9.5	A	0.350352	1.9	A	0.723753	1.9	A	0.649648	16.4	A	0.253373	17.9	A	0.139354	6.1	A	0.37654	5	A	0.513937
PA0977_at	9.9	A	0.066479	9.8	A	0.086477	3.7	A	0.30009	4.8	A	0.513937	17.2	A	0.110665	8.9	A	0.139354	6.2	A	0.086477	5.4	A	0.191176	14.3	M	0.050263	19.2	P	0.037368	4.3	A	0.110665	11	A	0.110665
PA0978_s_at	9.2	A	0.098025	10.2	M	0.057926	7.7	A	0.086477	9	A	0.210789	17.1	P	0.027312	9.8	P	0.019622	12.6	A	0.110665	14.7	A	0.098025	13.3	P	0.005373	20.5	P	0.001488	13.1	M	0.057926	14.4	P	0.032015
PA0979_s_at	9.8	P	0.003566	16.5	P	0.001864	6.5	P	0.001183	6.4	P	0.002325	20.9	P	0.000936	16.4	P	0.000737	8	P	0.001488	11.2	P	0.000737	20	P	0.000737	35.2	P	0.000737	11.6	P	0.001183	11.6	P	0.000936
PA0980_at	12.7	P	0.003566	16	P	0.000936	7.6	P	0.016523	5.4	M	0.057926	19.1	P	0.001488	13.2	P	0.004387	9.2	P	0.009612	8.4	P	0.006552	20	P	0.000737	24.5	P	0.000936	9.7	P	0.002325	13.1	P	0.011565
PA0981_at	5.1	A	0.075978	6.5	A	0.191176	2.8	A	0.649648	0.6	A	0.808824	6.6	P	0.027312	7.2	A	0.075978	2.8	A	0.191176	4.5	A	0.124432	7.7	P	0.019622	14.3	P	0.004387	5.3	A	0.231536	4.4	P	0.04343
PA0982_at	14.8	P	0.005373	14.5	P	0.001183	5.1	P	0.007953	10.3	M	0.057926	18.7	P	0.007937	7.8	P	0.002325	7.1	A	0.172724	9.8	A	0.124432	22.3	P	0.003566	21.6	P	0.001183	11.9	P	0.003566	14.3	P	0.002886
PA0983_at	15.7	P	0.003566	14.7	P	0.000936	9.4	P	0.007953	11.5	P	0.002325	22.4	P	0.002886	15.6	P	0.001488	12.1	P	0.009612	20.9	P	0.006552	25.9	P	0.000737	24.1	P	0.000737	21.8	P	0.001488	22.6	P	0.001183
PA0984_at	4	A	0.210789	3.3	A	0.066479	1.8	A	0.403354	0.7	A	0.513937	2.2	A	0.350308	0.3	A	0.486063	0.5	A	0.82735	0.1	A	0.403383	3.8	P	0.037368	6.2	P	0.013854	0.2	A	0.569348	0.7	A	0.649648
PA0985_at	18.9	P	0.007953	43.2	P	0.002886	6.6	A	0.376576	6.6	A	0.350352	23.6	P	0.004387	29.8	P	0.004387	9.8	A	0.172724	14.2	A	0.155448	32.6	P	0.004387	40.8	P	0.002325	12.9	A	0.075978	13	A	0.075978
PA0986_i_at	6.1	A	0.111328	5	A	0.085938	0.2	A	0.953125	0.2	A	0.994141	4.4	A	0.111328	1.1	A	0.603516	0.2	A	0.984375	0.4	A	0.654297	8.8	A	0.085938	14.6	P	0.005859	0.7	A	0.859375	0.6	A	0.888672
PA0987_at	6.9	A	0.139354	2	A	0.376576	4.1	A	0.155448	5.5	A	0.139354	9.9	A	0.172724	8.6	A	0.191176	9	A	0.098025	7.9	A	0.086477	9.1	M	0.057926	18.7	P	0.013854	9.3	P	0.013854	7	A	0.075978
PA0988_at	10.9	P	0.006552	9.7	P	0.019622	7.6	P	0.011544	12.1	P	0.032015	17.6	P	0.016523	11.1	P	0.005373	12.4	P	0.016523	8.3	P	0.016523	11.9	P	0.003566	17.4	P	0.016523	11.6	P	0.005373	13.6	P	0.009612
PA0989_at	13.5	A	0.155448	14.2	A	0.210789	11.7	A	0.276247	8.2	A	0.376576	19.1	A	0.210789	15.7	A	0.155448	12.5	A	0.231536	9.2	A	0.376576	17.9	A	0.172724	27.2	M	0.050263	10.5	A	0.350352	7.4	A	0.231536
PA0990_at	2.2	A	0.30009	1.9	A	0.513937	2.8	A	0.253373	3.5	A	0.324822	2.6	A	0.253373	4.8	A	0.155448	5.1	A	0.191176	6.8	A	0.110665	6.1	A	0.086477	8.3	M	0.057926	6	M	0.057926	4.2	A	0.172724
PA0991_at	4.9	P	0.04343	6.5	M	0.050263	1	A	0.253243	3.3	A	0.086477	12.7	P	0.004387	9.2	P	0.004387	5.4	P	0.011565	6.7	M	0.050263	9.2	P	0.004387	13.9	P	0.001488	4.9	P	0.003566	5.7	P	0.013854
PA0992_at	15.8	A	0.124432	14	A	0.172724	11.3	A	0.30009	13.4	A	0.210789	12.7	A	0.155448	11.5	A	0.231536	15.7	A	0.155448	14.6	A	0.210789	15.8	A	0.098025	22.4	P	0.027312	13.9	A	0.155448	17.7	A	0.086477
PA0993_at	7.7	P	0.009593	6.7	P	0.016523	0.9	A	0.486063	1	A	0.513937	13.5	P	0.011565	7.6	P	0.007953	5.6	A	0.075978	4.1	A	0.086477	13.1	P	0.004387	17	P	0.001488	4.6	A	0.086477	5.9	A	0.066479
PA0994_at	7.9	A	0.231536	13	A	0.155448	5.6	A	0.191176	7.7	A	0.231536	13.2	P	0.027312	14	M	0.057926	10.6	P	0.016523	12.4	P	0.032015	12.6	P	0.009612	20.6	P	0.005373	9.7	P	0.032015	9.8	M	0.057926
PA0995_ogt_at	15.2	M	0.057926	18.3	P	0.032015	14.7	P	0.04343	14.4	M	0.050263	21.3	P	0.04343	13.1	A	0.124432	11.1	A	0.191176	15.2	P	0.0232	22	P	0.013854	26.7	P	0.005373	11.8	P	0.005373	14	M	0.050263
PA0996_at	41	P	0.001864	57.7	P	0.003566	32.5	P	0.002325	37.3	P	0.005373	75.6	P	0.003566	43.7	P	0.003566	100.9	P	0.000936	117.8	P	0.000936	51.2	P	0.003566	49.7	P	0.002886	88.8	P	0.000936	64.5	P	0.000936
PA0997_at	48.5	P	0.027312	82.7	P	0.016523	60.8	P	0.001183	58.7	P	0.001488	148.2	P	0.009612	75.3	P	0.007953	289.4	P	0.000737	298	P	0.000737	107.9	P	0.002886	92.7	P	0.002325	241.9	P	0.000737	207.2	P	0.000936
PA0998_at	47.8	P	0.000737	64.9	P	0.000737	37.9	P	0.000737	40.1	P	0.000737	101.3	P	0.000737	47.6	P	0.000737	162.3	P	0.000737	187.4	P	0.000737	93.1	P	0.000737	78.4	P	0.000737	137.3	P	0.000737	124.2	P	0.000737
PA0999_fabH1_at	55.6	P	0.003566	93	P	0.002325	70.8	P	0.003566	88.8	P	0.003566	190.4	P	0.001488	86.1	P	0.002886	226.3	P	0.001183	224.7	P	0.000737	133.5	P	0.001488	138.5	P	0.001488	218.5	P	0.000936	177.3	P	0.000936
PA1000_at	23.9	A	0.139354	24.1	M	0.050263	50.7	P	0.011565	35.8	P	0.019622	40.4	P	0.013854	22	A	0.066479	73	P	0.001864	77.7	P	0.001864	39.3	P	0.027312	20.7	A	0.066479	64	P	0.001183	66.4	P	0.002325
PA1001_phnA_at	14.5	P	0.007953	27.2	P	0.005373	22.6	P	0.001488	24.1	P	0.005373	37.9	P	0.001488	26.7	P	0.001183	80.1	P	0.001183	86.3	P	0.000737	40.9	P	0.002325	31	P	0.003566	86.6	P	0.000737	63.6	P	0.000737
PA1002_phnB_at	11	A	0.110665	17.8	A	0.110665	18.6	A	0.086477	18.3	A	0.066479	35.4	P	0.037368	20.4	A	0.066479	39.9	P	0.011565	40.8	P	0.009612	25.8	M	0.057926	30.2	P	0.032015	39.7	P	0.005373	32.5	P	0.013854
PA1003_at	12.4	P	0.004387	24.9	P	0.001488	14.4	P	0.019622	20.5	P	0.004387	19.9	P	0.003566	16.9	P	0.002325	29.2	P	0.003566	37.1	P	0.002886	23.8	P	0.001488	30	P	0.001488	24.1	P	0.001488	25.9	P	0.002325
PA1004_nadA_at	20.5	P	0.002325	27.1	P	0.003566	50.5	P	0.000936	59.6	P	0.000936	24.1	P	0.009612	24.8	P	0.006552	50.4	P	0.001183	47.9	P	0.001183	22.3	P	0.001488	22.8	P	0.002325	42.9	P	0.000737	37	P	0.001488
PA1005_at	17.5	P	0.000737	31	P	0.000936	27.7	P	0.000737	26.5	P	0.000936	24.5	P	0.002886	24.1	P	0.000737	32.3	P	0.000737	35.8	P	0.000737	20.6	P	0.001183	20.2	P	0.000737	26.9	P	0.000734	23	P	0.000737
PA1006_at	14.7	A	0.086477	12.4	A	0.155448	13.1	A	0.086477	8.2	A	0.210789	9	A	0.486063	10.8	A	0.276247	3.9	A	0.569348	3.2	A	0.486063	9.8	A	0.253373	16.7	A	0.124432	1.6	A	0.569348	2	A	0.569348
PA1007_at	9.5	A	0.066479	8.1	P	0.019622	9.9	P	0.016523	6.8	P	0.037368	10	M	0.057926	8.6	P	0.037368	7	P	0.04343	3.8	A	0.098025	10	P	0.019622	14.1	P	0.032015	7.2	P	0.032015	6.6	P	0.04343
PA1008_bcp_at	43.8	P	0.016523	54.9	P	0.006552	100.5	P	0.001488	89.1	P	0.001864	39.7	P	0.027312	40.7	P	0.002886	75.6	P	0.002886	118.6	P	0.001488	41.7	P	0.019622	37.1	P	0.032015	72.3	P	0.001864	61.6	P	0.004387
PA1009_at	70.8	P	0.000737	87	P	0.000936	107.9	P	0.000737	94.4	P	0.000936	60.6	P	0.002325	57.7	P	0.001488	71.1	P	0.000737	100.4	P	0.000936	40.4	P	0.002886	44.7	P	0.001488	50.6	P	0.000936	57.9	P	0.001488
PA1010_dapA_at	77	P	0.004387	108.8	P	0.002886	131.6	P	0.000936	129.7	P	0.000936	56	P	0.006552	57.3	P	0.003566	99.5	P	0.001183	106.2	P	0.002325	38.9	P	0.009612	56.9	P	0.006552	83.1	P	0.002886	67	P	0.003566
PA1011_at	38.4	P	0.002325	42.7	P	0.001864	43.9	P	0.001488	50.4	P	0.001488	28.7	P	0.013854	28.9	P	0.002886	59.2	P	0.005373	45.2	P	0.002325	30.2	P	0.011565	32.8	P	0.006552	47.3	P	0.001488	34.2	P	0.007953
PA1012_at	23.1	P	0.007953	23.1	P	0.007953	16.5	P	0.001488	14.7	P	0.002886	10.8	P	0.0232	11.5	P	0.04343	9.4	P	0.006552	10.4	P	0.002886	14.5	P	0.006552	14.8	P	0.016523	9.8	P	0.007953	7.7	P	0.004387
PA1013_purC_at	87	P	0.001183	92.9	P	0.001183	70.6	P	0.000737	84.4	P	0.000737	75.6	P	0.001864	72.4	P	0.001183	75.5	P	0.000737	94.7	P	0.000737	55.8	P	0.002886	72.5	P	0.002325	56.6	P	0.000737	53.9	P	0.000737
PA1014_at	14.4	P	0.01383	18.9	P	0.013854	12.9	P	0.019622	8.4	P	0.007953	19.7	P	0.019622	15.7	P	0.009612	16.3	P	0.006552	18.7	P	0.006552	13.9	P	0.0232	21.9	P	0.009612	10.6	P	0.006552	9.3	P	0.013854
PA1015_at	20.6	P	0.001864	23.2	P	0.002325	16.4	P	0.003566	24.1	P	0.004387	26.4	P	0.000936	17	P	0.003566	33.3	P	0.002886	36	P	0.002886	19.5	P	0.002325	24.5	P	0.000936	19.7	P	0.001864	19.7	P	0.003566
PA1016_at	11	P	0.005373	10	A	0.086477	9.7	P	0.013854	20.4	P	0.037323	19.3	P	0.013854	7.8	P	0.019622	10.1	P	0.004387	11.9	P	0.001488	14.7	P	0.0232	24.1	P	0.002325	9.1	P	0.001488	14.6	M	0.057926
PA1017_pauA_at	14.5	P	0.04343	14.3	P	0.04343	9.8	P	0.032015	8.5	P	0.04343	18.1	P	0.04343	10.8	P	0.0232	12	P	0.016523	14	P	0.027312	14.9	P	0.032015	22.3	P	0.004387	16.6	P	0.007953	14	P	0.04343
PA1018_at	7.3	A	0.124432	6.9	A	0.124432	6.2	A	0.191176	9.3	A	0.155448	10.7	A	0.210789	8.8	A	0.098025	11.4	A	0.086477	11.3	A	0.155448	14.3	P	0.04343	17.1	P	0.037368	18.5	P	0.037368	8.8	M	0.057926
PA1019_mucK_at	6	A	0.30009	5.9	A	0.430652	0.3	A	0.789211	0.8	A	0.860646	4.4	A	0.376576	5	A	0.350352	0.5	A	0.768465	1.8	A	0.596617	9	A	0.086477	15.5	M	0.057926	3.1	A	0.458256	1.1	A	0.827276
PA1020_at	7.2	A	0.066479	5.1	A	0.403383	6.4	A	0.110665	3.4	A	0.191176	6.6	A	0.191176	7.2	P	0.032015	8.7	P	0.04343	8.8	A	0.066479	7.3	M	0.050263	10.4	P	0.011565	11.5	P	0.003566	7.8	A	0.075978
PA1021_at	4.2	A	0.124432	5.4	A	0.086477	4.8	A	0.155448	3.8	A	0.231536	8.1	P	0.04343	5.1	P	0.016523	6.7	A	0.086477	3.6	A	0.110665	7.1	P	0.005373	13.7	P	0.001488	10.6	P	0.000936	8.1	A	0.086477
PA1022_at	6.9	A	0.376576	15.1	A	0.172724	11.6	A	0.155448	13.9	A	0.110665	15.3	A	0.231536	19.7	P	0.04343	29	A	0.066479	28.4	A	0.124432	21	A	0.075978	20.9	A	0.124432	19.7	M	0.057926	23.6	M	0.057926
PA1023_at	4.3	A	0.430652	5.2	A	0.253373	1.5	A	0.486063	8.2	A	0.066479	9.1	A	0.086477	5.2	A	0.376576	10.2	P	0.019622	13.4	P	0.037368	11	A	0.075978	11.4	P	0.037368	10.2	P	0.016523	10.4	M	0.057926
PA1024_at	19.6	A	0.30009	10.1	A	0.458256	18.4	A	0.403383	21.3	A	0.324822	22.9	A	0.210789	15.3	A	0.30009	21.9	A	0.191176	17.4	A	0.350352	21.8	A	0.231536	18.5	A	0.075978	20.1	A	0.172724	19.2	A	0.155448
PA1025_at	6	A	0.066479	7.3	A	0.172724	4.7	P	0.027312	4.7	M	0.05787	9.6	P	0.005373	6.4	P	0.019622	7.2	P	0.003566	6.4	P	0.003566	13.2	P	0.001183	17	P	0.001864	7.3	P	0.002886	8.7	P	0.004387
PA1026_at	22.5	A	0.110665	22.6	A	0.110665	14.8	P	0.016523	19	A	0.066479	21	A	0.155448	16.9	A	0.191176	14.7	P	0.037368	17.4	A	0.086477	21.9	M	0.057926	28.3	P	0.011565	11.3	M	0.057926	15.6	A	0.155448
PA1027_at	2.2	A	0.596617	1.9	A	0.768465	3.8	A	0.486063	12.1	A	0.191176	7.6	A	0.458256	5.8	A	0.403383	14.2	A	0.191176	10.4	A	0.276247	11.5	A	0.30009	17.3	A	0.098025	22.1	A	0.086477	19.4	A	0.139354
PA1028_at	16.4	P	0.006552	16.2	P	0.007953	12.1	P	0.019622	12.3	P	0.007953	26	P	0.013854	19.2	P	0.004387	14.1	P	0.006552	16.3	P	0.016523	19.1	P	0.000936	33.8	P	0.001864	22.1	P	0.001864	15.7	P	0.004387
PA1029_at	38.2	P	0.006552	34.9	P	0.016523	32.4	P	0.003566	38.3	P	0.002325	41.8	P	0.006552	29.9	P	0.011565	30.9	P	0.004387	40.2	P	0.003566	31.1	P	0.007953	49.5	P	0.006552	27.5	P	0.003566	32.9	P	0.006552
PA1030_at	18	P	0.006552	13.4	P	0.04343	18.1	P	0.002886	13.9	P	0.005373	15.1	P	0.007953	10.8	P	0.013854	17.6	P	0.009612	19.9	P	0.007953	16.7	P	0.006552	24.5	P	0.007953	14.8	P	0.002886	13.8	P	0.007953
PA1031_at	15.4	P	0.0232	10.4	A	0.086477	17.2	P	0.007953	21.2	P	0.002886	14.1	A	0.075978	7.1	M	0.057926	13.4	P	0.0232	16.9	P	0.005373	16.7	P	0.04343	23.7	P	0.011565	15.8	P	0.007953	12.7	P	0.027312
PA1032_at	4.3	A	0.486063	3.7	A	0.513937	4.8	A	0.350352	7	A	0.231536	6.4	A	0.430652	0.8	A	0.541744	2.1	A	0.513937	6.5	A	0.098025	2.8	A	0.569348	12.7	A	0.172724	6	A	0.098025	2.1	A	0.324822
PA1033_at	25.6	P	0.013854	44.1	P	0.009612	19.4	P	0.011565	21.1	P	0.013854	35.9	P	0.006552	37.9	P	0.007953	40.5	P	0.005373	53.1	P	0.002325	40.9	P	0.009612	50.6	P	0.004387	42.7	P	0.003566	29	P	0.006552
PA1034_at	10.1	M	0.057926	10.3	P	0.04343	10.7	P	0.043382	8.7	P	0.019592	8.9	A	0.098025	9.1	P	0.032015	10.6	P	0.04343	13.3	P	0.037368	8.2	A	0.172724	8.2	M	0.050263	7.7	A	0.066479	3.2	A	0.110665
PA1035_at	16.7	P	0.004387	7.1	A	0.276247	23.9	P	0.000737	19.3	P	0.000737	15.1	P	0.019622	12.4	A	0.075978	11.7	P	0.001864	21.9	P	0.000737	10.4	M	0.050263	11.4	P	0.027312	11.4	P	0.001488	10.8	P	0.019622
PA1036_at	9.4	M	0.050263	17	M	0.050263	21.9	P	0.002886	22	P	0.002886	18.9	M	0.050263	14	P	0.016523	23.3	P	0.007953	19.5	P	0.007953	21	P	0.006552	20.9	P	0.011565	21	P	0.002325	25.2	P	0.002886
PA1037_at	14.1	P	0.04343	11.8	P	0.007953	8	P	0.037368	7.5	A	0.139354	14.1	P	0.0232	13.1	P	0.016523	7.8	A	0.075978	8.1	P	0.0232	14.4	P	0.009612	12.2	P	0.037323	7.3	P	0.04343	6.4	A	0.276247
PA1038_at	16.5	P	0.037368	17.9	A	0.066479	13.8	P	0.005373	11	P	0.037368	15.9	A	0.066479	13.5	A	0.075978	13.9	P	0.027312	12.3	P	0.003566	10	A	0.110665	18.5	P	0.019622	13	P	0.013854	13.5	P	0.04343
PA1039_at	18.6	P	0.002886	32	P	0.032015	26.6	P	0.000737	27.8	P	0.002886	19.8	P	0.011565	19.5	P	0.009612	27.3	P	0.001488	40.9	P	0.001488	26.5	P	0.004387	34.1	P	0.007953	29.1	P	0.000936	25.4	P	0.005373
PA1040_at	20.8	P	0.009612	17.2	P	0.009612	20.5	P	0.000737	23.4	P	0.002325	19.7	P	0.027312	15.2	P	0.016523	21.2	P	0.001864	21	P	0.000737	18.4	P	0.009612	18.3	P	0.005373	20	P	0.000936	21.5	P	0.003566
PA1041_at	16.2	P	0.004387	53.2	P	0.002886	14.7	P	0.013854	18.3	P	0.037368	40.3	P	0.003566	33.6	P	0.002325	27.7	P	0.002886	39.9	P	0.001864	156.2	P	0.000936	140.3	P	0.000936	161.5	P	0.000737	188.5	P	0.000737
PA1042_at	10.1	P	0.006552	13.3	P	0.003566	7	P	0.007953	9.1	P	0.019622	9.6	P	0.001864	11.5	P	0.002886	13.5	P	0.003566	15	P	0.002886	17.5	P	0.000936	13.8	P	0.000737	12.1	P	0.001864	8.2	P	0.001864
PA1043_at	17.8	P	0.007953	17.6	P	0.032015	13.7	P	0.006552	14.1	P	0.006552	19.5	P	0.027312	19.4	P	0.019622	18	P	0.001864	28.2	P	0.002325	18.5	P	0.0232	19.1	P	0.005373	21.2	P	0.000737	18.4	P	0.011565
PA1044_at	10.1	P	0.0232	14.3	P	0.0232	7.6	M	0.050263	6.8	A	0.210789	14.3	P	0.011565	10	P	0.0232	5	A	0.066479	9.2	M	0.057926	12.4	P	0.0232	9.8	P	0.037368	8.3	P	0.013854	7.1	M	0.057926
PA1045_at	17.9	P	0.002886	20.1	P	0.002325	20.4	P	0.006538	15.4	P	0.000936	9.7	A	0.098025	14	P	0.002325	11.6	P	0.003566	10.6	P	0.009612	10.9	P	0.011565	19.4	P	0.003566	9.2	P	0.003566	9.4	A	0.066479
PA1046_at	10.4	P	0.019622	3.3	A	0.191176	8.4	P	0.027312	9.2	A	0.086477	10.7	P	0.027312	4.4	P	0.037368	8.3	A	0.066479	7.5	P	0.037368	15.5	P	0.037368	13.4	P	0.000936	8.2	P	0.016523	5	A	0.139354
PA1047_at	16.4	P	0.009612	21.1	P	0.001859	24.3	P	0.000737	24.6	P	0.000737	21.7	P	0.003566	18.3	P	0.001183	33.1	P	0.000737	40.1	P	0.000737	20.2	P	0.000737	24.8	P	0.000737	28.9	P	0.000737	25.5	P	0.000737
PA1048_at	36.6	P	0.007953	56.8	P	0.001183	63.7	P	0.000737	58.7	P	0.000737	39.9	P	0.002325	70.7	P	0.000936	61.2	P	0.000737	66.7	P	0.000737	53.7	P	0.000936	54.4	P	0.000737	117.6	P	0.000737	123.1	P	0.000737
PA1049_pdxH_at	36	P	0.001488	16.9	P	0.027312	73.6	P	0.000737	60.7	P	0.000737	39.1	P	0.004387	18	P	0.011565	75.6	P	0.000737	99.8	P	0.000737	22.5	P	0.006552	14.6	P	0.013854	39.8	P	0.000737	34.4	P	0.000737
PA1050_at	23.1	A	0.075978	16.1	A	0.276247	25.9	A	0.098025	21.8	A	0.124432	15.5	A	0.276247	11.3	A	0.30009	29.2	A	0.098025	37.2	A	0.066479	14.4	A	0.191176	14.3	A	0.155448	22.1	A	0.086477	18.9	A	0.155448
PA1051_at	14.2	P	0.009612	31	P	0.007953	22.7	P	0.003566	14.5	P	0.016523	36.3	P	0.005373	6.4	A	0.110665	37.2	P	0.002325	36.3	P	0.001864	11.2	P	0.037368	15.6	P	0.011565	7.5	M	0.050263	5.7	A	0.155448
PA1052_at	0.5	A	0.376576	6.7	A	0.430652	2.2	A	0.649648	0.5	A	0.623424	1.9	A	0.844552	4.1	A	0.768465	7.5	A	0.430652	5.4	A	0.541744	2.6	A	0.623424	4.3	A	0.513937	1.3	A	0.827276	0.9	A	0.913523
PA1053_at	119.2	P	0.004387	124.2	P	0.004387	225.6	P	0.000936	257.9	P	0.000936	95.7	P	0.009612	108.9	P	0.001864	184.4	P	0.000936	240.3	P	0.000936	92.2	P	0.005373	92	P	0.006552	203.8	P	0.000936	180.7	P	0.000936
PA1054_at	17.5	P	0.027312	16.1	P	0.037368	12.1	P	0.0232	13	M	0.050263	14.9	A	0.066479	11.2	A	0.086477	14.1	A	0.098025	11.5	A	0.066479	15.4	P	0.04343	20.2	P	0.019622	15.2	P	0.037368	11.4	A	0.098025
PA1055_at	16.4	P	0.001864	16.4	P	0.004387	14.5	P	0.002886	15.9	P	0.002886	11.1	P	0.000936	9	P	0.016523	15	P	0.009612	14.7	P	0.013854	13.9	P	0.006552	15.5	P	0.000936	18.6	P	0.002886	17.9	P	0.002325
PA1056_at	6.8	A	0.210789	16.1	A	0.124432	11.1	P	0.009612	11.1	P	0.019622	8.7	A	0.30009	9.9	A	0.172724	9.8	P	0.037368	8.1	P	0.037368	11.7	A	0.086477	13	A	0.086477	9.5	P	0.007953	9.4	P	0.013854
PA1057_at	8.4	A	0.210789	11.1	M	0.050263	18	P	0.013854	15.8	P	0.027312	10.4	A	0.276247	7	A	0.139354	12.4	M	0.057926	12.5	A	0.086477	11.6	A	0.191176	15.1	M	0.057926	16.4	P	0.0232	12	A	0.110665
PA1058_at	15	P	0.037368	18.3	P	0.013854	16.1	P	0.006552	20.7	P	0.003566	18.7	A	0.075978	14.6	P	0.007953	15.8	P	0.027312	18.7	P	0.016523	18.2	P	0.003566	18.6	P	0.011565	14.3	P	0.002325	20.3	P	0.019622
PA1059_at	11.6	P	0.011565	16.7	P	0.016523	16.2	P	0.0232	14.1	P	0.04343	16.9	P	0.0232	11.6	P	0.0232	11.6	M	0.057926	15.8	M	0.050263	12.9	P	0.002325	24.4	P	0.002886	19.7	P	0.011565	19.2	P	0.0232
PA1060_at	9.6	A	0.172724	18.3	A	0.231536	5.3	A	0.569348	8.6	A	0.430652	5.1	A	0.596617	2.2	A	0.768465	9.4	A	0.649648	7.2	A	0.827276	11.5	A	0.350352	18.9	A	0.210789	10.2	A	0.376576	6.6	A	0.723753
PA1061_at	18.4	P	0.0232	30.5	P	0.003566	21.1	P	0.001864	19.2	P	0.002886	15	P	0.0232	11.7	P	0.004387	13.9	P	0.001488	18.6	P	0.001183	25.2	P	0.005373	23.4	P	0.001864	25.7	P	0.000936	25.8	P	0.000936
PA1062_at	16.7	P	0.037368	17.3	P	0.032015	10.9	P	0.019622	10.3	A	0.098025	15.8	A	0.075978	12.8	A	0.086477	17.5	P	0.004387	17.1	M	0.050263	15.9	M	0.057926	15.8	P	0.011565	19.5	P	0.002325	16.8	P	0.013854
PA1063_at	3.8	A	0.541744	7.6	A	0.324822	6.1	A	0.30009	5.3	A	0.458256	2.7	A	0.69991	3.5	A	0.458256	3.4	A	0.596617	5.2	A	0.541744	7.5	A	0.486063	6.6	A	0.403383	9	A	0.139354	5.8	A	0.376576
PA1064_at	39.5	P	0.000936	27.5	P	0.003566	56.9	P	0.000737	53.1	P	0.000737	39.9	P	0.000737	37.5	P	0.000936	75.7	P	0.000737	78.4	P	0.000737	30.5	P	0.016523	36.1	P	0.005373	40.1	P	0.000737	37.6	P	0.000936
PA1065_at	5.5	A	0.541744	8.8	A	0.350352	7.5	A	0.376576	4.1	A	0.569348	13.7	A	0.210789	10.4	A	0.155448	16.3	A	0.066479	18.3	A	0.098025	18.9	M	0.050263	21.7	M	0.050263	21.3	P	0.009612	22.5	P	0.019622
PA1066_at	1.4	A	0.541744	3.5	A	0.458256	1.4	A	0.69991	3.2	A	0.569348	0.9	A	0.808824	2.5	A	0.723753	12	A	0.541744	4.5	A	0.623424	1	A	0.596617	8.5	A	0.231536	6.3	A	0.569348	6.9	A	0.513937
PA1067_at	10.7	P	0.016523	11.1	A	0.066479	10.1	P	0.027312	7.7	P	0.0232	12.5	P	0.04343	8.2	M	0.057926	8.8	P	0.013854	8.2	P	0.037368	11.4	P	0.013854	9.6	P	0.019622	8.2	P	0.037368	8.9	P	0.027312
PA1068_at	19.3	P	0.006552	13.2	P	0.032015	19.9	P	0.001488	24.5	P	0.001488	13.8	P	0.027312	17.9	P	0.009612	25.2	P	0.001488	21.9	P	0.001864	19.3	P	0.007953	23.2	P	0.007953	17	P	0.002886	11.3	A	0.066479
PA1069_at	19	P	0.016523	13.5	P	0.013854	12.4	P	0.007953	18.1	P	0.016523	21.2	P	0.011565	19.4	P	0.009612	16.4	P	0.004387	19.6	P	0.001488	14.1	P	0.013854	21	P	0.009612	12.1	P	0.007953	8.7	P	0.006552
PA1070_braG_at	12	A	0.139354	18.1	M	0.057926	9.9	A	0.086477	9.2	P	0.04343	19.3	P	0.037368	24.9	P	0.0232	19.9	P	0.016523	13.3	A	0.075978	23.6	P	0.027312	23.9	P	0.0232	26.7	P	0.013854	16.5	P	0.0232
PA1071_braF_at	25.9	P	0.000737	39.3	P	0.000737	23.7	P	0.000936	22.4	P	0.000737	32	P	0.001183	48.8	P	0.000737	40.4	P	0.000737	26.5	P	0.000936	42.5	P	0.000737	43.3	P	0.000936	69.7	P	0.000737	59.9	P	0.000737
PA1072_braE_at	10.7	A	0.486063	11.1	A	0.350352	7.1	A	0.231536	3.4	A	0.403383	7.9	A	0.30009	21.5	P	0.032015	8.9	A	0.139354	9.6	A	0.191176	14.3	A	0.110665	18.7	A	0.086477	15.1	P	0.006552	11.4	P	0.032015
PA1073_braD_at	15.2	A	0.098025	18.2	A	0.191176	9.5	P	0.009612	8.5	P	0.016523	21.1	A	0.30009	36	P	0.037368	18	P	0.005373	16.1	A	0.124432	24.3	M	0.057926	23.6	A	0.124432	21.9	P	0.002886	20.2	P	0.019622
PA1074_braC_at	57.5	P	0.001183	76.2	P	0.001183	58.2	P	0.000936	66	P	0.000936	63.8	P	0.001488	124.1	P	0.000737	68.2	P	0.000737	67.9	P	0.001488	91.9	P	0.000936	86	P	0.000936	131.7	P	0.000737	97.9	P	0.000737
PA1075_at	21.3	P	0.001488	26	P	0.002886	19	P	0.009612	22.7	P	0.005373	21.6	P	0.002325	22.9	P	0.003566	24.8	P	0.011565	20.7	P	0.009612	23.9	P	0.002325	21.3	P	0.003566	19	P	0.004387	19.1	P	0.013854
PA1076_at	34.6	P	0.000936	24.7	P	0.003566	41.8	P	0.000737	37.8	P	0.000737	21.7	P	0.005373	16.3	P	0.004387	33	P	0.000737	43.8	P	0.000737	25.3	P	0.001183	25	P	0.001864	29.5	P	0.000737	25.7	P	0.001488
PA1077_flgB_at	45.1	P	0.04343	35	P	0.032015	61	P	0.001864	48	P	0.002325	19.3	A	0.172724	27.1	M	0.057926	66.1	P	0.002886	68.1	P	0.001864	16.5	A	0.086477	17.9	A	0.210789	30.1	P	0.007953	25.5	P	0.011565
PA1078_flgC_at	52	P	0.001488	49.9	P	0.001183	48.5	P	0.000737	41.5	P	0.001183	40.4	P	0.002886	25.4	P	0.002886	52.8	P	0.000737	67.1	P	0.000737	32.2	P	0.001488	17.3	P	0.005373	22.3	P	0.000737	21.8	P	0.002886
PA1079_flgD_at	40.6	P	0.002886	54.4	P	0.005373	44.9	P	0.001864	51.7	P	0.001864	45.2	P	0.004387	35.3	P	0.006552	63.9	P	0.000936	86.1	P	0.000936	29.5	P	0.013854	27.8	P	0.037368	29.3	P	0.001864	41.8	P	0.006552
PA1080_flgE_at	55.2	P	0.000737	89.5	P	0.000737	103.8	P	0.000737	118.8	P	0.000737	54.8	P	0.000737	53.9	P	0.000936	160.4	P	0.000737	178.7	P	0.000737	43.1	P	0.000936	23.3	P	0.001488	81.6	P	0.000737	73.7	P	0.000737
PA1081_flgF_at	26.6	P	0.0232	24.1	P	0.011565	40.5	P	0.002886	32.5	P	0.006552	26.9	P	0.027312	11.3	A	0.086477	38.9	P	0.009612	47.5	P	0.002886	17.3	P	0.016523	16.9	P	0.0232	18.2	P	0.005373	17.9	P	0.0232
PA1082_flgG_at	69.1	P	0.006552	65.7	P	0.005373	65.1	P	0.000737	61.7	P	0.000737	50.1	P	0.013854	49.1	P	0.013854	96.1	P	0.000737	105.3	P	0.000737	53.1	P	0.009612	30	P	0.019622	30	P	0.000737	43.4	P	0.003566
PA1083_flgH_at	38.6	P	0.000936	33.9	P	0.000737	39.7	P	0.002325	28.6	P	0.000936	27.2	P	0.000737	24.7	P	0.000737	50.8	P	0.000936	60	P	0.000737	24.3	P	0.000737	19.6	P	0.000936	28.4	P	0.001183	27.7	P	0.001864
PA1084_flgI_at	32.9	P	0.000936	35.7	P	0.000737	30.6	P	0.002886	37	P	0.000936	34.6	P	0.002325	23.9	P	0.002325	43.9	P	0.000936	39.4	P	0.000737	30.3	P	0.001183	28.8	P	0.001183	25.8	P	0.000737	15.9	P	0.000936
PA1085_flgJ_at	25.7	P	0.027312	34.8	P	0.013854	37.4	P	0.003566	30.2	P	0.007953	29	P	0.013854	15.1	A	0.066479	38.4	P	0.001864	45.9	P	0.001183	26.4	P	0.019622	22.4	P	0.032015	31.9	P	0.001488	30.6	P	0.006552
PA1086_flgK_at	20.9	P	0.009612	46.5	P	0.011565	54.9	P	0.005373	57.2	P	0.003566	32.5	P	0.009612	20.3	P	0.005373	54.8	P	0.003566	79.2	P	0.001864	29.4	P	0.009612	29.9	P	0.016523	39.5	P	0.002325	39.2	P	0.004387
PA1087_flgL_at	45	P	0.004387	63.2	P	0.002886	69.2	P	0.000737	70.2	P	0.000737	56.3	P	0.003566	36.8	P	0.004387	94.1	P	0.000737	115.9	P	0.000737	51.2	P	0.002886	41.3	P	0.003566	74.7	P	0.000737	74.5	P	0.000737
PA1088_at	28.3	P	0.002886	31.8	P	0.004387	22.4	P	0.000737	26.4	P	0.000737	31.9	P	0.001488	17.8	P	0.004387	29.4	P	0.000737	37.5	P	0.000737	32.4	P	0.001864	24.6	P	0.003566	27.3	P	0.000737	24.9	P	0.000737
PA1089_at	13	P	0.032015	25.6	P	0.04343	15.6	P	0.006552	20	M	0.050263	11.9	A	0.155448	10.8	P	0.006552	29.8	P	0.013854	24.7	P	0.007953	15.5	P	0.011565	16.8	P	0.007953	16.7	P	0.001183	16.1	P	0.013854
PA1090_at	14.1	P	0.04343	17.4	P	0.016523	14.5	P	0.007953	20.5	P	0.009612	9.8	M	0.057926	16.2	P	0.027312	17.5	P	0.006552	35	P	0.002325	16.4	P	0.04343	13.2	M	0.050263	26.7	P	0.004387	14.8	P	0.016523
PA1091_at	18.7	P	0.006552	25.8	P	0.005373	26.4	P	0.009612	18	P	0.007953	15.4	P	0.013854	13.5	P	0.013854	20.6	P	0.04343	21.7	P	0.016523	17.3	P	0.002886	21.1	P	0.001488	17.2	P	0.005373	22.5	P	0.009612
PA1092_fliC_at	268.7	P	0.000737	592.3	P	0.000737	471.2	P	0.000737	456.8	P	0.000737	354.8	P	0.000737	321	P	0.000737	602.3	P	0.000737	659.6	P	0.000737	362.1	P	0.000737	160	P	0.000936	608	P	0.000737	585	P	0.000737
PA1093_at	65.9	P	0.009612	128.2	P	0.001484	138.2	P	0.001488	141.2	P	0.001864	97.3	P	0.003566	73.9	P	0.002886	166.7	P	0.001183	188.7	P	0.001488	94.9	P	0.001488	60.5	P	0.009612	149.6	P	0.000936	137.3	P	0.001183
PA1094_fliD_at	107.8	P	0.001183	177.2	P	0.000936	95	P	0.000737	109.4	P	0.001488	136.7	P	0.001488	101.8	P	0.001183	128.3	P	0.000936	159.3	P	0.000936	152	P	0.001488	85.2	P	0.001183	165.8	P	0.000737	152.1	P	0.001488
PA1095_at	142.8	P	0.000737	248.1	P	0.000737	121.4	P	0.000936	143.9	P	0.000737	147.5	P	0.001183	147.2	P	0.000737	143.2	P	0.000737	220.2	P	0.000737	117.6	P	0.000737	89.9	P	0.001864	137.6	P	0.000936	140.4	P	0.000936
PA1096_at	108.5	P	0.000936	175.7	P	0.000936	108	P	0.000936	76.2	P	0.000936	103.7	P	0.001864	99.6	P	0.001864	140.8	P	0.000936	159.9	P	0.000936	93.6	P	0.001864	64.3	P	0.002325	104.4	P	0.000936	88.6	P	0.000936
PA1097_fleQ_at	52.3	P	0.003566	52.7	P	0.002325	71.8	P	0.000737	79.3	P	0.000936	38.1	P	0.003566	45.6	P	0.002886	90.5	P	0.000936	70.3	P	0.000737	59.2	P	0.002886	48.1	P	0.004387	49.3	P	0.000737	60.6	P	0.000936
PA1098_fleS_at	26.6	P	0.000737	31.7	P	0.000737	30.8	P	0.000737	30.7	P	0.000737	20.9	P	0.000737	12.6	P	0.001488	23.5	P	0.000737	33.8	P	0.000737	13.8	P	0.000737	18.5	P	0.001488	17.2	P	0.001183	18.9	P	0.001183
PA1099_fleR_at	30.7	P	0.000737	30.1	P	0.000737	24.7	P	0.000737	27.9	P	0.000737	31.9	P	0.000737	22.2	P	0.000936	40.5	P	0.000737	57.3	P	0.000737	21.2	P	0.000737	29.4	P	0.000737	25.9	P	0.000737	19.5	P	0.000737
PA1100_fliE_at	27.4	P	0.000737	36.1	P	0.000737	42.1	P	0.000737	37.3	P	0.000737	25.6	P	0.002325	16.6	P	0.001488	32	P	0.000737	49.3	P	0.000737	21.1	P	0.001488	21.5	P	0.001864	25.8	P	0.001183	19.9	P	0.001864
PA1101_fliF_at	47.8	P	0.000737	61.5	P	0.000737	61.5	P	0.000737	67.8	P	0.000737	36.3	P	0.001183	29.4	P	0.001864	71.7	P	0.000936	102.3	P	0.000737	32.2	P	0.000936	35.8	P	0.000737	44.7	P	0.000936	33	P	0.001183
PA1102_fliG_at	43.9	P	0.000737	52.3	P	0.000737	95.3	P	0.000737	78.4	P	0.000737	45	P	0.000737	29.7	P	0.000737	74.4	P	0.000737	94.6	P	0.000737	33.4	P	0.000737	27.6	P	0.000737	53.1	P	0.000737	42.8	P	0.000737
PA1103_at	34.4	P	0.032015	60	P	0.009612	57.3	P	0.004387	53	P	0.005373	44.8	M	0.057926	29.6	P	0.04343	59.7	P	0.004387	70.5	P	0.003566	36.3	M	0.050263	34.4	P	0.04343	47.5	P	0.009612	35.8	P	0.009612
PA1104_fliI_at	24.4	P	0.005373	21.4	P	0.011565	19.9	P	0.003566	22.6	P	0.005373	16.4	P	0.0232	10.3	P	0.037368	20.3	P	0.013854	28.1	P	0.004387	11.5	P	0.005373	15.2	P	0.006552	18.8	P	0.004387	18.4	P	0.011565
PA1105_fliJ_at	18.5	P	0.016523	20.3	A	0.066479	13	A	0.124432	14.1	M	0.057926	12.1	A	0.139354	10.8	A	0.110665	11.2	A	0.098025	8.4	A	0.139354	13.8	M	0.050211	24.6	P	0.016523	8.2	A	0.124432	12.4	A	0.075978
PA1106_at	10.4	P	0.004387	20.7	P	0.003566	15.2	P	0.013854	16.9	P	0.005373	10.6	P	0.016523	17.8	P	0.001864	19	P	0.004387	24.7	P	0.002325	22.6	P	0.001183	27.7	P	0.001488	28.2	P	0.001488	22.2	P	0.004387
PA1107_at	5.3	A	0.30009	8.7	A	0.172724	4.9	A	0.458256	4.8	A	0.458256	7.2	A	0.324822	6	A	0.253373	7.6	A	0.253373	1.8	A	0.675178	4	A	0.458256	12.2	M	0.057926	7.2	A	0.231536	9.4	A	0.350352
PA1108_at	13.8	A	0.276247	11.4	A	0.403383	7.2	A	0.649648	2.9	A	0.596617	12.7	A	0.253373	11.8	A	0.30009	10	A	0.649648	4.7	A	0.69991	15.4	A	0.30009	22.8	A	0.124432	10.7	A	0.458256	7.3	A	0.569348
PA1109_at	0.4	A	0.933521	0.4	A	0.972688	0.6	A	0.913523	0.6	A	0.933521	0.5	A	0.972688	0.6	A	0.860646	1	A	0.844552	0.7	A	0.860646	0.6	A	0.827276	0.6	A	0.901974	0.8	A	0.808824	0.7	A	0.860646
PA1110_at	8.8	A	0.098025	7.5	A	0.276247	7.5	A	0.124432	12.2	M	0.057926	11.6	A	0.110665	6.7	A	0.172724	7.3	A	0.276247	7	A	0.155448	9.2	A	0.155448	11.3	A	0.139354	8.7	A	0.066479	5.6	A	0.231536
PA1111_at	19.6	P	0.005373	17.7	P	0.006552	10.8	P	0.006552	12.6	P	0.002886	23.3	P	0.005373	16.3	P	0.002886	20.5	P	0.001183	17	P	0.001488	22.5	P	0.002325	29.9	P	0.000936	15.6	P	0.000936	13.5	P	0.006552
PA1112_at	11.9	P	0.016523	19.9	P	0.006552	13.4	P	0.002886	13.1	P	0.002886	20.3	P	0.002886	18.4	P	0.002325	18	P	0.001488	17.9	P	0.000737	20.6	P	0.005373	26.4	P	0.001488	23.7	P	0.000737	25.6	P	0.001488
PA1113_at	1.5	A	0.675178	3.2	A	0.675178	0.6	A	0.746627	6.2	A	0.486063	5	A	0.513937	1.4	A	0.569348	1.1	A	0.723753	1	A	0.768465	2.6	A	0.596617	7.3	A	0.110665	4.7	A	0.376576	4.3	A	0.596646
PA1114_at	21.5	P	0.003566	33.1	P	0.002886	13.6	P	0.006552	16.8	P	0.005373	39.3	P	0.002325	23.7	P	0.000936	21	P	0.004387	29.2	P	0.001864	35.6	P	0.001183	45.8	P	0.001488	24.3	P	0.005373	45.5	P	0.005373
PA1115_at	30	P	0.006552	20.1	P	0.001864	17.8	P	0.003566	17.7	P	0.001864	12.8	P	0.011565	15.1	P	0.006552	19.4	P	0.016523	14.6	P	0.005373	18.2	P	0.004387	22.5	P	0.002325	13.1	P	0.003566	14.3	P	0.019622
PA1116_at	29.1	P	0.004387	33.8	P	0.006552	26.1	P	0.004387	29.2	P	0.004387	21.2	A	0.066479	19.3	P	0.005373	23.9	P	0.007953	22	P	0.007953	23.3	P	0.009612	21.4	P	0.002325	19.2	P	0.005373	16	P	0.011565
PA1117_at	29.2	P	0.007953	37.7	P	0.005373	17	P	0.009612	15.6	P	0.007953	20.8	P	0.011565	16.2	P	0.011565	15.2	P	0.005373	17.3	P	0.006552	20.4	P	0.011565	19.1	P	0.006552	14.3	P	0.005373	12.1	P	0.0232
PA1118_at	14.6	P	0.037368	20.6	P	0.027312	8.5	P	0.027312	10.1	P	0.032015	17.9	P	0.013854	14	P	0.027312	9.3	M	0.050263	11.7	P	0.019622	26.3	P	0.001864	27.2	P	0.005373	15.1	P	0.004387	15.3	P	0.003566
PA1119_at	24.3	P	0.003566	64.2	P	0.001488	29.7	P	0.003566	33.2	P	0.003566	42.8	P	0.003566	40.7	P	0.001183	40.2	P	0.003566	48.8	P	0.001864	71.3	P	0.001488	58.2	P	0.001183	90.5	P	0.000936	86.8	P	0.000936
PA1120_at	6.7	M	0.050263	9.6	A	0.110665	8.8	P	0.027312	9.4	P	0.007953	5.5	P	0.027312	8	A	0.066479	8.1	P	0.027312	11.7	M	0.050263	9.9	P	0.013854	11.4	P	0.013854	12.3	P	0.002325	10.4	P	0.027312
PA1121_at	9	A	0.139354	16	A	0.191176	10.8	M	0.050263	13.9	A	0.075978	15.6	A	0.066479	12.4	A	0.124432	16.1	A	0.066479	9.7	A	0.210789	19.3	M	0.057926	18.6	M	0.050263	25.2	P	0.009612	13.7	P	0.027312
PA1122_at	28.2	P	0.032015	25.5	P	0.0232	28.6	P	0.027312	32.5	P	0.0232	25.4	P	0.019622	23.4	P	0.032015	39.9	P	0.037368	39.4	P	0.027312	30.4	P	0.011565	38.4	P	0.013854	31.6	P	0.009612	31.4	P	0.019622
PA1123_at	7.3	A	0.324822	46.5	P	0.013854	9.7	A	0.086477	13	A	0.098025	25.3	M	0.050263	7	A	0.231536	53.9	P	0.002325	72.9	P	0.001864	42	P	0.009612	23.9	P	0.04343	28.7	P	0.004387	25.8	P	0.009612
PA1124_dgt_at	14.3	P	0.002325	12.9	P	0.001488	11.8	P	0.016523	16	P	0.002886	9.1	P	0.005373	11.5	P	0.001488	15.8	P	0.001488	18.1	P	0.005373	17.1	P	0.000737	14.5	P	0.001864	14.1	P	0.000936	12.8	P	0.005373
PA1125_at	11.5	A	0.124432	12.4	A	0.075978	15.7	A	0.075978	10.6	A	0.231536	17.7	P	0.032015	12.6	A	0.12436	25.5	P	0.037368	20.4	M	0.057926	17.9	P	0.04343	29.4	P	0.005373	18	P	0.011565	21.4	M	0.057926
PA1126_at	20.8	P	0.032015	17.9	P	0.027312	22.6	P	0.005373	19	P	0.032015	16.6	M	0.050263	14.1	P	0.027312	17.7	M	0.050263	17.5	A	0.086477	18.9	M	0.050263	18.2	P	0.009612	14.3	A	0.066479	13.7	A	0.231536
PA1127_at	36	P	0.032015	42.2	M	0.057926	45.4	P	0.005373	40.2	P	0.009612	40	P	0.032015	24.7	M	0.050263	47.4	P	0.006552	52.5	P	0.009612	31.6	M	0.057926	25.2	P	0.027312	30.2	P	0.004387	32.8	P	0.006552
PA1128_at	12	A	0.172724	10.6	A	0.155448	21.6	P	0.04343	14.1	A	0.075978	11.1	A	0.098025	12.3	A	0.124432	20.7	A	0.098025	21.8	A	0.086477	14.7	A	0.098025	19.1	A	0.098025	21.3	A	0.086477	19.9	A	0.086477
PA1129_at	8.5	M	0.057926	5.9	A	0.276247	1.6	A	0.403383	1.8	A	0.350352	9.4	P	0.019622	8.2	A	0.075916	6.7	A	0.124432	4.4	A	0.231536	7.9	A	0.139354	11.8	P	0.016523	5.3	A	0.124432	6.6	M	0.057926
PA1130_at	11.5	M	0.050263	17.9	P	0.011565	10.6	M	0.057926	9.9	A	0.110665	15.9	P	0.037368	13.9	P	0.019622	18	P	0.013854	16.4	P	0.009612	23.4	P	0.003566	25.5	P	0.003557	23.6	P	0.000737	26.5	P	0.003566
PA1131_at	9.6	M	0.057926	24.2	P	0.011565	5.9	A	0.086477	12.1	A	0.139354	16.7	P	0.04343	15.1	P	0.016523	8	P	0.0232	9.5	P	0.005373	20.9	P	0.005373	25	P	0.007953	15.1	P	0.000737	15.4	P	0.004387
PA1132_at	24.6	P	0.027312	27.6	P	0.027312	26.4	P	0.007953	37	P	0.006552	21.9	A	0.110665	16.9	A	0.098025	20.3	P	0.032015	24.1	P	0.013854	27.5	M	0.050263	26.1	M	0.057926	19.9	P	0.023166	15.8	A	0.124432
PA1133_at	6.7	A	0.086477	6.3	A	0.139354	4.4	A	0.210789	7.8	M	0.057926	12.1	A	0.075978	8.7	A	0.098025	5.3	A	0.155448	8	A	0.139354	8.7	P	0.009612	19.4	P	0.016523	7.4	P	0.019622	5.6	P	0.04343
PA1134_at	17.9	P	0.019622	25.8	P	0.013854	11.9	P	0.032015	16.1	P	0.027312	23.1	P	0.011565	15.2	P	0.007953	15.5	P	0.013854	15.1	P	0.032015	19.7	P	0.011565	23.5	P	0.007953	12.8	P	0.011565	15.8	P	0.011565
PA1135_at	10.2	A	0.155448	19.5	P	0.009612	6.7	A	0.139354	6.5	A	0.253373	15.8	A	0.086477	20.4	P	0.027312	15.5	P	0.027312	17.2	P	0.011565	32	P	0.001864	27.4	P	0.001864	31.9	P	0.001183	33.1	P	0.001183
PA1136_at	7.6	A	0.231536	3.1	A	0.403383	3.1	A	0.376576	4.1	A	0.486063	4.7	A	0.276247	1.6	A	0.569348	6.4	A	0.124432	1.6	A	0.513937	12.3	P	0.011565	9.6	P	0.002886	6.8	P	0.016523	2.9	A	0.276247
PA1137_at	11.7	P	0.001183	12.8	P	0.000737	10.6	P	0.006552	5.9	P	0.005373	16.1	P	0.003566	13.6	P	0.001183	15.3	P	0.006552	11	P	0.002886	13.8	P	0.000737	17.9	P	0.000936	11.4	P	0.002886	8.6	P	0.002886
PA1138_at	13.7	A	0.253373	7.5	A	0.403383	7.1	A	0.300034	6.6	A	0.649648	15.7	A	0.276247	6.1	A	0.403383	10.4	A	0.231536	14.1	A	0.30009	15.5	A	0.155448	19.6	A	0.191176	11.1	A	0.155448	2.7	A	0.486063
PA1139_at	15.7	P	0.002886	15.5	P	0.005373	12.1	P	0.002325	18.1	P	0.002886	16.7	P	0.009612	14.1	P	0.002325	18.5	P	0.002325	15.1	P	0.000936	16.4	P	0.000737	22.2	P	0.000936	17.6	P	0.000936	14.7	P	0.001864
PA1140_at	15.6	P	0.007953	15.8	P	0.007953	14.5	P	0.019622	11.2	P	0.002886	16.6	P	0.001864	17	P	0.002886	16.5	P	0.004387	17.4	P	0.004387	16.2	P	0.001183	40.4	P	0.000936	24.3	P	0.001183	25.9	P	0.002886
PA1141_at	7.8	A	0.350352	14.3	A	0.276247	17	A	0.191176	13.4	A	0.403383	34.6	A	0.276247	9.9	A	0.253373	17.8	A	0.276247	21.3	A	0.253373	18.7	A	0.253373	19.4	A	0.066479	13.1	A	0.155448	12.2	A	0.276247
PA1142_at	5.2	A	0.376576	5.5	A	0.623424	8.9	A	0.623424	9.6	A	0.596617	1.6	A	0.649692	3.6	A	0.569348	7	A	0.569348	10.6	A	0.569348	6.2	A	0.486063	4.1	A	0.541744	9.2	A	0.486063	6.4	A	0.69991
PA1143_at	13.8	A	0.110665	12.7	A	0.172724	4.5	A	0.231536	6.6	A	0.231536	15.2	A	0.075978	5.4	A	0.231536	8.1	A	0.155448	11.6	A	0.086477	13.4	A	0.098025	16.7	P	0.011565	6.3	A	0.110665	5	A	0.324822
PA1144_at	0.6	A	0.860646	0.8	A	0.994627	1.1	A	0.541744	0.8	A	0.768465	2.2	A	0.827276	0.7	A	0.827276	2.7	A	0.403383	0.9	A	0.69991	3	A	0.569348	6.3	A	0.110665	3.7	A	0.075978	3	A	0.430652
PA1145_at	2.7	A	0.231536	14.1	P	0.011565	7.1	A	0.066479	8.8	P	0.006552	14.7	P	0.002325	9.6	P	0.009612	12.2	P	0.000936	9.7	P	0.001488	7.7	P	0.000737	14	P	0.000737	14.7	P	0.000936	13.7	P	0.004387
PA1146_at	11.5	P	0.016523	18.5	P	0.032015	10.6	A	0.086477	10	M	0.057926	20.9	P	0.005373	16.8	P	0.013854	14	P	0.04343	14	P	0.006552	19.2	P	0.016523	29.3	P	0.001864	12.7	P	0.002886	12.5	P	0.027312
PA1147_at	8.5	P	0.001864	9.3	P	0.001488	8.1	P	0.003566	6.9	P	0.032015	15.9	P	0.000936	8.5	P	0.001864	8.6	P	0.005373	5.5	P	0.000936	11.2	P	0.000936	23.1	P	0.000737	7.9	P	0.000737	6.8	P	0.016523
PA1148_toxA_at	10	M	0.057926	14.4	A	0.086477	8.2	A	0.066479	8.2	P	0.04343	9.1	A	0.066479	13.2	A	0.066479	15.4	P	0.027312	10.6	A	0.075978	14.6	P	0.037368	22.6	P	0.0232	11.3	P	0.032015	9.4	A	0.086477
PA1149_at	34	P	0.007953	32.9	P	0.004387	15.7	P	0.032015	23.1	P	0.004387	31	P	0.007953	34.2	P	0.003566	26.2	P	0.005373	25.9	P	0.011565	28.4	P	0.002886	33.5	P	0.006552	17.3	P	0.016523	24.7	P	0.013854
PA1150_pys2_at	32.9	P	0.007953	41.2	P	0.001864	21.9	P	0.032015	16.5	P	0.007953	44.1	P	0.007953	40.5	P	0.002886	27.2	P	0.006552	31.2	P	0.007953	40.1	P	0.002325	46.1	P	0.001488	35.1	P	0.005373	33.3	P	0.007953
PA1151_imm2_at	73.6	P	0.000737	108	P	0.000737	25.3	P	0.000936	31.9	P	0.000737	63.3	P	0.000737	79.9	P	0.000737	35.2	P	0.000737	59.1	P	0.000737	91.7	P	0.000737	98.2	P	0.000737	34.3	P	0.000933	40.7	P	0.000737
PA1152_at	14.6	M	0.050263	27.1	P	0.019622	4.5	P	0.043382	5.4	A	0.098025	23.9	P	0.032015	16.5	P	0.011565	10.8	A	0.086477	13.6	A	0.155448	22.1	P	0.016523	24.9	P	0.032015	6.4	A	0.110665	9	A	0.124432
PA1153_at	16.3	P	0.009612	16.6	M	0.050263	11.1	P	0.0232	17.1	P	0.013854	18	P	0.0232	14.7	P	0.019622	15.1	P	0.016523	14.4	P	0.01383	18.1	P	0.016523	21.7	P	0.011565	12.4	P	0.013854	15.8	P	0.016523
PA1154_at	6.8	P	0.037368	9.2	A	0.086477	5.1	M	0.050263	4.8	P	0.032015	7.4	M	0.057926	8.2	M	0.050263	6	M	0.050263	8.5	P	0.04343	10.1	P	0.011565	12.8	P	0.037368	6.9	P	0.037368	6.5	A	0.066479
PA1155_nrdB_at	140.2	P	0.000737	217.7	P	0.000737	295.6	P	0.000737	257.3	P	0.000737	127.2	P	0.000737	114	P	0.000737	270.1	P	0.000737	326.9	P	0.000737	140.3	P	0.000737	90	P	0.000737	199.2	P	0.000737	183.6	P	0.000737
PA1156_nrdA_at	52.6	P	0.001864	74.8	P	0.001488	117.5	P	0.000737	106	P	0.000737	46.7	P	0.001864	40.1	P	0.002325	93.5	P	0.000737	96.6	P	0.000737	45.4	P	0.001864	31.9	P	0.002325	64.2	P	0.000737	54.1	P	0.000737
PA1157_at	7.7	A	0.276247	16.9	A	0.172724	21.9	P	0.037368	19.1	P	0.032015	7.1	A	0.276247	15.1	A	0.124432	24.1	P	0.019622	27.5	P	0.037368	11.7	A	0.139354	17.9	M	0.050263	14.1	A	0.075978	10.7	A	0.191176
PA1158_at	9.9	A	0.253373	5.2	A	0.569348	5.5	A	0.210789	4.9	A	0.276247	6.2	A	0.430652	1.4	A	0.513937	11	A	0.110665	1.4	A	0.675178	7.9	A	0.350352	8.2	A	0.276247	8.3	A	0.075978	4.5	A	0.458256
PA1159_at	213	P	0.000737	292.4	P	0.000737	77.2	P	0.000737	66.8	P	0.000737	318.3	P	0.000737	506.7	P	0.000737	192.9	P	0.000737	203.7	P	0.000737	268.3	P	0.000737	266.7	P	0.000737	166.5	P	0.000737	142.7	P	0.000737
PA1160_at	28.3	P	0.002325	32.9	P	0.001864	27.2	P	0.005373	33.5	P	0.003566	37.4	P	0.002325	29.5	P	0.003566	40.4	P	0.002886	40.7	P	0.002886	36.4	P	0.002886	48	P	0.001488	30.6	P	0.003566	37.7	P	0.003566
PA1161_rrmA_at	13.6	A	0.191176	11.2	A	0.124432	11.7	P	0.0232	19.5	P	0.006552	12.7	A	0.191176	15.1	A	0.075978	13.4	P	0.037368	10.6	A	0.155448	17.5	A	0.086477	15.1	A	0.110665	12.5	P	0.032015	10.7	A	0.231536
PA1162_dapE_at	23.9	A	0.110665	30.7	M	0.057926	31.9	P	0.002886	33.6	P	0.0232	26.9	A	0.124432	18.1	A	0.139354	27.2	P	0.027312	25.7	P	0.0232	17.5	A	0.139354	18.3	A	0.172724	14.2	A	0.066479	16.3	A	0.110665
PA1163_at	12.7	P	0.0232	15.6	P	0.027312	7.5	P	0.013854	14	P	0.005373	14.2	P	0.019622	14.8	P	0.007953	13.5	P	0.04343	11.1	P	0.027312	14.9	P	0.004387	21	P	0.002325	13.2	P	0.009612	13	P	0.011565
PA1164_at	9.5	P	0.04343	8.5	A	0.139354	16.1	P	0.04343	18.2	P	0.016523	12	M	0.057926	10.2	M	0.057926	15.5	P	0.0232	17.2	P	0.013854	13.7	P	0.037368	10.9	M	0.057926	14.7	P	0.013854	14.6	P	0.04343
PA1165_at	33.7	A	0.253373	33.5	A	0.210789	20	A	0.231536	28.9	A	0.110665	27.3	A	0.139354	17	A	0.253373	17.6	A	0.075978	28.3	A	0.210789	34.5	A	0.098025	34.8	A	0.075978	21.1	A	0.124432	16	A	0.210789
PA1166_at	7.6	A	0.231536	13.9	A	0.098025	6.9	A	0.191176	0.8	A	0.376576	10.5	P	0.032015	10.9	P	0.027312	14.5	P	0.037368	13.3	A	0.075978	22.8	P	0.005373	23.7	P	0.013854	28	P	0.001864	31.5	P	0.009612
PA1167_at	18.7	P	0.032015	28.8	P	0.027312	21.1	A	0.075978	18.5	A	0.098025	27.1	P	0.032015	22.1	P	0.0232	24.3	M	0.057926	26.1	P	0.027312	35.5	P	0.019622	27.6	P	0.0232	33	P	0.019622	38.9	P	0.0232
PA1168_at	8.5	A	0.30009	8.6	A	0.458256	2.2	A	0.623424	3.3	A	0.596617	12.3	A	0.276247	10.6	A	0.324822	5.1	A	0.210789	6.8	A	0.139354	16.8	A	0.110665	20	M	0.050263	6.4	A	0.086477	10.6	A	0.066479
PA1169_at	0.4	A	0.875568	0.8	A	0.860646	0.9	A	0.808824	1	A	0.768465	1.5	A	0.723753	2.1	A	0.623424	3.8	A	0.746627	1.9	A	0.69991	1.7	A	0.69991	2.4	A	0.569348	6.2	A	0.324822	1.5	A	0.69991
PA1170_at	8	A	0.172724	10.4	A	0.155448	4.7	A	0.350352	8.2	A	0.253373	6.9	A	0.430652	7.8	A	0.30009	5.5	A	0.458256	7.2	A	0.458256	8.3	A	0.191176	14.4	P	0.04343	6.7	A	0.324822	6.1	A	0.458256
PA1171_at	7.6	P	0.037368	9.6	M	0.057926	14.2	P	0.006552	14.3	P	0.009612	11.5	P	0.016523	8.6	P	0.027312	14.5	P	0.009612	22	P	0.016523	12.1	P	0.027312	12.7	P	0.0232	14	P	0.013854	9	M	0.050263
PA1172_napC_at	11.9	A	0.191176	19.9	P	0.04343	13	A	0.124432	9.8	P	0.013854	14.9	A	0.191176	13.7	A	0.098025	18.1	M	0.050263	14.8	P	0.037368	30.8	P	0.007953	39.9	P	0.027312	33.5	P	0.009612	38.8	P	0.009612
PA1173_napB_at	15.6	P	0.011565	59.5	P	0.000737	5.9	P	0.007953	7.9	P	0.009612	20.9	P	0.002886	23.7	P	0.005373	15.9	P	0.002325	16.9	P	0.002886	46.4	P	0.000737	56.9	P	0.000737	50	P	0.000737	47.2	P	0.000737
PA1174_napA_at	17.4	P	0.009612	63	P	0.001488	12.3	M	0.050263	12.6	P	0.027312	29.6	P	0.006552	29.7	P	0.002325	31.5	P	0.004387	28.7	P	0.009612	71.1	P	0.001488	59.6	P	0.001488	88.3	P	0.001488	100.2	P	0.001183
PA1175_napD_at	16.2	P	0.011565	61.5	P	0.000936	12.4	P	0.004387	9.2	P	0.007953	27.7	P	0.004387	21.6	P	0.001864	23.1	P	0.001864	24.4	P	0.000737	63.2	P	0.000737	49.2	P	0.000936	65.9	P	0.000737	66.6	P	0.000737
PA1176_napF_at	5.3	A	0.086477	31.4	P	0.002886	7.9	M	0.057926	5.8	P	0.0232	9.9	P	0.016523	10.2	P	0.009612	15.1	P	0.016523	17.1	P	0.011565	38.6	P	0.001864	28.6	P	0.002325	45.3	P	0.000737	37.9	P	0.001488
PA1177_napE_at	3.5	P	0.013854	19	P	0.000936	2.6	A	0.30009	0.4	A	0.569348	7.2	P	0.013854	7.6	P	0.000936	6.8	P	0.009612	4.4	P	0.031974	34.6	P	0.000737	16.6	P	0.000936	22.5	P	0.000737	14.4	P	0.000737
PA1178_oprH_at	113.7	P	0.001437	181	P	0.001437	210.3	P	0.001851	197.9	P	0.001851	156.8	P	0.002371	171.2	P	0.001437	241.7	P	0.001437	277	P	0.001437	134.5	P	0.001437	117	P	0.001437	164.5	P	0.002371	169	P	0.001851
PA1179_phoP_at	23.5	P	0.013854	30.3	P	0.007953	50.3	P	0.002325	47.1	P	0.001864	18.2	P	0.0232	17.4	P	0.009612	42.8	P	0.004387	42.2	P	0.003566	14.5	P	0.019622	18.3	M	0.050263	29.2	P	0.003566	19.1	P	0.007953
PA1180_phoQ_at	17.9	A	0.172724	12.8	A	0.403383	20.2	P	0.037368	24.1	M	0.057926	15.8	A	0.253373	4.8	A	0.376576	17.3	A	0.098025	18.7	A	0.066479	11.8	A	0.324822	16.1	A	0.110665	19	P	0.032015	11.6	A	0.276247
PA1181_at	18	P	0.011565	20.7	P	0.005373	14.1	P	0.011565	16.9	P	0.002886	12.7	P	0.019622	14.4	M	0.050263	12	P	0.006552	12.7	P	0.007953	24.9	P	0.003566	32.2	P	0.001488	17.3	P	0.004387	9.9	P	0.002886
PA1182_at	12.2	A	0.075978	12.2	A	0.191176	13.9	P	0.0232	9.1	P	0.037368	18.3	A	0.066479	11.4	M	0.057926	14.6	P	0.009612	14.9	P	0.0232	15.4	A	0.066479	16.7	P	0.011565	12.8	P	0.011565	11.8	P	0.019622
PA1183_dctA_at	39.4	P	0.005373	65.3	P	0.002325	52.5	P	0.000737	58.7	P	0.000936	14.5	A	0.172724	118.8	P	0.000737	9.5	M	0.057926	56.5	P	0.000737	14	A	0.124432	19.3	P	0.007953	9.7	M	0.057926	12.1	M	0.050263
PA1184_at	8.4	A	0.086477	8.6	A	0.098025	8.4	A	0.086477	5.5	A	0.253373	10.3	A	0.066479	6.1	P	0.032015	9.5	M	0.057926	10.5	A	0.066479	7.5	P	0.027312	15.5	P	0.016523	6.1	M	0.057926	10.2	A	0.066479
PA1185_at	10.6	A	0.075978	12.5	A	0.139354	4.4	A	0.155448	9.3	P	0.009612	14.5	P	0.027312	12.4	P	0.011565	12.1	P	0.007953	11	P	0.004387	17.7	P	0.016523	29.6	P	0.004387	11.6	P	0.004387	10.2	P	0.002325
PA1186_at	6.9	A	0.210789	5.2	A	0.30009	6.5	A	0.30009	4.4	A	0.276247	4.5	A	0.210789	6.1	A	0.191176	7.8	A	0.172724	10.4	A	0.172724	5.9	A	0.191176	10.8	P	0.007953	9.3	A	0.098025	6.8	A	0.098025
PA1187_at	20.4	P	0.001488	21.9	P	0.001183	11.8	P	0.009612	16.8	P	0.006552	21.5	P	0.002325	26.7	P	0.006552	16.7	P	0.001864	13.6	P	0.005373	29.5	P	0.004387	29	P	0.002325	16.2	P	0.001488	16.5	P	0.002325
PA1188_at	9.6	P	0.003566	21.9	P	0.002886	9.3	P	0.011565	9.1	P	0.016523	14.7	P	0.001864	11.8	P	0.006552	11.6	P	0.009612	19.4	P	0.001488	15.1	P	0.000737	23.1	P	0.001183	12.1	P	0.000936	10.2	P	0.007953
PA1189_at	12.4	A	0.066479	19.3	A	0.098025	12.1	P	0.032015	12.5	A	0.075978	11.6	A	0.139354	16.5	P	0.027312	11.5	A	0.066479	14.2	A	0.066479	10.5	A	0.172724	24.7	P	0.013854	13.1	A	0.098025	12.3	A	0.139354
PA1190_at	4.8	A	0.231536	12.9	A	0.066479	6.3	A	0.253373	5.4	A	0.324822	12.1	A	0.139354	15.1	P	0.019622	9.1	A	0.124432	4.4	A	0.276247	12.5	M	0.057926	22.2	P	0.016523	17.8	P	0.002886	23.9	P	0.027312
PA1191_at	11.2	A	0.110665	15.8	M	0.050263	11.5	A	0.066479	13	A	0.066479	17.1	A	0.066479	10.3	P	0.032015	17.8	M	0.057926	15.1	M	0.050263	16.5	P	0.013854	20.4	P	0.007953	15.6	P	0.0232	21.2	P	0.013854
PA1192_at	40.7	P	0.000737	44.9	P	0.000737	39	P	0.000737	36.9	P	0.000737	22.2	P	0.001183	23.3	P	0.000737	24.7	P	0.000737	29.9	P	0.000737	24.7	P	0.000936	32.6	P	0.000737	21.4	P	0.000737	19.3	P	0.000737
PA1193_at	26.1	P	0.006552	34.8	P	0.003566	24.3	P	0.003566	28.2	P	0.002886	27.8	P	0.007953	23.7	P	0.005373	28.7	P	0.002886	27.3	P	0.005373	27.8	P	0.011565	30.6	P	0.007953	28.9	P	0.003566	21.8	P	0.004387
PA1194_at	5.6	P	0.027312	8.8	P	0.013854	4.9	A	0.066479	6.1	P	0.004387	12	P	0.000737	7.3	P	0.007953	10	P	0.000737	7.8	P	0.001488	11.3	P	0.000936	14.1	P	0.001488	10.1	P	0.000936	9.4	P	0.005373
PA1195_at	8.2	A	0.098025	13.1	A	0.110665	3.8	A	0.191176	8.5	A	0.098025	11	A	0.124432	11.4	A	0.191176	7.6	A	0.086477	9.9	A	0.086477	20.5	P	0.016523	14.5	M	0.050263	12.8	P	0.001183	10.2	P	0.007953
PA1196_at	59.1	P	0.011565	5.4	A	0.403383	74.2	P	0.001488	65.4	P	0.003566	7.7	A	0.110665	6.5	A	0.155448	4.5	A	0.30009	9.1	A	0.139354	9.4	A	0.110665	16.6	A	0.110665	11.8	P	0.032015	2.5	A	0.376576
PA1197_at	25.2	P	0.000936	4.7	A	0.324822	27.9	P	0.000737	13.5	P	0.004387	14.1	P	0.004387	8.1	P	0.027312	8.5	P	0.019622	16.6	P	0.003566	9.9	P	0.005373	15.5	P	0.009612	8.7	P	0.009612	11.3	M	0.050263
PA1198_at	148.7	P	0.001488	266.7	P	0.000737	143.9	P	0.000737	151.8	P	0.000936	172.4	P	0.001488	166.9	P	0.001183	203.6	P	0.000737	281.1	P	0.000737	145.1	P	0.001183	178.5	P	0.001183	230	P	0.000737	219.2	P	0.000737
PA1199_at	31.8	P	0.001488	67.2	P	0.000737	54.9	P	0.000737	59.9	P	0.000737	32.3	P	0.000737	43.6	P	0.000737	42.7	P	0.000737	49.4	P	0.000936	44	P	0.000737	59.2	P	0.000737	84.9	P	0.000737	73.8	P	0.000737
PA1200_at	14.1	A	0.276247	20.6	A	0.098025	13.2	M	0.057926	17.5	P	0.04343	20.6	A	0.231536	13.2	A	0.210789	19.1	A	0.098025	14.9	A	0.324822	21	A	0.086477	21.7	P	0.011565	25.8	P	0.007953	23.3	P	0.027312
PA1201_at	17	P	0.003566	13.3	P	0.009612	17.6	P	0.002325	20.4	P	0.001183	20.2	P	0.001179	15	P	0.000936	26	P	0.002325	29.7	P	0.001488	17.8	P	0.000936	21.8	P	0.001864	18.5	P	0.000737	19.6	P	0.001864
PA1202_at	21.4	P	0.004387	51.3	P	0.001864	12.7	P	0.013854	19.2	P	0.002325	34.2	P	0.002886	44.5	P	0.001864	27.5	P	0.001488	52.7	P	0.001864	50.7	P	0.001183	51.1	P	0.001864	57.7	P	0.001183	67	P	0.001488
PA1203_at	14	P	0.003566	25.5	P	0.001864	21.9	P	0.002886	25.1	P	0.000936	40.1	P	0.000737	36.3	P	0.000737	73.6	P	0.000737	83.2	P	0.000737	25	P	0.000737	27.7	P	0.000737	48.5	P	0.000737	40.8	P	0.000737
PA1204_at	7.8	A	0.430652	7.8	A	0.376576	3.8	A	0.513937	6.8	A	0.172724	10.5	A	0.231536	12.5	A	0.172724	17.4	A	0.110665	23.5	A	0.098025	13.1	A	0.210789	15.9	A	0.191176	10.6	A	0.110665	13.7	A	0.110665
PA1205_at	9.2	A	0.098025	8.1	A	0.124432	8.4	P	0.037368	6.7	A	0.110665	20.2	P	0.0232	14.2	P	0.006552	29	P	0.005373	30.2	P	0.006552	8.6	M	0.057926	20.9	P	0.016523	20.6	P	0.005373	23.3	P	0.002325
PA1206_at	28.9	P	0.027312	29.3	P	0.006552	40.4	P	0.003566	34.4	P	0.009612	37.8	P	0.006552	41.9	P	0.003566	67.4	P	0.001488	75.2	P	0.001488	19.9	P	0.016523	36	P	0.011565	41.9	P	0.001488	40.1	P	0.005373
PA1207_kefB_at	6	A	0.350352	5.5	A	0.253373	4.4	A	0.253373	11.2	A	0.075978	6	A	0.350352	5.5	A	0.253373	10.3	P	0.032015	15.3	A	0.075978	6.4	A	0.172724	13.9	P	0.032015	7.1	P	0.032015	6.8	A	0.172724
PA1208_at	13.8	P	0.019622	12.9	P	0.007953	8.4	A	0.098025	11.4	M	0.050263	13.6	A	0.098025	6.2	A	0.086477	14.3	A	0.086477	11.6	P	0.04343	13	P	0.009612	14.1	P	0.013854	9.2	P	0.011565	9.1	A	0.066479
PA1209_at	16.8	P	0.016523	8	A	0.066419	11.6	P	0.006552	12.1	P	0.004387	20.6	P	0.009612	10.4	P	0.003566	13.9	P	0.006552	14.5	P	0.01383	14.3	P	0.003566	13.5	P	0.001488	11.1	P	0.005373	11.6	P	0.037368
PA1210_at	2.6	A	0.768465	3.2	A	0.768465	4	A	0.723753	6.4	A	0.675178	15.5	A	0.486063	6	A	0.541744	4.4	A	0.675178	2.6	A	0.723753	11.2	A	0.569348	17.1	A	0.403383	8.2	A	0.541744	5	A	0.768465
PA1211_at	2.2	A	0.746627	3.9	A	0.649648	2.9	A	0.808824	1.8	A	0.789211	10.4	A	0.350352	4.9	A	0.596617	6.8	A	0.376576	5.1	A	0.649648	7.3	A	0.541744	8.9	A	0.350352	10.7	A	0.075978	5.4	A	0.569348
PA1212_at	6.3	P	0.032015	10.1	A	0.155448	7.4	P	0.013854	4.3	A	0.155448	12.5	M	0.057926	9.2	A	0.086477	5.2	A	0.098025	7.2	A	0.210789	15.7	P	0.027312	20.6	P	0.0232	13.1	P	0.006552	12.1	P	0.04343
PA1213_at	19.4	M	0.057926	19.4	A	0.066479	6.2	P	0.037368	9.1	M	0.050263	25.3	P	0.04343	18.9	M	0.050263	12.7	A	0.066479	11.4	A	0.066479	21.7	P	0.037368	28.1	P	0.011565	19.5	P	0.004387	22	P	0.007953
PA1214_at	9.6	A	0.075978	13	P	0.04343	8.9	M	0.057926	8.3	P	0.032015	16.3	P	0.032015	12.6	P	0.037368	13.1	P	0.013854	8.2	P	0.009612	14	P	0.007953	21.4	P	0.007953	21.6	P	0.009612	19.4	P	0.016523
PA1215_at	1.7	A	0.827276	2.3	A	0.746627	1.2	A	0.860646	1.4	A	0.844552	1.5	A	0.723753	1.8	A	0.860646	2	A	0.675178	1.4	A	0.723753	3.3	A	0.430652	10.8	A	0.403383	16.1	A	0.191176	8.3	A	0.376576
PA1216_at	8.5	A	0.191176	17.3	P	0.037368	7.7	P	0.04343	8.6	A	0.124432	10.3	A	0.086477	16	P	0.013854	14.1	P	0.006552	9.6	P	0.009612	52.3	P	0.000737	62.6	P	0.000737	116.9	P	0.000737	87.2	P	0.000737
PA1217_at	5.5	A	0.324822	9.6	A	0.253373	5.6	A	0.486063	2.2	A	0.486063	9.5	A	0.350352	13.2	A	0.075978	15.4	A	0.172724	8.2	A	0.276247	22.5	P	0.016523	36.5	P	0.009612	74.4	P	0.002325	67.6	P	0.007953
PA1218_at	8.6	A	0.086477	14.5	A	0.110665	7.8	A	0.403383	4.6	A	0.569348	12.7	P	0.011565	16.4	P	0.013854	9.6	A	0.253373	8.8	A	0.253373	28.3	P	0.004387	26	P	0.002886	27.2	P	0.005373	23.8	P	0.004387
PA1219_at	21	P	0.011565	29.1	P	0.007953	7	A	0.098025	9.4	P	0.04343	24.9	P	0.006552	19.4	P	0.032015	8.6	A	0.086477	12.8	P	0.011565	29.1	P	0.004387	38.6	P	0.002886	25.8	P	0.001183	30.1	P	0.001488
PA1220_at	10.5	A	0.110665	11.7	A	0.066479	4.8	A	0.231536	8.4	A	0.066479	12.7	A	0.098025	11.6	M	0.050263	8	A	0.110665	7.4	A	0.191176	18.6	P	0.0232	22.5	P	0.04343	18.4	P	0.019622	12.4	M	0.057926
PA1221_at	14.7	A	0.066479	21.2	P	0.0232	11.5	P	0.0232	13.3	A	0.075978	22.2	P	0.037368	20	M	0.050263	18.1	P	0.0232	16.6	A	0.075978	25.7	P	0.019622	40.9	P	0.005373	30.7	P	0.002886	36.2	P	0.013854
PA1222_at	15.8	P	0.009612	18.4	P	0.005373	17.4	P	0.002325	16.3	P	0.001864	11.4	P	0.007953	10.7	P	0.000936	22.6	P	0.001488	25.4	P	0.005373	15.1	P	0.013854	17.8	P	0.016523	15.9	P	0.002325	14.8	P	0.005373
PA1223_at	4.9	A	0.623424	1.1	A	0.844552	1.8	A	0.789211	3.1	A	0.623424	2.2	A	0.723753	1.3	A	0.889335	2.4	A	0.789211	2.5	A	0.789211	5.2	A	0.458256	3.7	A	0.69991	3.1	A	0.746627	3.8	A	0.649648
PA1224_at	16.5	P	0.009612	16.6	P	0.019622	6.3	M	0.057926	10	P	0.043382	19.2	P	0.011565	16.9	P	0.011565	15.3	P	0.009612	17.6	P	0.0232	23.5	P	0.004387	26.1	P	0.005373	19.1	P	0.003566	10.8	A	0.066479
PA1225_at	8.4	A	0.350352	5.1	A	0.458256	4.8	A	0.253373	7.6	A	0.139354	10.3	A	0.324822	6.9	A	0.376576	9.8	A	0.098025	9	A	0.110665	12.1	A	0.075978	18.2	A	0.075978	7.2	A	0.098025	2.2	A	0.513937
PA1226_at	25.8	A	0.124432	27.8	A	0.086477	21.4	M	0.050263	24	A	0.098025	28.4	A	0.139354	20.1	A	0.098025	33.8	P	0.027312	22.9	M	0.057926	26.5	A	0.066479	33.6	P	0.04343	19.9	P	0.04343	21.8	A	0.066479
PA1227_at	6.8	A	0.231536	8.4	A	0.098025	9.5	A	0.066479	14.3	P	0.032015	16.1	A	0.075978	7.1	A	0.110665	12.1	A	0.066479	13.6	P	0.04343	10.2	A	0.066479	12	P	0.037368	9.7	P	0.04343	8.5	A	0.066479
PA1228_at	28.7	M	0.050263	13.2	A	0.541744	93.6	P	0.002325	99.3	P	0.002886	18	A	0.276247	15.1	A	0.210789	20.1	A	0.139354	11.3	A	0.30009	10.3	A	0.513937	21.5	A	0.231536	13.5	A	0.139354	10.7	A	0.403383
PA1229_at	14.1	A	0.086477	14.3	A	0.110665	12.8	P	0.04343	19.2	P	0.011565	17.7	M	0.050263	12.3	M	0.057926	10.6	P	0.019622	17.7	P	0.04343	17.8	P	0.013854	16.6	P	0.016523	18.4	P	0.016523	11.4	M	0.057926
PA1230_at	8.3	A	0.075978	9.1	A	0.110665	6.1	A	0.191176	4.1	A	0.276247	12.7	P	0.04343	9	P	0.037368	9.5	A	0.066479	8.9	A	0.110665	17.5	P	0.0232	15.8	P	0.005373	9.4	P	0.016523	3	A	0.458256
PA1231_at	10.9	A	0.210789	13.3	A	0.210789	9.6	A	0.124432	9.9	A	0.110665	18.9	A	0.066479	9.9	A	0.172724	19.7	P	0.032015	11.6	A	0.124432	17.7	M	0.057926	20	P	0.037368	10.7	M	0.057926	17.3	P	0.019622
PA1232_at	4.2	A	0.139354	5.7	A	0.253373	4.9	A	0.403383	4.6	A	0.403383	12.7	A	0.098025	4.5	A	0.155448	6.9	A	0.30009	4.1	A	0.430652	12.9	M	0.057926	17.6	M	0.050263	9.5	A	0.172724	5.6	A	0.276247
PA1233_at	10.9	A	0.253373	17.7	A	0.376576	5.8	A	0.486063	10.1	A	0.403383	19.7	A	0.210789	14.4	A	0.350352	9.6	A	0.403383	11	A	0.376576	14.6	A	0.231536	31.2	A	0.191176	11.3	A	0.30009	6	A	0.623424
PA1234_at	2.3	A	0.649648	2.4	A	0.675178	4.2	A	0.541744	3.6	A	0.69991	5.7	A	0.569348	7.7	A	0.376576	12.5	A	0.324822	8.9	A	0.324822	7.8	A	0.403383	8.5	A	0.350352	8.7	A	0.458256	4.3	A	0.723753
PA1235_at	10.5	A	0.110665	6.4	A	0.350352	10.2	A	0.191176	9.3	A	0.276247	9.8	A	0.276247	2.4	A	0.403383	10.2	A	0.139354	8.6	A	0.253373	7.5	A	0.139354	14	A	0.231536	7.5	A	0.066479	12.8	A	0.086477
PA1236_at	1.1	A	0.875568	6.8	A	0.458256	4.3	A	0.430652	3.5	A	0.486063	9.4	A	0.324822	5.7	A	0.191176	7	A	0.541744	8.5	A	0.376576	10.1	A	0.086477	12.5	A	0.253373	11.5	A	0.210789	12.5	A	0.172724
PA1237_at	26.9	A	0.098025	26.8	M	0.057926	14.1	A	0.098025	15.1	A	0.086477	37.6	M	0.057926	25.6	A	0.075978	20.1	A	0.086477	23.1	A	0.066479	32.2	P	0.04343	36.1	P	0.027312	22.4	M	0.050263	25.7	M	0.057926
PA1238_at	5	A	0.569348	2.5	A	0.723753	1	A	0.875568	3.6	A	0.69991	8.2	A	0.486063	4	A	0.569348	7.2	A	0.596646	1.5	A	0.69991	6.6	A	0.458256	17.7	A	0.231536	5.4	A	0.210789	1.4	A	0.723753
PA1239_at	1.8	A	0.486063	5.3	A	0.403383	0.8	A	0.675178	3.6	A	0.541744	3.5	A	0.541744	8.7	A	0.276247	9.8	A	0.324822	5.2	A	0.486063	13.7	A	0.139354	6.9	A	0.139354	6.8	A	0.231536	1	A	0.827276
PA1240_at	10	A	0.276186	8.2	A	0.486063	6.1	M	0.057926	6.3	A	0.231536	12.2	A	0.139354	11.2	A	0.172724	10.7	A	0.086477	10.5	M	0.050263	6.1	A	0.376576	17.7	A	0.155448	10.5	M	0.057926	9.4	A	0.253373
PA1241_at	8.4	A	0.324822	8.2	A	0.253373	7.5	A	0.324822	8.2	A	0.350308	10.9	A	0.210789	7.2	A	0.276247	6.1	A	0.430652	11.1	A	0.30009	11.5	A	0.124432	13.6	A	0.075978	10.4	A	0.155448	10.8	A	0.276247
PA1242_at	1.1	A	0.486063	0.7	A	0.513937	2.4	A	0.458256	2.8	A	0.376576	9.1	A	0.066479	3.4	A	0.350352	6.8	P	0.04343	6.8	A	0.231536	6	M	0.050211	5.9	A	0.124432	5.7	A	0.086477	3.2	A	0.276247
PA1243_at	9.3	A	0.075978	18.4	P	0.013854	13.1	P	0.005373	16.1	P	0.009612	6.4	A	0.124432	14.7	P	0.013854	20	P	0.006552	19.5	P	0.005373	19.8	P	0.013854	20.7	P	0.005373	12.7	P	0.005373	15.4	P	0.007953
PA1244_at	33.7	P	0.002325	90	P	0.000936	68.5	P	0.000737	72.7	P	0.000936	71.8	P	0.001488	86.4	P	0.000936	129.9	P	0.000737	146.1	P	0.000737	123.2	P	0.000936	121.7	P	0.000936	191	P	0.000737	173.6	P	0.000737
PA1245_at	20.5	P	0.0232	59.2	P	0.001864	21.8	P	0.019622	23.4	P	0.032015	35.9	P	0.019622	33.2	P	0.005373	40	P	0.016523	54.9	P	0.013854	54.8	P	0.001488	57.5	P	0.001488	64.7	P	0.001864	54.7	P	0.004387
PA1246_aprD_at	7.3	P	0.006552	13.5	P	0.005373	4.9	A	0.110665	9.9	A	0.075978	13.1	P	0.027312	14	P	0.006552	20.6	P	0.003566	24.1	P	0.003566	21.4	P	0.001183	27.8	P	0.000737	21.2	P	0.000737	19.9	P	0.003566
PA1247_aprE_at	14.5	P	0.009612	38.3	P	0.000737	15.3	P	0.004387	14.6	P	0.002886	22.9	P	0.000737	27.6	P	0.000936	28.6	P	0.000737	28.4	P	0.000737	35	P	0.000936	34	P	0.000737	42.5	P	0.000737	42.9	P	0.000737
PA1248_aprF_at	11.4	A	0.191176	22.6	P	0.04343	9.4	A	0.139354	7.4	A	0.276247	10.9	A	0.172724	12.9	A	0.155448	20.2	A	0.110665	15.5	A	0.155448	17.3	A	0.098025	30.1	P	0.027312	20.7	P	0.013854	19.7	M	0.057926
PA1249_aprA_at	0.9	A	0.808824	42.8	P	0.016523	4	A	0.569348	1.2	A	0.808824	13.3	A	0.086477	21.7	P	0.04343	16.2	A	0.110665	23.6	A	0.066479	81.4	P	0.003566	77.2	P	0.005373	86	P	0.002886	75.6	P	0.004387
PA1250_aprI_at	14.4	P	0.000936	23.7	P	0.000737	11	P	0.001488	9.4	P	0.000936	25.8	P	0.000737	30.5	P	0.000737	19.5	P	0.000737	32	P	0.000737	35.6	P	0.000737	49.4	P	0.000737	29.5	P	0.000737	25.9	P	0.001488
PA1251_at	13.2	P	0.004387	15.5	P	0.016523	13	P	0.000936	11.8	P	0.002325	23.1	P	0.001864	7.8	P	0.001864	19.3	P	0.001488	14.8	P	0.004387	18.7	P	0.002325	29.2	P	0.001183	10.6	P	0.001864	12.8	P	0.001183
PA1252_at	12.3	A	0.086477	16.3	P	0.011565	11.3	P	0.016523	10.1	P	0.013854	19.7	M	0.050263	15.9	M	0.057926	18.1	P	0.019622	12.9	P	0.007953	16.5	P	0.0232	22.9	P	0.019622	18.6	P	0.007953	13.8	P	0.0232
PA1253_at	14.7	P	0.013854	16.3	P	0.007953	9.7	P	0.032015	11.8	P	0.04343	16.2	P	0.009612	9.3	M	0.050263	14.1	P	0.016523	15.1	P	0.027312	18.9	P	0.002318	15.3	P	0.001183	13.8	P	0.006552	12.4	P	0.027312
PA1254_at	3.1	A	0.403383	4.9	A	0.430652	5.5	A	0.30009	2.2	A	0.541744	2.8	A	0.403383	10.3	A	0.276247	3	A	0.403383	6.7	A	0.172724	8.5	A	0.324822	15.1	A	0.124432	4.4	A	0.276247	4.1	A	0.350352
PA1255_at	11.5	P	0.011565	12.8	P	0.016523	10.5	M	0.057926	10.4	A	0.086477	18.7	P	0.007953	13.9	P	0.009612	12.7	P	0.011565	12.6	P	0.019622	13.2	P	0.006552	21.4	P	0.001488	11.8	P	0.001864	10.8	P	0.027312
PA1256_at	3	A	0.569348	4.1	A	0.458256	3.1	A	0.403383	5.2	A	0.253373	8.5	A	0.276247	4	A	0.276247	12.6	A	0.086477	4.6	A	0.253373	12.7	A	0.098025	16.6	P	0.037368	8.4	P	0.032015	10.9	A	0.191176
PA1257_at	2.7	A	0.569348	4.7	A	0.376576	1.7	A	0.376576	1.4	A	0.541744	5.5	A	0.30009	4.5	A	0.458256	5.2	A	0.324822	10.2	A	0.124432	8.6	A	0.155448	13.3	A	0.075978	8	A	0.086477	6	A	0.350352
PA1258_at	7	A	0.324822	13.6	A	0.403383	7.6	A	0.486063	5.9	A	0.541744	8.9	A	0.30009	9.1	A	0.403383	4.4	A	0.623424	3.7	A	0.623424	6.8	A	0.231536	10.1	A	0.276247	12	A	0.124432	5.2	A	0.403383
PA1259_at	3.1	A	0.675178	2.3	A	0.596617	1.3	A	0.789211	0.9	A	0.746627	6.7	A	0.486058	3.9	A	0.486063	5.9	A	0.376576	5.7	A	0.458256	8.1	A	0.172724	11	A	0.098025	5.6	A	0.098025	5.7	A	0.541744
PA1260_at	8	A	0.403383	6.5	A	0.486063	1.7	A	0.649648	1.9	A	0.699966	6.3	A	0.430652	4.7	A	0.324822	4.5	A	0.596617	3.3	A	0.623424	10.3	A	0.191176	20.7	A	0.139354	8.5	A	0.276247	8.7	A	0.350352
PA1261_at	1.3	A	0.789211	1.6	A	0.723753	1.8	A	0.675178	4.8	A	0.649648	7.2	A	0.430652	5.6	A	0.430652	1.6	A	0.623424	3.7	A	0.649648	6.6	A	0.403383	6.3	A	0.430652	6.9	A	0.649648	3.3	A	0.649648
PA1262_at	5.3	A	0.191176	5.6	A	0.066479	2.9	A	0.376576	3.8	A	0.350352	10.4	A	0.075978	6.3	M	0.057926	5.3	A	0.276247	4.6	A	0.253373	9.1	M	0.050263	13.2	P	0.0232	9.2	A	0.075978	5.7	A	0.276247
PA1263_at	13.8	P	0.003566	11.9	A	0.075978	19.9	P	0.005373	15.3	P	0.013854	17.8	P	0.013854	12.8	P	0.011565	22	P	0.004387	24.4	P	0.005373	17.8	P	0.005373	20	P	0.002886	15.3	P	0.001183	11.3	P	0.013854
PA1264_at	4.9	A	0.403383	8.3	A	0.172724	9.9	A	0.210789	10.7	A	0.098025	11.9	A	0.172724	8.7	A	0.155448	9.1	A	0.124432	8.4	A	0.276247	7.2	A	0.276247	15.2	A	0.124432	9.1	A	0.124432	11.3	M	0.057926
PA1265_at	9.8	A	0.098025	9.8	A	0.075978	8	A	0.086477	8.1	A	0.139354	14.2	A	0.086477	7.6	A	0.139354	10.6	A	0.155448	8.7	A	0.139354	8.4	A	0.075978	13.3	P	0.013854	11.6	P	0.032015	9.7	A	0.110665
PA1266_at	6.9	A	0.324822	8.8	A	0.324822	3.7	A	0.541744	6.5	A	0.172724	10.8	A	0.139354	9.4	A	0.12436	6.8	A	0.231536	5.3	A	0.486063	12.2	A	0.124432	15.3	P	0.037368	7.7	A	0.139354	8.1	A	0.350352
PA1267_at	5.5	A	0.541744	3.9	A	0.789211	2.4	A	0.844552	8.8	A	0.430652	8.6	A	0.430652	12.2	A	0.541744	4.4	A	0.746627	2.8	A	0.675178	11.8	A	0.376576	13.5	A	0.403383	8.1	A	0.596617	1.6	A	0.889335
PA1268_at	7.7	A	0.403383	6.5	A	0.139354	15	A	0.253373	11.6	A	0.350308	13.1	A	0.210789	10.2	A	0.139354	14.1	A	0.324822	14.4	A	0.231536	12.8	A	0.139354	16.7	P	0.032015	9.6	A	0.139354	12.7	A	0.210789
PA1269_at	19.7	P	0.003566	29.6	P	0.005373	20.5	P	0.000737	25.3	P	0.001488	22	P	0.005373	19.4	P	0.006552	24.2	P	0.001488	17.7	P	0.001183	24.1	P	0.002886	31.9	P	0.006552	21.1	P	0.000737	16.1	P	0.000936
PA1270_at	14	A	0.253373	11	A	0.231536	8.3	A	0.430652	9.7	A	0.376576	9.8	A	0.376576	5.8	A	0.403383	8.2	A	0.30009	8.4	A	0.350352	10.9	A	0.30009	15.5	A	0.098025	6.3	A	0.350352	8.8	A	0.376576
PA1271_at	16.5	P	0.032015	15.1	A	0.110665	19.5	P	0.019622	27.5	P	0.016523	19.2	A	0.086477	14	A	0.110665	23.1	P	0.007953	22	P	0.019622	19.1	A	0.086477	23	P	0.016523	13.8	P	0.0232	15	A	0.110665
PA1272_cobO_at	49.7	P	0.002886	41.7	P	0.009612	54.6	P	0.001183	66.3	P	0.001864	64.4	P	0.004387	44.8	P	0.004387	42.5	P	0.002886	54.9	P	0.002325	44.2	P	0.001488	60.7	P	0.002325	36.4	P	0.001488	32.6	P	0.002886
PA1273_cobB_at	15.5	A	0.172724	13.7	A	0.30009	21.8	P	0.019622	17.3	P	0.013854	16.1	A	0.139354	10.9	A	0.324822	17.1	A	0.075978	19.2	M	0.050263	14.5	A	0.172724	17.6	A	0.155448	8.7	A	0.124432	12.6	A	0.172724
PA1274_at	18.2	P	0.032015	18.7	M	0.057926	17	P	0.037368	18.2	P	0.016523	17.7	A	0.066479	16.1	M	0.050263	16.6	P	0.003566	17.5	P	0.04343	13.9	P	0.004387	23.6	P	0.002886	11.7	P	0.009612	13.1	M	0.057926
PA1275_cobD_at	15.8	A	0.066479	15.4	A	0.110665	13.4	A	0.124432	13.5	A	0.139354	11.4	A	0.458256	13.2	A	0.110665	13.4	A	0.30009	8.7	A	0.324822	17.8	A	0.075978	21.1	M	0.057926	7.4	A	0.231536	5.9	A	0.37654
PA1276_cobC_at	17.5	A	0.066479	11.9	A	0.191176	22.7	P	0.013854	21.7	P	0.019622	15.5	A	0.139354	11	A	0.210789	19.1	P	0.016523	18.6	P	0.032015	8	A	0.458256	14.3	A	0.075978	12.2	P	0.04343	12.2	A	0.075978
PA1277_cobQ_at	18.4	A	0.098025	10.3	A	0.191176	16.9	P	0.009612	17.5	P	0.011565	7.7	A	0.172724	13.5	A	0.098025	9.9	A	0.098025	16.1	M	0.057926	15.1	M	0.057926	16.6	M	0.057926	6.2	A	0.110665	6	A	0.276247
PA1278_cobP_at	22.7	A	0.124432	13.2	A	0.191176	26.8	P	0.027312	31.2	M	0.057926	17.5	A	0.155448	17.7	M	0.057926	19.7	A	0.075978	22.1	A	0.086477	18.2	A	0.086477	19.3	M	0.057926	13.5	A	0.075978	5.5	A	0.458256
PA1279_cobU_at	13.4	A	0.191176	11	A	0.430652	15.3	A	0.124432	23.4	M	0.057926	12.6	A	0.253373	16.8	A	0.124432	17.7	A	0.110665	13.9	A	0.324822	15.3	A	0.210789	12.7	A	0.110665	15.9	A	0.139354	14.3	A	0.253373
PA1280_at	17.6	A	0.110665	16	A	0.139354	18.1	P	0.032015	21.2	P	0.032015	15.3	A	0.075978	12	A	0.086477	13.8	A	0.124432	21.5	M	0.050263	17	A	0.098025	19.3	P	0.037368	10.9	P	0.027312	13.2	A	0.086477
PA1281_cobV_at	18.1	P	0.005373	13.3	P	0.005373	11.7	P	0.001488	13.9	P	0.0232	17.7	P	0.002325	15.5	P	0.004387	12.4	P	0.016523	12.2	P	0.009612	18.1	P	0.001488	20.7	P	0.001488	6.9	P	0.003566	8.1	P	0.016523
PA1282_at	1.9	A	0.768465	1.1	A	0.875568	4.5	A	0.253373	1.3	A	0.69991	1.5	A	0.675178	1.6	A	0.69991	4.6	A	0.324822	7.4	A	0.376576	8.7	A	0.172724	11.2	A	0.098025	2.2	A	0.649648	2.6	A	0.458256
PA1283_at	16.2	P	0.005373	20.9	P	0.011565	9.8	P	0.013854	16.7	P	0.009612	29.2	P	0.003566	16.9	P	0.005373	20.8	P	0.011565	31.2	P	0.001183	26.5	P	0.005373	20.7	P	0.006552	20.9	P	0.002886	22	P	0.003566
PA1284_at	6.5	A	0.231536	8.1	A	0.430652	5.6	A	0.324822	6.8	A	0.513937	4.6	A	0.430652	4.6	A	0.324822	7.8	A	0.430652	1.5	A	0.649648	13.4	A	0.086477	17.3	P	0.032015	6.3	A	0.191176	5.1	A	0.541744
PA1285_at	15.8	P	0.013854	18.2	P	0.011565	13.7	P	0.005373	14.4	P	0.011565	24.9	P	0.003566	24.2	P	0.007953	16	P	0.002325	20.9	P	0.001183	26.1	P	0.004387	34.3	P	0.001183	13.9	P	0.001488	19	P	0.002886
PA1286_at	6	P	0.037368	5.5	P	0.011565	4.8	P	0.023166	5.2	A	0.075978	6.9	M	0.057926	8	P	0.04343	4	P	0.0232	6.2	P	0.032015	8.6	P	0.007953	15.6	P	0.001183	6.6	P	0.011565	9.1	P	0.013854
PA1287_at	16.2	A	0.075978	14	A	0.191176	5.4	A	0.231536	7.8	A	0.210719	16.7	A	0.276247	12.2	A	0.231536	8.8	A	0.276247	12	A	0.098025	16.9	M	0.050263	17.6	P	0.016523	12.2	M	0.050263	11.1	M	0.057926
PA1288_at	106.7	P	0.000737	127.7	P	0.000936	160.2	P	0.000737	156.6	P	0.000737	93.5	P	0.000737	214.3	P	0.000737	163.7	P	0.000737	119.2	P	0.000737	93.4	P	0.000737	79	P	0.000737	120.9	P	0.000737	112	P	0.000936
PA1289_at	9.7	A	0.124432	22.4	P	0.0232	10.3	A	0.075978	10.5	M	0.057926	15.3	A	0.110665	16	P	0.013854	19.6	P	0.04343	24.4	P	0.011565	31.6	P	0.005373	26.1	P	0.0232	58.5	P	0.000737	46.9	P	0.000936
PA1290_at	16.4	A	0.075978	15.6	A	0.110665	20.3	P	0.04343	23.4	P	0.027312	23.1	A	0.098025	15.8	A	0.066479	16.9	P	0.032015	14.4	P	0.016523	16.4	P	0.013854	15.8	P	0.037368	17	P	0.007953	18.6	M	0.050263
PA1291_at	9.1	P	0.0232	9.4	P	0.027312	3.2	M	0.057926	9.1	A	0.066479	14.9	P	0.007953	12.6	P	0.027312	8.4	A	0.124432	13.4	P	0.04343	10.2	P	0.006552	14.5	P	0.005373	9.5	A	0.066479	8.5	A	0.086477
PA1292_at	22.2	A	0.086477	23.4	P	0.037368	34.5	P	0.007953	31.2	P	0.0232	28.1	P	0.037368	21.6	P	0.0232	38.7	P	0.003566	31	P	0.002325	24.3	P	0.037368	22.8	P	0.007953	36.6	P	0.003566	29.2	P	0.011565
PA1293_at	24.5	P	0.011565	18.9	P	0.011565	38.5	P	0.013854	30.1	P	0.011565	31.8	P	0.011565	27.9	P	0.011565	44.3	P	0.013854	54.2	P	0.013854	20.6	P	0.011565	19.9	P	0.011565	32	P	0.013854	32.3	P	0.019622
PA1294_rnd_at	23.6	M	0.050263	37.5	P	0.027312	32.6	P	0.005373	30	P	0.006552	20.6	P	0.04343	28.3	P	0.0232	28.1	P	0.007953	33.1	P	0.005373	28	P	0.032015	32.9	P	0.019622	27	P	0.003566	22.1	P	0.016523
PA1295_at	14.6	P	0.002886	18.6	P	0.002325	8.3	P	0.013854	12.7	P	0.002886	15.3	P	0.011565	12	P	0.004387	9.8	P	0.001488	13.5	P	0.001488	12.8	P	0.001183	15.2	P	0.000936	11.2	P	0.000737	7.5	P	0.001488
PA1296_at	18.3	P	0.027312	21.6	P	0.006552	13.9	P	0.002325	17.6	P	0.001864	16.9	P	0.032015	18.4	P	0.003566	22.6	P	0.004387	17.5	P	0.006552	18.9	P	0.004387	24.2	P	0.001864	13	P	0.000737	13.5	P	0.002886
PA1297_at	12.2	P	0.04343	10.9	P	0.019622	10.6	P	0.016523	12.9	P	0.027312	9.1	P	0.0232	8.8	P	0.027312	10.2	P	0.032015	10.1	P	0.04343	13.6	P	0.016523	8.9	P	0.001859	9	A	0.086477	11.4	A	0.098025
PA1298_i_at	9.1	P	0.010742	8.9	P	0.010742	6.6	P	0.030273	6.2	P	0.037598	16.1	P	0.008057	7	P	0.008057	4.6	M	0.056152	8.1	P	0.008057	10.2	P	0.023926	11.7	P	0.001953	5.9	P	0.046143	6.9	P	0.023926
PA1299_at	14.2	P	0.003566	14.8	P	0.013854	10.7	P	0.004387	8.6	A	0.075978	10.3	P	0.037368	12.7	P	0.032015	9	A	0.066479	11	P	0.019622	13.6	P	0.007953	10.2	P	0.013854	8.2	P	0.011565	6.6	P	0.04343
PA1300_at	4.4	A	0.210789	7.1	A	0.124432	3.7	M	0.057926	6.8	P	0.004387	13.9	M	0.057926	6.1	P	0.013854	6.2	P	0.005373	3.4	A	0.350352	8.1	P	0.0232	12.2	P	0.002886	10.4	P	0.003566	6.3	A	0.075978
PA1301_at	12.5	P	0.016523	19.1	P	0.004387	10.5	P	0.000936	13.5	P	0.005373	21.3	P	0.004387	10.6	P	0.016523	13.5	P	0.001864	15.1	P	0.009612	20.1	P	0.002325	18.5	P	0.000936	11.3	P	0.000936	12	P	0.002325
PA1302_at	12.7	A	0.086477	17.2	A	0.155448	11.8	A	0.066479	12.3	A	0.075978	14	A	0.075978	9.5	A	0.066479	7.1	M	0.057926	12	A	0.124432	9.9	A	0.075978	18.1	P	0.005373	11.2	A	0.066479	5.2	A	0.124432
PA1303_at	0.8	A	0.789211	7.5	A	0.569348	6.5	A	0.430652	3.8	A	0.486063	2.3	A	0.69991	1.1	A	0.675178	10.8	A	0.513937	4.7	A	0.541744	1	A	0.649648	9.1	A	0.486063	6.8	A	0.376576	3	A	0.675178
PA1304_at	12.2	P	0.016523	9.3	P	0.0232	8.7	P	0.011565	17.2	P	0.005373	6.9	P	0.04343	9.6	P	0.016523	10.7	P	0.016523	12.8	P	0.009612	7.7	P	0.016523	15.4	P	0.007953	5.5	P	0.016523	7.7	P	0.037368
PA1305_at	34.3	P	0.000737	34.9	P	0.001488	39.4	P	0.000936	49.7	P	0.001488	16.1	P	0.005373	19.9	P	0.000936	26.3	P	0.001488	31	P	0.006552	24.9	P	0.002886	31.5	P	0.009612	10.9	P	0.016523	13.8	P	0.0232
PA1306_at	14.3	P	0.027312	15	P	0.011565	18.5	P	0.001488	18.5	P	0.006552	15	P	0.032015	8.3	A	0.075978	16	P	0.004387	21	P	0.006552	13.2	P	0.0232	11.7	M	0.057926	12.5	P	0.013854	12.8	P	0.04343
PA1307_at	25.3	P	0.003566	31.5	P	0.006552	34.2	P	0.002886	34.6	P	0.002325	20.9	P	0.006552	27.1	P	0.003566	27.7	P	0.002325	40	P	0.001864	30.4	P	0.005373	43.3	P	0.003566	27.6	P	0.001864	23.6	P	0.004387
PA1308_at	12.8	P	0.032015	22.4	P	0.011565	18.5	P	0.009612	17.3	P	0.019622	11.4	A	0.075978	7.3	A	0.098025	20.3	P	0.006552	22.4	P	0.007953	21.5	P	0.007953	21.9	P	0.005373	21.8	P	0.000936	18.8	P	0.007953
PA1309_at	6.2	A	0.324822	8.9	A	0.155448	6.6	A	0.110665	9.5	A	0.098025	8.2	A	0.098025	6.3	A	0.253373	8.4	A	0.066479	9.7	P	0.0232	7.7	P	0.04343	10.5	P	0.037368	7.4	P	0.037368	8.7	M	0.050263
PA1310_phnW_at	3.6	A	0.596617	3	A	0.768465	2.4	A	0.723753	2.3	A	0.746627	12.4	A	0.350352	9.1	A	0.376576	3.1	A	0.808824	2.3	A	0.844552	12.6	A	0.376576	14.4	A	0.276247	7.4	A	0.723753	2.3	A	0.746627
PA1311_phnX_at	4.6	A	0.458256	9.7	A	0.191176	5.4	A	0.253373	4.7	A	0.513937	5.2	A	0.376576	5.6	A	0.231536	7.1	A	0.276247	6.1	A	0.403383	8.6	A	0.172724	10.3	A	0.086477	11.5	P	0.027312	7.8	A	0.098025
PA1312_at	2.5	A	0.324822	5.5	A	0.155448	4.9	A	0.210789	4	A	0.458256	2.9	A	0.430652	4.8	A	0.276247	4	A	0.155448	8.2	A	0.075978	9	P	0.019622	3.9	A	0.231467	7.3	A	0.086477	4.7	A	0.191176
PA1313_at	6	A	0.231536	3.4	A	0.675178	2.7	A	0.541744	6.2	A	0.191176	1.7	A	0.513937	1.6	A	0.458256	4.3	A	0.30009	3.4	A	0.30009	4.5	A	0.350352	10.4	P	0.013854	5.8	P	0.0232	9.1	A	0.098025
PA1314_at	14.4	A	0.098025	13.2	A	0.139354	14.9	A	0.075978	15.4	A	0.098025	16.2	A	0.139354	17.4	A	0.155448	17.2	A	0.124432	24.6	A	0.098025	17.9	A	0.086477	23.2	M	0.050263	19.4	A	0.124432	20.1	A	0.086477
PA1315_at	6.9	A	0.541744	4.1	A	0.596617	6.8	A	0.513937	6.2	A	0.458256	9.6	A	0.30009	8	A	0.458256	6.5	A	0.376576	9.1	A	0.458256	6.3	A	0.403383	14.3	A	0.172724	8.6	A	0.231536	8.6	A	0.30009
PA1316_at	7.2	P	0.04343	6.7	A	0.075978	5	A	0.350308	5.6	A	0.075978	11.7	P	0.013854	6.6	A	0.066479	8.5	A	0.155448	7	P	0.037368	10.7	P	0.032015	15.2	P	0.032015	6.8	P	0.027312	5.2	A	0.098025
PA1317_cyoA_at	17.6	P	0.013854	12.4	P	0.027312	41.5	P	0.002325	34.7	P	0.002886	15.1	M	0.050263	12.4	A	0.155448	16.9	M	0.057926	13.3	A	0.139354	16.9	P	0.019622	17.7	P	0.0232	16.8	M	0.050263	13.3	A	0.110665
PA1318_cyoB_at	11.8	M	0.057926	9	A	0.253373	21.5	P	0.013854	19	P	0.0232	9.9	A	0.191176	8.3	A	0.086477	13.8	A	0.086477	8.1	A	0.231536	11.2	A	0.066479	18.8	P	0.027312	12.4	A	0.124432	10.8	A	0.086477
PA1319_cyoC_at	11.6	P	0.027312	8.9	A	0.075978	13.9	P	0.001183	10.5	P	0.001183	10.4	P	0.032015	8.8	P	0.011565	9.9	P	0.011565	11.7	P	0.009612	11.8	P	0.009612	13.5	P	0.000936	6	P	0.0232	6.8	P	0.027312
PA1320_cyoD_at	4.8	A	0.210789	4.3	A	0.458256	4	A	0.172724	5.1	A	0.403383	7	A	0.172724	4.3	A	0.191176	6.8	A	0.098025	3.4	A	0.458256	6	A	0.139354	12.6	P	0.019622	3.7	A	0.124432	3.5	A	0.376576
PA1321_cyoE_at	12.8	M	0.050263	14.1	A	0.075978	12.4	P	0.0232	6.9	M	0.057926	22.1	P	0.027312	13.1	A	0.066479	11.3	P	0.019622	13.4	P	0.032015	12.7	P	0.04343	12.1	P	0.0232	9.9	P	0.019622	5.8	P	0.005373
PA1322_at	14.1	P	0.019622	9	A	0.086477	7.8	A	0.124432	6.1	A	0.098025	16.3	P	0.003566	9.9	P	0.027312	10	P	0.037368	7.9	A	0.086477	11.2	P	0.003566	19.7	P	0.001864	7.7	P	0.027312	4.4	A	0.191176
PA1323_at	13.1	A	0.155448	93.7	P	0.005373	12	A	0.155448	16.2	A	0.231536	60.6	P	0.04343	93.7	P	0.011565	75.3	P	0.002886	114.9	P	0.001183	115.2	P	0.005373	49	P	0.027312	168.6	P	0.001488	117.6	P	0.003566
PA1324_at	26.6	P	0.001864	95	P	0.000737	22.5	P	0.000936	23	P	0.001183	59.1	P	0.001488	84.9	P	0.000936	76.3	P	0.000737	117.3	P	0.000737	111.5	P	0.000936	71.6	P	0.000936	128.5	P	0.000737	105.6	P	0.000737
PA1325_at	4	A	0.623424	6.5	A	0.541744	1	A	0.980378	1.4	A	0.924022	2.2	A	0.875568	1.8	A	0.844552	1	A	0.986146	1.2	A	0.933521	1.8	A	0.942074	2.2	A	0.69991	1.3	A	0.889335	0.6	A	0.990388
PA1326_ilvA2_at	14.2	P	0.013854	18.7	P	0.007953	16.2	P	0.003566	18.5	P	0.002886	19.2	P	0.009612	11.1	P	0.011565	15.1	P	0.011565	16.1	P	0.006552	13.2	P	0.0232	24.5	P	0.001183	11.7	P	0.009612	11.6	P	0.019622
PA1327_at	7.8	A	0.30009	17.3	A	0.155448	10.7	A	0.276247	6.9	A	0.276247	17.2	A	0.155448	13.8	A	0.075978	13.4	A	0.210789	19.9	A	0.066479	26.3	P	0.037368	21	M	0.050263	24.7	P	0.007953	24.7	P	0.006552
PA1328_at	8	A	0.191176	9.4	A	0.350352	7.2	A	0.155448	13.1	A	0.110665	10.3	A	0.210789	5.7	A	0.403383	11.8	A	0.075978	3.7	A	0.172724	11.5	A	0.191176	14	P	0.037368	10.8	A	0.124432	5.5	A	0.155448
PA1329_at	17.2	P	0.004387	20.5	P	0.001864	11.9	P	0.037368	14.2	P	0.009612	27.1	P	0.001488	19.2	P	0.002325	22.4	P	0.002886	21.1	P	0.004387	19.8	P	0.000936	23.1	P	0.000936	13.9	P	0.005373	15.2	P	0.009612
PA1330_at	21.1	P	0.005373	21.1	P	0.011565	12.1	P	0.037368	13.6	P	0.006552	24.4	P	0.013854	18.5	P	0.002325	21.7	P	0.001864	22.8	P	0.000737	20.3	P	0.000936	27.4	P	0.000737	18.7	P	0.001183	16.6	P	0.001183
PA1331_at	14.7	P	0.007953	21.8	P	0.027312	9.9	P	0.006552	15.5	P	0.004387	12.6	P	0.027312	15.5	P	0.007953	14.2	P	0.001488	17.9	P	0.001488	13.4	P	0.006552	21.2	P	0.007953	15.6	P	0.001488	17.9	P	0.009612
PA1332_at	6.9	A	0.541744	9.3	A	0.324822	1.4	A	0.623424	6.9	A	0.403383	7.1	A	0.430652	2.4	A	0.569348	6.7	A	0.324822	9.2	A	0.276247	6.8	A	0.541744	16.5	M	0.057926	12.7	A	0.124432	11.4	A	0.253373
PA1333_r_at	39.1	M	0.057926	34.1	M	0.050263	29.8	P	0.04343	28.7	M	0.050263	41.1	P	0.016523	63.6	P	0.019622	68.4	P	0.006552	75.4	P	0.004387	44.6	P	0.011565	77.4	P	0.027312	84.5	P	0.002886	67.6	P	0.005373
PA1334_at	10.2	A	0.210789	15.4	A	0.253373	8.7	A	0.086477	11	A	0.155448	11.5	A	0.191176	10.8	A	0.30009	15.6	A	0.066479	11.9	A	0.086477	15.1	A	0.098025	17.4	P	0.037368	12.7	A	0.098025	10.8	A	0.110665
PA1335_at	12.2	A	0.231536	13.6	A	0.155448	12.2	A	0.075978	9	A	0.210789	19.5	A	0.066479	18.3	A	0.086477	14.3	P	0.032015	15.6	A	0.066479	16.6	A	0.098025	21	P	0.0232	12.9	P	0.027312	11.6	P	0.0232
PA1336_at	22.7	A	0.075978	31.3	P	0.032015	25.6	P	0.007953	25	P	0.027312	16.8	A	0.086477	19.4	M	0.050263	29.4	P	0.009612	28.2	P	0.016523	15.4	A	0.098025	23.8	A	0.066479	26	P	0.007953	16.2	P	0.005373
PA1337_ansB_at	39.3	P	0.000936	179.4	P	0.000737	34.6	P	0.000737	33.2	P	0.000737	75.7	P	0.000936	165.6	P	0.000737	60.1	P	0.000737	59.3	P	0.000737	181.1	P	0.000737	140.7	P	0.000737	171.2	P	0.000737	179.6	P	0.000737
PA1338_ggt_at	13.3	P	0.013854	23.9	P	0.004387	14.7	P	0.003566	15.5	P	0.005373	23.8	P	0.009612	57.4	P	0.001488	16.4	P	0.009612	18.3	P	0.004387	27.8	P	0.007953	34.6	P	0.005361	42.5	P	0.000936	51.4	P	0.001488
PA1339_at	41.1	P	0.000737	76.9	P	0.000737	52.3	P	0.000737	49.8	P	0.000737	58.1	P	0.000737	144.7	P	0.000737	71.7	P	0.000737	70.6	P	0.000737	98.6	P	0.000737	86.9	P	0.000737	114	P	0.000737	101.4	P	0.000737
PA1340_at	16.1	P	0.019622	28.1	P	0.001864	14.2	P	0.006552	12.5	P	0.006552	24.2	P	0.002325	49	P	0.000737	20.4	P	0.002325	20	P	0.001864	30	P	0.001183	32	P	0.001183	33.5	P	0.000737	38	P	0.000737
PA1341_at	15.8	P	0.003566	39.4	P	0.001488	21.7	P	0.032015	19.1	A	0.098025	26.4	P	0.003566	74.3	P	0.000936	31.4	P	0.0232	32.8	P	0.013854	41.9	P	0.001183	33.9	P	0.001183	57.3	P	0.001864	46	P	0.004387
PA1342_at	85.9	P	0.000936	292.9	P	0.000737	88.4	P	0.000737	84.4	P	0.000737	234.2	P	0.000737	627.4	P	0.000737	226.9	P	0.000737	236.8	P	0.000737	492.9	P	0.000737	367.1	P	0.000737	563.6	P	0.000737	610	P	0.000737
PA1343_at	14.6	A	0.124432	10.8	A	0.253373	13.7	A	0.086477	24.3	P	0.0232	17.9	A	0.139354	15.9	A	0.098025	23.5	P	0.0232	23.9	A	0.066479	20.3	A	0.110665	29.5	P	0.037368	21.6	P	0.016523	16.2	P	0.04343
PA1344_at	2.9	A	0.768465	10.9	A	0.541744	2.3	A	0.789211	1.3	A	0.913523	2.1	A	0.875568	14	A	0.403383	4.1	A	0.649648	16.4	A	0.513937	32.5	A	0.124432	30.5	A	0.086477	35	P	0.013854	32.7	P	0.019622
PA1345_at	3.4	A	0.30009	8.1	A	0.191176	9	A	0.191176	5	A	0.513937	8.7	A	0.191176	6	A	0.075978	10.9	M	0.057926	10.9	A	0.139354	9.2	A	0.110665	13.8	P	0.037368	7	M	0.057926	13.6	P	0.037368
PA1346_at	2.4	A	0.376576	2.8	A	0.486063	2.6	A	0.541744	6.7	A	0.403383	20.5	A	0.155448	2.1	A	0.486063	3.2	A	0.486063	5.5	A	0.350352	16.1	A	0.098025	11.6	A	0.110665	8.7	A	0.210789	4.1	A	0.430652
PA1347_at	6.3	A	0.066479	12.3	A	0.086477	4	A	0.191176	9.3	A	0.075978	14.5	P	0.027312	10.2	M	0.057926	14.1	P	0.037368	10.7	P	0.027275	10.3	P	0.005373	15	P	0.002325	6.6	P	0.007953	7.8	A	0.086477
PA1348_at	6.5	P	0.011565	9.3	P	0.013854	3.3	A	0.066479	4.1	A	0.086477	8	P	0.013854	9	P	0.019622	8.6	P	0.001864	10.3	P	0.000936	16.8	P	0.001183	27.9	P	0.000737	23	P	0.000936	17.7	P	0.001183
PA1349_at	11.5	P	0.000737	16.1	P	0.001488	5.4	P	0.003566	12.4	P	0.000936	21.5	P	0.000936	13.7	P	0.001488	15.3	P	0.000737	11.3	P	0.004387	19.4	P	0.001864	19	P	0.001183	17.5	P	0.000936	11.5	P	0.001864
PA1350_at	11.6	P	0.037368	11	P	0.011565	8.9	A	0.191176	8.3	M	0.057926	11.9	P	0.013854	12.6	P	0.037368	14.7	P	0.011565	13.2	P	0.027312	14.1	P	0.002325	23.2	P	0.001488	9.6	P	0.003566	9.5	P	0.007953
PA1351_at	13.2	P	0.0232	15.9	P	0.037368	9.2	P	0.019622	11.4	A	0.066479	18.8	P	0.019622	14.1	M	0.057926	10.3	P	0.04343	11.5	A	0.086477	18.4	P	0.013854	25.4	P	0.005373	9.7	P	0.011565	11.6	P	0.027312
PA1352_at	17	P	0.009612	19	P	0.011565	10.5	M	0.050263	8.9	P	0.027312	20.5	P	0.006552	13.5	P	0.009612	11	P	0.011565	10.5	P	0.037368	18.7	P	0.000936	21.7	P	0.004387	9.3	P	0.001864	11.8	P	0.002886
PA1353_at	10.9	P	0.04343	16.2	P	0.007953	8.4	M	0.050263	8.8	A	0.086477	12.3	P	0.005373	13	P	0.004387	15.4	P	0.011565	10.9	P	0.032015	16.3	P	0.000737	23.2	P	0.002325	16.2	P	0.001864	13.6	P	0.005373
PA1354_at	17.3	A	0.124432	26.3	P	0.016523	7.4	A	0.098025	7.6	A	0.124432	21.7	M	0.050263	26.1	P	0.019622	11	A	0.066479	18.2	P	0.0232	23.7	P	0.004377	29.7	P	0.004387	22.1	P	0.000936	26.9	P	0.000737
PA1355_at	2.7	A	0.253373	8.2	P	0.04343	1.7	A	0.541744	2.7	A	0.30009	10.9	P	0.019622	6.6	A	0.086477	4.4	A	0.124432	3.9	A	0.210789	10.5	P	0.007953	19.2	P	0.001859	7	P	0.003566	7	A	0.066479
PA1356_at	9.8	A	0.30009	9.9	A	0.30009	7.1	A	0.276247	11.5	A	0.191176	22.1	M	0.057926	14.3	A	0.191176	14.8	A	0.098025	12.6	M	0.050263	16.3	A	0.098025	21.8	P	0.04343	18.3	P	0.019622	16.5	A	0.086477
PA1357_at	14.5	P	0.04343	5	A	0.253373	16.2	P	0.037368	17.1	A	0.098025	10.2	A	0.191176	12.4	A	0.110665	15.6	P	0.037368	21.1	P	0.04343	8.2	A	0.098025	15.9	P	0.016523	7.5	P	0.027312	10.8	A	0.172724
PA1358_at	9.4	P	0.006552	12.6	P	0.009612	8	P	0.019622	7	P	0.019622	14	P	0.003566	7.8	P	0.004387	9	P	0.007953	11.5	P	0.011565	17.6	P	0.001488	16.4	P	0.004387	15	P	0.000936	17.2	P	0.000737
PA1359_at	7.7	P	0.013854	11.1	P	0.027312	7	P	0.032015	6.9	P	0.027312	10.2	P	0.013854	10.3	P	0.032015	10.6	P	0.013854	12.6	P	0.019622	11	P	0.037368	18.2	P	0.019622	11.9	P	0.016523	12.8	P	0.019622
PA1360_at	1.9	A	0.30009	12.7	A	0.191176	7.4	A	0.191176	1.3	A	0.30009	10.2	A	0.231536	10.5	P	0.037368	5	A	0.253373	1.8	A	0.324822	13.2	A	0.075978	13.1	P	0.009612	10.1	A	0.110665	1.4	A	0.350352
PA1361_at	8.2	P	0.004387	8	M	0.057926	4.4	A	0.139354	6.7	M	0.050263	7.5	P	0.037368	7.6	A	0.075978	2.6	A	0.350352	5.5	M	0.050263	5.4	M	0.050263	11.9	P	0.007953	6.9	P	0.027312	5	M	0.057926
PA1362_i_at	13.1	P	0.014028	20	P	0.002371	13.8	P	0.007511	17.9	P	0.014028	28	P	0.00302	20.7	P	0.009301	21.9	P	0.006032	26.7	P	0.004816	31.7	P	0.006032	31.8	P	0.002371	18.8	P	0.002371	20.9	P	0.011455
PA1363_at	1.2	A	0.623424	3.4	A	0.541744	4.8	A	0.324822	4.9	A	0.376576	7.7	A	0.350352	1.4	A	0.541744	5.1	A	0.376576	6.4	A	0.376576	4.8	A	0.403383	8.6	A	0.324822	8.5	A	0.231536	6.4	A	0.376576
PA1364_at	9.8	P	0.011565	10.1	P	0.0232	6.1	A	0.12436	7.1	P	0.04343	6.3	A	0.066479	5.8	P	0.032015	4.6	A	0.231536	5.5	A	0.098025	6.5	P	0.011565	10.6	P	0.009612	5.9	P	0.027312	9.1	P	0.0232
PA1365_at	10.9	A	0.086477	6.6	A	0.231536	6.6	A	0.139354	13.4	A	0.075978	14.1	A	0.110665	13	A	0.075978	8.4	A	0.110665	9.4	A	0.155448	12.9	P	0.019622	8.1	P	0.016523	11.8	P	0.037368	9	A	0.110665
PA1366_at	27.6	P	0.001864	52.9	P	0.001183	14.9	P	0.005373	22.7	P	0.003566	22.1	P	0.002886	20.7	P	0.004387	12.3	P	0.004387	18	P	0.002325	35.8	P	0.002325	46.2	P	0.002325	22.8	P	0.001864	22.3	P	0.001864
PA1367_at	7.9	A	0.324822	11.9	A	0.350352	7.1	A	0.276247	4.9	A	0.403383	8	A	0.403383	6.4	A	0.430652	7.1	A	0.191176	7.7	A	0.155448	12.7	A	0.276247	11.3	A	0.276247	9.2	A	0.155448	10.4	A	0.124432
PA1368_at	14.5	P	0.04343	20.4	P	0.037368	11	A	0.191176	14.3	A	0.110665	16.9	A	0.124432	15.6	M	0.057926	12.9	A	0.172724	15.6	A	0.139354	15.6	P	0.016523	17.2	P	0.019622	7.6	A	0.139354	8.3	A	0.231536
PA1369_at	35.2	P	0.001488	42.9	P	0.001864	6.1	P	0.000933	3.8	M	0.057926	35.3	P	0.000737	21.1	P	0.001488	5.2	P	0.005373	6.1	P	0.016523	49.3	P	0.001183	43.9	P	0.001183	3.8	P	0.013854	6.7	P	0.002325
PA1370_at	28.2	P	0.04343	18	P	0.016523	6.7	P	0.037323	7	A	0.066479	21.2	P	0.0232	22.3	P	0.032015	11.8	P	0.019622	15.6	P	0.032015	26.6	P	0.007953	31.9	P	0.005373	10.8	P	0.009612	12.7	P	0.013854
PA1371_at	24.9	P	0.003566	59.9	P	0.001488	7.3	P	0.019622	1.4	A	0.097957	36	P	0.001864	26.8	P	0.001488	9.1	P	0.027312	12.8	P	0.016523	47	P	0.001488	31.6	P	0.001864	6.7	P	0.016497	10.9	P	0.007953
PA1372_at	33.5	P	0.000936	118	P	0.000936	10.1	P	0.002325	10	P	0.009612	57.9	P	0.000936	80.2	P	0.000737	15.9	P	0.001488	19.5	P	0.000737	78.5	P	0.000737	97.5	P	0.000737	17	P	0.000737	28.5	P	0.001183
PA1373_fabF2_at	12.2	M	0.050263	10.1	P	0.04343	16.5	P	0.007953	16.2	P	0.009612	16.2	A	0.075978	12.6	A	0.124432	15.4	P	0.0232	15.6	A	0.066479	16.9	P	0.006552	20.6	P	0.003566	11.5	P	0.006552	11.1	A	0.139354
PA1374_at	9.9	A	0.086477	12.1	M	0.050263	5.8	A	0.124432	12.3	P	0.04343	15.1	A	0.086477	12	M	0.057926	17.1	P	0.04343	15.5	A	0.066479	14.2	P	0.016523	13.1	P	0.011565	10.8	P	0.037368	7.2	A	0.066479
PA1375_pdxB_at	29.9	P	0.0232	26.4	P	0.019622	29	P	0.002325	27.9	P	0.000936	33.3	P	0.0232	27	P	0.009612	31.8	P	0.001488	24.9	P	0.000737	24.6	P	0.04343	29	P	0.019622	17.1	P	0.000737	19.2	P	0.004387
PA1376_aceK_at	20.6	P	0.011565	29.1	P	0.004387	40.7	P	0.002886	29.9	P	0.001488	25	P	0.009593	22.3	P	0.002325	35.2	P	0.004387	40.8	P	0.001488	26.8	P	0.000737	24.5	P	0.000737	36.4	P	0.002325	46.9	P	0.004387
PA1377_at	29.4	P	0.011565	29	P	0.016523	28.4	P	0.000737	28.4	P	0.000737	26.9	P	0.007953	26.9	P	0.002325	31.8	P	0.000737	50	P	0.000737	31.8	P	0.002325	38.8	P	0.005373	36.3	P	0.000737	40.4	P	0.000936
PA1378_at	5.5	A	0.075978	9.3	A	0.086477	7.8	P	0.0232	8.2	P	0.004387	13.9	A	0.075978	7.4	A	0.172724	9.5	P	0.0232	6.4	P	0.027312	10.6	A	0.098025	18.2	P	0.023166	11.2	P	0.016523	8.4	P	0.037368
PA1379_at	10.1	M	0.050263	7.9	A	0.086477	6.9	A	0.139354	6.7	P	0.016523	12.3	A	0.066479	7.4	P	0.032015	9.2	P	0.037368	8.9	M	0.057926	12.5	P	0.007953	12.1	P	0.009612	8.3	M	0.057926	9	A	0.155448
PA1380_at	2.8	A	0.649648	1.5	A	0.541744	1.2	A	0.541744	2.1	A	0.458256	1.9	A	0.596617	2.8	A	0.569348	4.2	A	0.458256	3.8	A	0.513937	0.9	A	0.623424	10	P	0.04343	3.7	A	0.324822	1.5	A	0.458256
PA1381_at	8.5	M	0.050263	12.4	A	0.098025	3.8	A	0.430652	6.2	A	0.253373	6.5	A	0.066479	8.5	P	0.0232	5.5	A	0.253373	7.1	A	0.075978	11.4	M	0.050263	15.6	P	0.001864	1.9	A	0.350352	6.9	A	0.210789
PA1382_at	13.2	A	0.097957	11.6	M	0.050263	9.7	A	0.075978	9.9	A	0.075978	15.8	M	0.050263	15.1	P	0.037368	7.2	M	0.050263	7.3	A	0.231536	12.5	P	0.019622	21.6	P	0.003566	10.1	P	0.009612	8.6	A	0.066479
PA1383_at	12	A	0.066479	16.2	P	0.032015	10.2	M	0.050263	10.4	A	0.098025	16.3	P	0.032015	16.2	P	0.032015	12.8	P	0.013854	13.4	A	0.066479	17.5	P	0.0232	31.3	P	0.003566	17.3	P	0.011565	18.8	P	0.032015
PA1384_galE_at	8.6	A	0.124432	11.2	A	0.066479	2	A	0.403383	3.8	A	0.155448	9.4	P	0.037368	6.9	A	0.066479	3.5	A	0.110665	4	A	0.253373	10.8	P	0.032015	17.6	P	0.007953	2	A	0.30009	5.2	A	0.066479
PA1385_at	7.8	A	0.066479	8.9	A	0.110665	3	A	0.253373	5.6	A	0.191176	12.4	A	0.124432	8	A	0.066479	0.9	A	0.486058	3.5	A	0.324822	13.7	P	0.037368	13.6	P	0.005373	3.8	A	0.098025	3.8	A	0.231536
PA1386_at	9.8	A	0.066479	12.7	M	0.050263	4.1	A	0.30009	1	A	0.458256	19.3	P	0.019622	9.6	P	0.032015	6.6	A	0.253308	5	A	0.191176	23.1	P	0.007953	24.3	P	0.004387	6.5	A	0.139354	6.2	A	0.191176
PA1387_at	1.7	A	0.253373	17.3	A	0.191176	7.5	A	0.324622	1.5	A	0.403383	11.4	A	0.210789	11.8	A	0.086477	7.2	A	0.139354	9	A	0.086477	12.4	M	0.050263	18.2	P	0.04343	9.5	A	0.086477	12.1	M	0.050263
PA1388_at	11.4	A	0.066479	13.4	M	0.057926	6.3	A	0.231536	4.9	A	0.350352	12.6	A	0.139354	12.3	P	0.04343	12.8	A	0.075978	11	A	0.066479	13.4	P	0.003566	22.8	P	0.016523	12	P	0.004387	13.8	P	0.019622
PA1389_at	8.5	A	0.231536	8.9	A	0.430652	4.8	A	0.403383	1.4	A	0.723753	7.4	A	0.458256	10.9	A	0.110665	7.3	A	0.231536	7.2	A	0.276247	11.7	A	0.191176	15.2	M	0.050263	6.6	A	0.231536	7.4	A	0.155448
PA1390_at	5.5	A	0.350352	2.3	A	0.69991	2.3	A	0.541744	5.1	A	0.276247	5.9	A	0.231536	5.5	A	0.276247	5.4	A	0.124432	9.2	A	0.191176	10.3	A	0.231536	14.3	A	0.086477	8.7	P	0.027312	4.1	A	0.098025
PA1391_at	5.8	A	0.210789	7.1	A	0.253373	8.5	A	0.139354	5.6	A	0.324822	11.2	A	0.066479	9	P	0.04343	5.6	A	0.210789	4.6	A	0.324822	8.6	P	0.0232	12.7	P	0.005373	10.1	P	0.007953	7.3	A	0.110595
PA1392_at	5.2	M	0.050263	6.3	P	0.016523	1.6	A	0.596617	4.8	A	0.324822	9.9	A	0.110665	7.1	M	0.057926	5.2	A	0.30009	8.6	A	0.276247	9.8	P	0.013854	7.9	P	0.013854	4.4	A	0.155448	6.6	A	0.191176
PA1393_cysC_at	5.7	A	0.253373	6.4	A	0.124432	5	A	0.403383	3.6	A	0.350352	8.6	A	0.172724	9.4	A	0.086477	5.2	A	0.231536	8.2	A	0.124432	12.7	P	0.04343	14.5	P	0.0232	6	A	0.210789	8.8	A	0.110665
PA1394_at	8.6	A	0.139354	6	A	0.191176	6.2	A	0.086477	1	A	0.623424	10.5	A	0.075978	8.6	A	0.110595	7.8	A	0.075978	8.3	P	0.037368	8.4	A	0.124432	12.9	P	0.011565	6	A	0.17265	10.2	A	0.155448
PA1395_at	10.3	P	0.019622	17.1	P	0.027312	6.1	A	0.276247	5.7	A	0.231536	22.3	P	0.013854	13.2	P	0.006552	9.8	A	0.155448	18.8	P	0.032015	13.1	P	0.037368	28.8	P	0.005373	14.4	P	0.009612	12.4	A	0.086477
PA1396_at	4.7	M	0.057926	8.3	A	0.098025	9.6	A	0.066479	8.9	A	0.191176	17	M	0.057926	8.8	A	0.155448	13.8	M	0.050263	18.2	M	0.050263	10.7	A	0.075978	22.5	A	0.066479	16.9	M	0.050263	15.9	A	0.075978
PA1397_at	15.8	A	0.086477	26.9	P	0.04343	10.1	M	0.050263	11.9	M	0.050263	28.7	M	0.057926	17.5	P	0.027312	21	P	0.04343	20.3	P	0.0232	22.6	P	0.027312	24.7	P	0.013854	15.8	P	0.011565	14	M	0.050263
PA1398_at	11.4	A	0.191176	13	A	0.210789	8.3	A	0.231536	17.9	A	0.155448	13	A	0.191176	10.8	A	0.139354	13.7	A	0.210789	11.8	A	0.210789	10.7	A	0.172724	15.4	A	0.098025	9.6	A	0.155448	10.4	A	0.139354
PA1399_at	16.3	A	0.086477	13.6	A	0.253373	14.5	A	0.139354	16.2	P	0.04343	21.2	A	0.075978	13.8	M	0.050263	22.8	M	0.050263	17.5	A	0.086477	18.9	A	0.098025	20	P	0.04343	18.1	P	0.0232	14.6	A	0.066479
PA1400_at	11.8	A	0.124432	11.8	A	0.139354	7.5	P	0.04343	9	A	0.086477	15.7	M	0.057926	10.1	A	0.110665	10.5	M	0.057926	10.1	A	0.098025	13.6	P	0.0232	18.6	P	0.013854	11.6	P	0.013854	8.5	P	0.032015
PA1401_at	15	P	0.027312	22.1	P	0.013854	15.1	P	0.009612	20.8	P	0.013854	16.3	P	0.037323	11.2	P	0.04343	14	P	0.002886	18.8	P	0.016523	23.2	P	0.004387	17.1	P	0.005373	15.7	P	0.004387	22.6	P	0.006552
PA1402_at	16.8	P	0.037368	10	A	0.066479	12.3	A	0.139354	11.3	A	0.155448	17.5	P	0.019622	18.2	P	0.032015	15.4	A	0.075978	23.5	M	0.050263	15.1	P	0.0232	26.1	P	0.006552	16.8	P	0.007953	12	A	0.098025
PA1403_at	5.3	A	0.569348	4.6	A	0.513937	1.8	A	0.746627	4.6	A	0.596617	10.1	A	0.155448	7.8	A	0.458256	4.5	A	0.210789	9.1	A	0.191176	9.9	A	0.276247	13.6	A	0.231536	8.6	P	0.019622	7.3	A	0.376576
PA1404_at	30.2	P	0.006552	45.1	P	0.005373	27.4	P	0.001488	32.8	P	0.001183	41.6	P	0.005373	30.8	P	0.000737	32.3	P	0.000936	26.8	P	0.002886	41	P	0.001183	44.4	P	0.000936	28.7	P	0.000936	23.5	P	0.000936
PA1405_at	15	P	0.009612	14.7	P	0.006552	12.8	P	0.006552	17.4	P	0.019622	11.7	P	0.005373	16.6	P	0.007953	13.3	P	0.016523	16.2	P	0.005373	16.4	P	0.003566	14.2	P	0.006552	13.9	P	0.011565	10.4	P	0.0232
PA1406_at	4.6	A	0.430652	2.1	A	0.596617	2.7	A	0.596617	1	A	0.789211	2.7	A	0.541744	1.8	A	0.486063	2.7	A	0.541744	1.1	A	0.768465	7.6	A	0.403383	9.2	A	0.403383	2	A	0.513937	1.4	A	0.746627
PA1407_at	15.6	P	0.003566	24.9	P	0.000737	14.5	P	0.001488	20.4	P	0.000936	23.3	P	0.000936	16.6	P	0.001864	19	P	0.000737	16.7	P	0.000737	22.7	P	0.003566	32.2	P	0.000737	19.2	P	0.000737	18.8	P	0.000936
PA1408_at	11.7	A	0.075978	12.8	P	0.006552	7.1	A	0.139354	9.8	P	0.013854	12.1	P	0.007953	10.3	P	0.006552	17.7	P	0.006552	18.7	P	0.003566	12.6	P	0.005373	21	P	0.000737	16.1	P	0.003566	16.1	P	0.004387
PA1409_aphA_at	5.6	A	0.376576	8.9	A	0.253373	4.1	A	0.276247	4.9	A	0.350352	10	A	0.276247	8.9	A	0.210789	7.5	A	0.086477	4.9	A	0.403383	8.5	A	0.139354	16.7	A	0.066479	8	A	0.124432	6.5	A	0.231536
PA1410_at	17.8	P	0.037368	12.5	P	0.027312	12.9	M	0.050263	12.3	M	0.050263	23	M	0.050263	15.3	P	0.04343	16.6	P	0.04343	11.4	A	0.086477	23.1	P	0.011565	26.7	P	0.006552	21.6	P	0.016523	15.8	P	0.032015
PA1411_at	16.7	A	0.110665	22.5	A	0.075978	14.6	A	0.086477	17.2	A	0.139354	19.2	P	0.04343	19.8	P	0.011565	17.7	P	0.016523	17.5	P	0.013854	18.8	P	0.002325	29.3	P	0.005373	12.5	P	0.006552	19.2	P	0.013854
PA1412_at	9.2	A	0.110665	10.2	M	0.057926	3	A	0.30009	4.7	A	0.253373	14.2	A	0.066479	10	P	0.04343	6.8	A	0.139354	8.6	A	0.110665	13.7	P	0.027312	19.3	P	0.002886	9.5	M	0.050263	9.8	M	0.057926
PA1413_at	15.3	A	0.075978	13.7	A	0.075978	9	P	0.007953	9.1	A	0.12436	23.7	P	0.027312	15.5	P	0.016523	12	P	0.019622	19.2	P	0.016523	15.2	P	0.019622	25.9	P	0.013854	13.1	P	0.007953	10	M	0.057926
PA1414_at	146.7	P	0.000737	72.4	P	0.000737	186.5	P	0.000936	211.8	P	0.001183	133.3	P	0.000936	77.3	P	0.000737	157.9	P	0.001183	229.4	P	0.000936	143.7	P	0.000737	142.8	P	0.000737	213	P	0.000737	201.2	P	0.000737
PA1415_at	11.2	A	0.075978	10.3	P	0.04343	9.6	A	0.139354	15.1	M	0.057926	16.2	P	0.032015	16	P	0.027312	10.7	P	0.04343	13.8	A	0.086477	18.4	P	0.009612	24.5	P	0.007953	11.3	P	0.027312	15.3	A	0.098025
PA1416_at	2.6	A	0.253373	7.7	A	0.191176	4.9	A	0.486063	7	A	0.324822	7.4	A	0.210789	6.3	A	0.231536	10.1	A	0.210789	2.4	A	0.596617	8.9	A	0.110665	7.1	P	0.04343	12.7	P	0.04343	9.4	A	0.172724
PA1417_at	14.6	A	0.191176	16.5	A	0.110665	11.2	P	0.011565	9.3	M	0.057926	13.4	A	0.172724	18.1	M	0.050263	13.2	P	0.011565	13.2	A	0.098025	13.5	M	0.057926	18.5	A	0.086477	14.8	P	0.002325	10.7	M	0.057926
PA1418_at	14.6	A	0.098025	15.4	A	0.066479	11.5	A	0.139354	15.7	P	0.032015	17	P	0.016523	28.6	P	0.013854	16.4	P	0.013854	17.1	P	0.0232	22	P	0.011565	17.4	P	0.0232	23	P	0.001183	25.3	P	0.002886
PA1419_at	5.4	A	0.458256	8.8	A	0.30009	0.3	A	0.746627	3.9	A	0.324822	10.7	A	0.191176	13.6	M	0.050263	7.4	A	0.155448	5	A	0.276247	9.4	A	0.191176	10	A	0.110665	8.9	P	0.007953	9.8	A	0.110665
PA1420_at	11.7	P	0.037368	21.8	P	0.011565	13	A	0.075978	6.8	A	0.139354	20.1	P	0.0232	26.1	P	0.007953	17.6	P	0.016523	9.6	P	0.04343	16.6	P	0.011565	14.1	P	0.027312	25	P	0.009612	20.6	P	0.009612
PA1421_speB2_at	18.2	M	0.057926	23.8	P	0.016523	13.6	M	0.057926	12.4	A	0.075978	29.5	P	0.027312	67.4	P	0.003566	34.6	P	0.013854	26.7	P	0.037368	29.7	P	0.011565	21.8	P	0.032015	69.9	P	0.001864	49.1	P	0.003566
PA1422_at	12.9	A	0.124432	17.6	A	0.098025	12.7	P	0.04343	13.4	P	0.019622	9	A	0.155448	15.9	P	0.019622	16.9	P	0.019622	17.9	P	0.032015	16.9	A	0.086477	19.7	P	0.0232	13.3	P	0.027312	9.3	A	0.086477
PA1423_at	6.3	A	0.324822	9	P	0.037368	10.5	A	0.086477	7.4	A	0.155448	13	P	0.016523	10.4	M	0.050263	14.6	P	0.04343	12.8	A	0.098025	13.1	P	0.019622	20.1	P	0.04343	14.5	P	0.037368	16.4	M	0.050263
PA1424_at	4.7	A	0.231536	2.9	A	0.403383	3.7	A	0.231536	3.4	A	0.350352	8.8	A	0.210789	3.9	A	0.596617	6.6	A	0.172724	2.3	A	0.403383	6	A	0.324822	7	A	0.110665	6	A	0.155448	7.4	A	0.191176
PA1425_at	14.7	A	0.139354	16.8	A	0.066479	8.5	A	0.139354	8.1	A	0.276247	17.5	P	0.032015	15.3	A	0.075978	11.8	A	0.098025	13	A	0.098025	15.7	P	0.027312	21.6	P	0.016523	11.7	A	0.066479	7.5	A	0.172724
PA1426_at	7.7	A	0.541744	1.1	A	0.513937	3.7	A	0.569348	1.3	A	0.623424	3.3	A	0.376576	8	A	0.253373	6.4	A	0.513937	7.1	A	0.30009	8.9	A	0.276247	11.7	A	0.124432	7.7	A	0.276247	4.9	A	0.430652
PA1427_at	4.5	A	0.324822	4	A	0.430652	1.2	A	0.675178	6.4	A	0.376576	8.6	A	0.139354	8.4	A	0.086477	8.6	A	0.231536	6.8	A	0.30009	5.9	A	0.098025	17.3	P	0.027312	8.1	A	0.231536	2.6	A	0.541744
PA1428_at	0.5	A	0.962632	0.5	A	0.942074	0.5	A	0.962632	0.5	A	0.942074	0.6	A	0.933521	0.4	A	0.924022	0.6	A	0.913523	0.6	A	0.95657	0.5	A	0.889335	3	A	0.486063	0.4	A	0.901974	0.6	A	0.980378
PA1429_at	75.7	P	0.002886	30.3	P	0.019622	52.9	P	0.002886	50.8	P	0.002886	46.4	P	0.013854	22.6	P	0.04343	39	P	0.005373	51	P	0.003566	29.2	P	0.011565	32.5	P	0.013854	26.7	P	0.016523	28.9	P	0.032015
PA1430_lasR_at	21.8	P	0.000936	54.3	P	0.000737	29.1	P	0.000936	41.2	P	0.001183	27.3	P	0.000737	22.4	P	0.000936	34.2	P	0.001864	41.9	P	0.000737	46.2	P	0.000936	45.3	P	0.000737	62.3	P	0.000936	66.4	P	0.001183
PA1431_rsaL_at	217.4	P	0.000737	252.1	P	0.000737	190.8	P	0.000936	199.4	P	0.000936	224.4	P	0.000737	227.6	P	0.000737	203.9	P	0.000936	316.9	P	0.000936	288	P	0.000737	230.5	P	0.000936	295.6	P	0.000737	312.8	P	0.000936
PA1432_lasI_at	151	P	0.000936	137.7	P	0.001183	117.9	P	0.000936	114.3	P	0.000936	129.2	P	0.001488	111.2	P	0.000936	97.2	P	0.001864	145.5	P	0.000936	198	P	0.000737	269.9	P	0.000737	152.9	P	0.000737	167.1	P	0.000737
PA1433_at	8	A	0.098025	18.1	A	0.124432	10.2	A	0.110595	10.9	A	0.110665	15.8	A	0.124432	12.3	A	0.098025	16.3	A	0.075978	10.9	A	0.139354	15.1	A	0.110665	23.4	P	0.04343	11.2	A	0.075978	12.3	A	0.086477
PA1434_at	8.5	A	0.210789	2.8	A	0.513937	10	A	0.191176	4.2	A	0.569348	11.6	A	0.30009	4.5	A	0.403383	11.3	A	0.253373	14.1	A	0.191176	7.4	A	0.253373	10.9	A	0.075978	15.8	A	0.075978	15.9	A	0.098025
PA1435_at	20.1	P	0.019622	22	P	0.032015	9.5	A	0.066479	18.6	P	0.032015	17.9	M	0.057926	23	P	0.043382	20.9	P	0.013854	16	M	0.050263	24.4	P	0.019622	20.7	P	0.001864	14	P	0.019622	12.8	P	0.0232
PA1436_at	15.8	A	0.086477	12.7	A	0.066479	4.8	A	0.324822	9.2	A	0.110665	18.8	A	0.066479	17.4	P	0.037368	16.3	P	0.04343	16.9	A	0.086477	16.2	P	0.011565	23.2	P	0.009612	11.1	P	0.011565	14.4	A	0.124432
PA1437_at	10.8	A	0.139354	9.3	A	0.276247	11	A	0.139354	11.2	A	0.124432	13.3	A	0.139354	13.3	A	0.231536	13.9	A	0.086477	12.3	A	0.172724	15.6	A	0.124432	14.6	A	0.098025	15.2	A	0.086477	13.4	A	0.139354
PA1438_at	14.8	A	0.098025	14.5	A	0.086477	12.8	P	0.027312	12.9	A	0.075978	10.2	A	0.086477	15.3	A	0.075978	16.3	P	0.032015	16.3	A	0.066479	15.2	A	0.066479	26.8	P	0.027312	15.9	P	0.027312	11.3	M	0.050263
PA1439_at	12.5	M	0.050263	11.4	P	0.04343	11.6	A	0.210789	11.7	A	0.172724	10.4	A	0.376576	10.2	A	0.098025	6.3	A	0.569348	7.7	A	0.276247	9.2	A	0.210789	13.6	A	0.075978	9.3	A	0.253373	7.5	A	0.172724
PA1440_at	46	P	0.019622	61.5	P	0.013854	114.3	P	0.005373	103.1	P	0.003566	39.5	P	0.0232	34.6	P	0.032015	73.3	P	0.006552	79.1	P	0.007953	46.1	P	0.019622	35.9	P	0.027312	93.1	P	0.005373	104.1	P	0.004387
PA1441_at	37	P	0.019622	35.6	P	0.032015	45	P	0.007953	48.2	P	0.013854	32.6	P	0.027312	28.5	P	0.027312	75.7	P	0.003566	74.4	P	0.006552	29.1	P	0.019622	21	P	0.032015	46.5	P	0.009612	32.1	P	0.032015
PA1442_at	63.9	P	0.000737	99.8	P	0.000737	38.7	P	0.000737	39.9	P	0.000737	45.6	P	0.000737	53.4	P	0.001183	34.3	P	0.000737	53.4	P	0.000737	56.4	P	0.000737	61.5	P	0.000936	35.4	P	0.000737	37	P	0.000737
PA1443_fliM_at	36.4	P	0.009612	48.2	P	0.001864	34.3	P	0.001183	46.7	P	0.000936	32.8	M	0.057926	32.8	P	0.004387	45.5	P	0.001488	59.7	P	0.000737	47.2	P	0.002886	42.1	P	0.002325	43.9	P	0.000737	43.8	P	0.001488
PA1444_fliN_at	16.7	P	0.007953	21.6	P	0.016523	26.6	P	0.002325	25.2	P	0.005373	13.7	P	0.007953	20.4	P	0.013854	19.7	P	0.007953	28.5	P	0.003566	21.2	P	0.011565	16.2	P	0.011565	20.3	P	0.005373	18.1	P	0.013854
PA1445_fliO_at	13.8	A	0.210789	18.4	A	0.191176	16.7	P	0.04343	16	A	0.155448	5.7	A	0.350352	8	A	0.155448	11.6	A	0.30009	21.4	A	0.191176	9.8	A	0.210719	9.2	A	0.191176	12.7	A	0.210789	9.9	A	0.155448
PA1446_fliP_at	15	P	0.04343	23.3	A	0.124432	15.6	A	0.098025	16.7	A	0.110665	21.2	A	0.110665	15.5	A	0.139354	19	A	0.098025	17.5	A	0.098025	20.2	A	0.066479	20.1	M	0.050263	17.7	M	0.057926	10.5	A	0.098025
PA1447_fliQ_at	24	P	0.005373	25	P	0.005373	18.5	P	0.000737	20.7	P	0.000737	26.7	P	0.007953	26.1	P	0.006552	27.4	P	0.001488	21.6	P	0.001864	27.5	P	0.001488	25.7	P	0.002325	20	P	0.001488	20.1	P	0.000737
PA1448_fliR_at	16.4	A	0.075978	20.1	A	0.075978	11.3	A	0.191176	11.1	A	0.155448	19.1	A	0.075978	15.8	P	0.037368	14.2	A	0.231536	12.2	A	0.155448	23	P	0.0232	23	P	0.019622	15.2	P	0.011565	12.5	A	0.139354
PA1449_flhB_at	5.6	P	0.001488	13.4	P	0.002886	9.1	M	0.057926	7.8	P	0.04343	11.1	P	0.004387	7.4	P	0.011565	13.3	M	0.050263	7.5	P	0.037368	12.9	P	0.001183	16.9	P	0.002886	8.2	P	0.027312	12.6	P	0.016523
PA1450_at	3.5	A	0.486063	3	A	0.376576	9.9	A	0.403383	8.7	A	0.513937	3.7	A	0.458256	8.1	A	0.30009	2.1	A	0.746627	1.8	A	0.69991	10.8	A	0.210789	15.1	P	0.0232	8.5	A	0.276247	4.2	A	0.649648
PA1451_at	10.4	P	0.007953	11.8	M	0.050263	10.1	P	0.037323	11.5	P	0.04343	14.3	P	0.0232	12.6	P	0.037368	14.6	P	0.027312	15.5	P	0.006552	13.3	P	0.006552	16.2	P	0.006552	15.9	P	0.001488	8.7	P	0.016523
PA1452_flhA_at	21.6	P	0.001488	24.8	P	0.002886	15.4	P	0.001488	18.4	P	0.001488	18.2	P	0.004387	13.2	P	0.007953	17.4	P	0.001488	18.3	P	0.000737	18	P	0.013854	25	P	0.001488	14.4	P	0.000737	14.2	P	0.032015
PA1453_flhF_at	30.4	P	0.007953	45.7	P	0.003566	51.1	P	0.000737	48.8	P	0.000936	21.8	P	0.019622	24.9	P	0.019622	51.1	P	0.000737	53.5	P	0.000737	30.1	P	0.0232	22.9	P	0.011565	38.3	P	0.000936	32.8	P	0.000936
PA1454_at	42.3	P	0.001864	66.1	P	0.000936	83.9	P	0.000936	71.6	P	0.000737	35.3	P	0.001488	35.1	P	0.001864	81.8	P	0.001183	101	P	0.001183	46.3	P	0.001864	35.7	P	0.000936	71.1	P	0.001183	56.2	P	0.001183
PA1455_fliA_at	59.2	P	0.000737	70.5	P	0.000737	101.2	P	0.000737	97.6	P	0.000737	40.3	P	0.000737	33.5	P	0.000737	64.3	P	0.000737	74.6	P	0.000737	49.5	P	0.000737	51.3	P	0.000737	53.9	P	0.000737	63.6	P	0.000936
PA1456_cheY_at	112.6	P	0.000737	162.8	P	0.000737	103.9	P	0.000737	95.2	P	0.000737	75.3	P	0.000936	64.8	P	0.000737	91.5	P	0.000737	111	P	0.000737	84	P	0.000737	67.6	P	0.002886	59.4	P	0.000737	77.4	P	0.000936
PA1457_cheZ_at	71.5	P	0.001488	83.4	P	0.000936	76.4	P	0.000737	76.2	P	0.000936	64.7	P	0.003566	41.1	P	0.005373	72.7	P	0.000737	109.9	P	0.000737	62.1	P	0.003566	48.5	P	0.001864	66.5	P	0.000737	66	P	0.000936
PA1458_at	56	P	0.003566	88.4	P	0.002886	57.6	P	0.000737	69.1	P	0.000936	76.1	P	0.004387	55.1	P	0.002325	72.1	P	0.000737	82.8	P	0.000737	63.6	P	0.002325	65.2	P	0.003566	64.5	P	0.000737	66	P	0.000737
PA1459_at	31.1	P	0.002886	59.3	P	0.001488	57.8	P	0.000737	59.1	P	0.000737	36.3	P	0.002325	39.7	P	0.001488	60.4	P	0.000737	79	P	0.000936	42.7	P	0.001488	38.7	P	0.003566	57	P	0.000737	52.9	P	0.000936
PA1460_at	23.2	P	0.001183	37.4	P	0.000737	24.2	P	0.000936	21.6	P	0.000737	21.8	P	0.000936	17.6	P	0.001488	20	P	0.001183	24.1	P	0.000737	27	P	0.000737	23.1	P	0.000737	19.6	P	0.001864	17.1	P	0.000737
PA1461_at	18.9	P	0.000737	36.8	P	0.000737	16.1	P	0.003566	18.3	P	0.002886	18.7	P	0.003566	11.5	P	0.000737	19.9	P	0.006552	20	P	0.001488	23.8	P	0.000936	24.2	P	0.000737	18.1	P	0.001183	21.7	P	0.001488
PA1462_at	15.9	P	0.001488	49	P	0.000936	37.7	P	0.000936	35.5	P	0.000936	17.2	P	0.0232	12	P	0.006552	29.2	P	0.002886	41.7	P	0.001183	28.1	P	0.001488	21.6	P	0.002325	42.1	P	0.000936	35.6	P	0.001864
PA1463_at	20.5	A	0.124432	34	A	0.086477	36.8	A	0.066479	42.9	A	0.066479	18.8	A	0.191176	14.8	A	0.210789	31	A	0.110665	44.9	A	0.066479	23.8	A	0.086477	26.1	A	0.098025	38.3	M	0.050263	37	P	0.04343
PA1464_at	74.4	P	0.000737	86.3	P	0.000737	120.3	P	0.000936	117.2	P	0.000737	75.2	P	0.000737	63.9	P	0.000737	138.3	P	0.000737	167.6	P	0.000737	87	P	0.000737	55.4	P	0.000737	159.6	P	0.000737	124.9	P	0.000936
PA1465_at	19.8	P	0.001488	29.1	P	0.000936	21.9	P	0.000737	17.8	P	0.000737	16.6	P	0.006552	12.9	P	0.001864	21	P	0.000737	24.6	P	0.000737	16.4	P	0.001864	15.9	P	0.000936	22.6	P	0.000936	12.6	P	0.000737
PA1466_at	8.2	P	0.04343	5	A	0.098025	5.2	P	0.0232	9.9	P	0.016523	13.2	P	0.0232	6.6	P	0.0232	8.4	A	0.110665	8.3	P	0.016523	7.1	P	0.032015	16.2	P	0.002325	8.6	P	0.013854	7.6	A	0.075978
PA1467_at	20.9	P	0.003566	24.3	P	0.007953	22.3	P	0.006552	31.2	P	0.003566	34.2	P	0.004387	27.5	P	0.001183	27.3	P	0.001864	35	P	0.002325	31.6	P	0.007953	33.5	P	0.001488	31.3	P	0.001864	27.8	P	0.002325
PA1468_at	10.3	A	0.075978	9	M	0.050263	9	A	0.066479	8.4	A	0.110665	14.7	M	0.050263	10.6	P	0.0232	13.7	P	0.019622	12.4	P	0.04343	14.9	P	0.005373	16.9	P	0.005373	16.7	P	0.007953	11.6	P	0.016523
PA1469_at	5.7	A	0.191176	10.1	A	0.098025	4.1	A	0.191176	5.1	A	0.191176	9.6	M	0.050263	4.8	A	0.110665	5.2	A	0.155375	8.6	A	0.139354	12.2	P	0.04343	12.7	P	0.005373	5.5	A	0.098025	6.1	A	0.155448
PA1470_at	5.7	A	0.110665	12	P	0.04343	5.4	P	0.027312	7.3	A	0.075978	14.3	P	0.013854	6.8	P	0.032015	10.9	P	0.006552	8.7	A	0.098025	12.6	P	0.004387	12.6	P	0.004387	16.6	P	0.003566	12.8	P	0.006552
PA1471_at	11.4	P	0.001864	21.7	P	0.001488	10.2	P	0.004387	11.1	P	0.005373	16.2	P	0.011565	18.6	P	0.002886	18.5	P	0.001864	21.4	P	0.001183	21.4	P	0.001183	18	P	0.000936	24.7	P	0.000737	24	P	0.000936
PA1472_at	2.4	A	0.569348	2.2	A	0.808824	9.4	A	0.210789	11.2	M	0.057926	8.6	A	0.458256	7.3	A	0.596617	14.1	A	0.155448	6	A	0.231536	3	A	0.541744	7.9	A	0.458256	7.2	A	0.066479	10.2	A	0.231536
PA1473_at	10	P	0.002886	26.2	P	0.001183	14.2	P	0.000936	17.1	P	0.001864	18	P	0.002325	15.7	P	0.001488	12.6	P	0.001488	17.8	P	0.000737	22.5	P	0.000936	25.1	P	0.001183	19.7	P	0.000737	17.3	P	0.000936
PA1474_at	19	A	0.066479	31.5	P	0.037368	23.1	P	0.005373	25.8	P	0.013854	24.7	A	0.086477	24.6	A	0.075978	25.2	P	0.003566	30.4	P	0.007953	30.1	P	0.027312	30.7	P	0.0232	38.6	P	0.001864	33.4	P	0.002325
PA1475_ccmA_at	27.1	P	0.027312	27.8	P	0.019622	22.2	P	0.004387	18.7	P	0.016523	15	P	0.04343	21.9	M	0.057926	19.3	P	0.009612	20.2	P	0.013854	17.5	A	0.086477	24.9	P	0.027312	22.9	P	0.009612	13.9	P	0.027312
PA1476_ccmB_at	11.2	A	0.124432	16.4	P	0.011565	8	A	0.075978	10.2	A	0.110665	11.3	P	0.037368	8.3	A	0.155448	8	A	0.075978	11.5	A	0.124432	16.3	A	0.066479	18.9	P	0.0232	8.9	P	0.027312	6.7	A	0.086477
PA1477_ccmC_at	13.8	P	0.007953	30.7	P	0.001488	11.3	A	0.066479	13.7	P	0.013854	16.9	P	0.013854	10.5	P	0.019622	13.2	A	0.098025	14.3	M	0.057926	14.8	P	0.009612	18.1	P	0.0232	12.6	P	0.032015	11.1	A	0.124432
PA1478_at	18.7	P	0.000737	54.5	P	0.000737	28.3	P	0.000737	31.1	P	0.000737	21.7	P	0.000936	19.2	P	0.000737	25.8	P	0.000737	30.4	P	0.000737	28.6	P	0.000737	25.6	P	0.000737	22.9	P	0.000737	18	P	0.000737
PA1479_ccmE_at	52.9	P	0.002325	83.8	P	0.001183	72.3	P	0.000737	64.6	P	0.000737	44.6	P	0.006552	38.7	P	0.001183	54	P	0.000737	58	P	0.000737	47.4	P	0.000936	56.7	P	0.001488	52.1	P	0.000737	42.3	P	0.000737
PA1480_ccmF_at	13.5	P	0.019622	9.9	P	0.019622	23.9	P	0.006552	27.5	P	0.016523	17.8	A	0.098025	13.1	P	0.0232	19.6	P	0.037368	22.2	P	0.037368	16.5	P	0.009612	18.2	P	0.001183	17.7	P	0.009612	13.5	M	0.050263
PA1481_ccmG_at	19.1	P	0.016523	23.3	P	0.016523	21.9	P	0.009612	21.7	P	0.011565	11.3	A	0.253373	15.2	M	0.057926	16.3	M	0.050263	19.6	M	0.050263	16.1	A	0.066479	16.5	M	0.050263	13.9	A	0.066479	19.5	M	0.057926
PA1482_ccmH_at	34.1	P	0.001183	58.5	P	0.000737	50.7	P	0.000936	54.5	P	0.000737	32.2	P	0.005373	24.1	P	0.001864	34.7	P	0.001183	43.6	P	0.001488	32.9	P	0.000936	33.4	P	0.001864	26	P	0.000936	23.9	P	0.001864
PA1483_cycH_at	23.4	P	0.027312	27.1	P	0.013854	21.7	P	0.032015	25.1	P	0.013854	16.7	A	0.110665	18.3	P	0.011565	22.4	A	0.066479	27	M	0.057926	21.6	P	0.032015	21.7	P	0.016523	20.1	P	0.027312	9.1	A	0.210789
PA1484_at	11.5	P	0.000936	14.1	P	0.001488	7	P	0.003566	8.2	P	0.002325	16.1	P	0.000737	16.2	P	0.000737	15.6	P	0.001864	13.4	P	0.000737	16.3	P	0.000737	23.1	P	0.001488	16.5	P	0.000737	16.4	P	0.000936
PA1485_at	1.7	A	0.649648	7.4	A	0.403383	5.5	A	0.350352	11.1	A	0.231536	11.9	A	0.324822	9	A	0.486063	10.3	A	0.155448	15.1	A	0.098025	9.3	A	0.276247	10	A	0.276247	14.2	M	0.057926	7.1	A	0.30009
PA1486_at	5.1	A	0.210789	13.7	A	0.098025	7.3	A	0.139354	11.8	A	0.066479	16.7	P	0.032015	12.9	P	0.037368	15.2	P	0.037368	14.1	P	0.04343	19.4	P	0.016523	30	P	0.009612	16.8	P	0.011565	12.9	P	0.037368
PA1487_at	10.7	A	0.098025	4.7	A	0.253373	11.2	A	0.075978	9.5	A	0.066479	10.1	M	0.050263	13.5	P	0.04343	19.3	P	0.016523	18.5	P	0.016523	18.7	P	0.027312	17.6	P	0.04343	15.4	P	0.007953	17.8	P	0.0232
PA1488_at	6.7	A	0.191176	7.1	A	0.124432	8.6	A	0.110665	6.1	A	0.172724	17.3	M	0.050263	11.3	P	0.037368	11.4	M	0.057926	11.5	P	0.004387	11.3	P	0.0232	12.1	P	0.027312	12	P	0.005373	7.9	A	0.075978
PA1489_at	7.3	A	0.231467	7.8	A	0.124432	4.6	A	0.191176	11	M	0.057926	9.7	A	0.124432	10	P	0.032015	11.9	M	0.057926	11	P	0.027312	10.4	M	0.050263	15.6	P	0.016523	11.1	P	0.032015	10.4	P	0.019622
PA1490_at	1.5	A	0.649648	6	A	0.569348	4.3	A	0.155448	6.5	A	0.191176	5.9	A	0.403383	5	A	0.324822	10	P	0.037368	10.1	A	0.066479	8.4	A	0.276247	11.6	A	0.086477	7.1	A	0.191176	4.9	A	0.403383
PA1491_at	6.2	A	0.110665	1.6	A	0.430652	5	A	0.350352	1.4	A	0.376576	12.6	A	0.086477	9	M	0.057926	6.6	A	0.30009	8.8	A	0.350352	10.5	A	0.110665	14.2	P	0.04343	8.9	A	0.110665	2.8	A	0.458256
PA1492_at	10.1	A	0.30009	16.9	A	0.276247	15.1	A	0.210789	8.7	A	0.350352	19.3	A	0.276247	19.5	A	0.231536	24.8	A	0.191176	11.4	A	0.253373	25	A	0.155448	32.8	A	0.066479	19.2	A	0.172724	7	A	0.403383
PA1493_cysP_at	56.1	P	0.000737	33.7	P	0.000737	134.4	P	0.000737	123.3	P	0.000737	40.2	P	0.000737	39.7	P	0.000737	110.3	P	0.000737	116.9	P	0.000737	25.7	P	0.000737	33.7	P	0.001183	56.8	P	0.000737	49.8	P	0.000936
PA1494_at	32.3	P	0.003566	41.5	P	0.004387	35.2	P	0.001488	36.2	P	0.001488	39.3	P	0.007953	39.3	P	0.002886	45.4	P	0.000936	44.7	P	0.001488	45.2	P	0.003566	50.3	P	0.001488	30.2	P	0.000936	30.3	P	0.002325
PA1495_at	11.9	M	0.050263	19.2	P	0.016523	18.1	P	0.007953	11.4	A	0.075978	24	P	0.013854	13.9	P	0.005373	18.3	P	0.027312	14.8	A	0.066479	24.9	P	0.006552	18.5	P	0.003566	18.8	P	0.007953	15.4	P	0.006552
PA1496_at	2.9	A	0.098025	7.2	P	0.04343	4.2	P	0.009612	1	A	0.596617	6.9	A	0.124432	2.9	A	0.098025	7.8	A	0.075978	5.2	A	0.066479	4.4	A	0.075978	6.3	P	0.019622	7.6	P	0.004387	4.6	A	0.075978
PA1497_at	4.7	P	0.032015	5.8	P	0.027312	5.3	P	0.032015	8.6	P	0.013854	12.9	P	0.013854	9	P	0.007953	9.8	P	0.016523	14.5	P	0.016523	10	P	0.000737	13.5	P	0.002886	10	P	0.002886	9.5	P	0.004387
PA1498_pykF_at	7.5	P	0.032015	8.8	P	0.027312	3.6	A	0.253373	7	P	0.037368	16.2	P	0.002886	10.5	P	0.006552	5.9	P	0.037368	7.1	P	0.032015	12.9	P	0.007953	15.4	P	0.002886	6.1	P	0.032015	7.3	M	0.050263
PA1499_at	16.6	P	0.04343	13.7	A	0.098025	11.6	A	0.066479	19.8	A	0.139354	25.2	A	0.075978	20	A	0.075978	13.2	A	0.124432	12.6	A	0.086477	15.9	M	0.050263	22.6	P	0.032015	13.5	A	0.098025	11.5	A	0.139354
PA1500_at	10.6	A	0.253373	11.4	A	0.191176	7.9	A	0.324822	5.9	A	0.513937	14.5	A	0.191176	8.4	A	0.231536	10.2	A	0.172724	6.9	A	0.513937	14.1	A	0.172724	27.4	M	0.057926	11.1	A	0.155448	13	A	0.155448
PA1501_at	7.2	A	0.210789	8.3	A	0.172724	4.6	A	0.723753	2.7	A	0.827276	14.2	P	0.04343	6.7	A	0.155448	4.1	A	0.623424	6.4	A	0.513937	11.1	P	0.027312	18.3	P	0.019622	11.2	A	0.075978	12.1	A	0.098025
PA1502_gcl_at	9.9	A	0.124432	13.2	A	0.155448	9.8	M	0.050263	13.2	A	0.066479	16.4	A	0.066479	9.1	A	0.30009	12.7	A	0.086477	13.1	A	0.110665	12.4	A	0.066479	19.3	P	0.037368	9.9	P	0.027312	9.4	A	0.139354
PA1503_at	5.2	A	0.649648	2	A	0.596617	10.3	A	0.403383	2.8	A	0.458256	5.8	A	0.486063	6.2	A	0.623424	4.9	A	0.376576	4.3	A	0.430652	10.4	A	0.30009	12.5	A	0.098025	11.2	P	0.027312	9.3	A	0.172724
PA1504_at	45.8	P	0.000737	58.9	P	0.000737	63.3	P	0.000737	50.7	P	0.000737	39.1	P	0.000737	36	P	0.000737	30.2	P	0.000737	42.9	P	0.000737	28.6	P	0.000737	34.8	P	0.000737	35.7	P	0.000737	36.8	P	0.000936
PA1505_moaA2_at	19.9	P	0.0232	19.7	M	0.057926	49.1	P	0.001864	42.6	P	0.004387	10.4	A	0.276247	15.5	A	0.098025	34.8	P	0.005373	32.4	P	0.011565	21.2	P	0.037368	17.8	A	0.066479	28.4	P	0.007953	22	P	0.011565
PA1506_at	11.7	A	0.253373	14.1	P	0.04343	16.1	A	0.066479	12.3	A	0.253373	12.9	A	0.276247	12.1	A	0.098025	8	A	0.324822	14.7	A	0.231536	10.7	A	0.075978	15.9	M	0.050263	12.8	A	0.086477	8.2	A	0.210789
PA1507_at	5.7	A	0.350352	6.3	A	0.486063	1	A	0.889335	5.1	A	0.69991	12.3	A	0.231536	18.8	A	0.098025	10.3	A	0.324822	4.8	A	0.596617	15.3	A	0.110665	30.5	M	0.050263	22.7	P	0.032015	21.2	P	0.032015
PA1508_at	10.3	A	0.139354	17.4	A	0.155448	6.6	A	0.350352	7	A	0.458256	14.6	A	0.124432	8.1	A	0.172724	5.8	A	0.486063	14.9	A	0.191176	14.1	A	0.066479	25.3	P	0.011565	9.7	A	0.139354	6.6	A	0.276247
PA1509_at	15.8	P	0.007953	32.6	P	0.001488	9.9	P	0.009612	3.7	P	0.011565	24.1	P	0.003566	24.4	P	0.002325	17.1	P	0.002325	19.8	P	0.001864	29.2	P	0.001488	26.3	P	0.001183	14	P	0.002325	17	P	0.001864
PA1510_at	7.3	A	0.086477	18	P	0.016523	0.6	A	0.276247	1.1	A	0.30009	9.8	A	0.124432	9.1	A	0.191176	2.8	A	0.376576	6.1	A	0.210789	9.5	M	0.050263	7.5	P	0.037368	3.8	A	0.253373	0.7	A	0.30009
PA1511_at	16.3	P	0.04343	39.6	P	0.004387	13.4	P	0.032015	6.9	M	0.050263	18.2	A	0.098025	20.4	P	0.016523	13.9	P	0.04343	19.7	M	0.050263	20.3	P	0.009612	31.6	P	0.009612	9.9	P	0.032015	12.3	M	0.050263
PA1513_at	15.5	P	0.032015	18.3	P	0.037368	11.3	M	0.057926	8.4	A	0.075978	20.3	P	0.0232	16.1	P	0.016523	14.4	P	0.037368	16.2	P	0.016523	21.2	P	0.005373	34.3	P	0.003566	17.9	P	0.005373	20.2	P	0.003566
PA1514_at	10.5	P	0.005373	9.5	P	0.016523	10.5	P	0.007953	10.6	P	0.011565	5.2	A	0.124432	9	P	0.009612	11.7	P	0.0232	7.8	A	0.098025	13	P	0.001179	22.8	P	0.002325	15.6	P	0.005373	15	P	0.004387
PA1515_alc_at	20.2	A	0.086477	9.6	A	0.231536	16.7	A	0.075978	20.6	A	0.086477	22	A	0.098025	17.5	A	0.139354	18.3	A	0.110665	20.1	A	0.086477	21	A	0.066479	26.9	A	0.066479	24.8	P	0.009612	22	M	0.057926
PA1516_at	11	P	0.04343	13.5	A	0.139354	18.8	P	0.04343	13.9	A	0.086477	14.5	A	0.086477	9.5	A	0.075978	19.4	A	0.098025	19.2	A	0.066479	15.1	P	0.04343	20.4	P	0.016523	23.6	P	0.011565	19.7	A	0.066479
PA1517_at	20	P	0.04343	13.9	A	0.086477	40.5	P	0.001488	44.6	P	0.001183	20.6	P	0.027312	25.3	P	0.002886	27.1	P	0.002886	34.6	P	0.002325	20.9	P	0.002886	52.1	P	0.001864	70.8	P	0.001183	71.6	P	0.001488
PA1518_at	15.8	M	0.057926	12.3	P	0.032015	7.6	P	0.027312	4.4	A	0.191103	25.5	P	0.019622	16.5	P	0.04343	14.5	A	0.066479	20.1	P	0.027312	23.9	P	0.019622	35.2	P	0.016523	21.5	P	0.016523	21.1	M	0.050263
PA1519_at	1.4	A	0.746627	1.3	A	0.808824	1.3	A	0.768465	1.6	A	0.827276	1.5	A	0.768465	0.6	A	0.827276	1	A	0.875568	0.8	A	0.746627	6.4	A	0.110665	9.9	A	0.075978	8.9	A	0.110665	1.9	A	0.541744
PA1520_at	15.9	P	0.003566	21.9	P	0.0232	42.5	P	0.000737	42.6	P	0.001183	21.5	P	0.027312	19.5	P	0.003566	39.5	P	0.000936	43.3	P	0.001488	26.9	P	0.005373	28.7	P	0.002325	37	P	0.000737	30.2	P	0.000936
PA1521_at	20	A	0.430652	31.1	A	0.191176	16.2	A	0.210789	14.8	A	0.253373	23.3	A	0.210789	16.4	A	0.324822	13.7	A	0.210789	21.4	A	0.210789	28.8	A	0.155448	27.5	A	0.110665	19.2	P	0.019622	28.3	A	0.066479
PA1522_at	13.4	A	0.075978	28.2	P	0.004387	13.7	P	0.011565	12.5	P	0.007953	21.7	P	0.013854	17.7	P	0.002886	17.5	P	0.003566	18	P	0.006552	29.5	P	0.003566	28.8	P	0.005373	32.1	P	0.000737	29.6	P	0.001488
PA1523_xdhB_at	12.2	P	0.019622	16.4	P	0.013854	8.8	M	0.057926	8.1	A	0.155448	7.6	A	0.066479	12.4	P	0.037368	12.2	P	0.04343	9.9	A	0.231536	21.6	P	0.016523	19.1	A	0.075978	40.4	P	0.002886	42	P	0.004387
PA1524_xdhA_at	12.5	P	0.000936	19.7	P	0.002886	19.3	P	0.003566	25.3	P	0.006552	18.5	P	0.001488	20	P	0.000936	26.2	P	0.006552	28.1	P	0.009612	17.1	P	0.001488	19.7	P	0.001864	50.4	P	0.001183	50	P	0.001488
PA1525_at	6.4	A	0.124432	8	P	0.0232	3.4	A	0.324822	8.4	P	0.04343	9.3	M	0.050263	9	P	0.0232	8.3	M	0.057926	8.5	M	0.057926	11.3	P	0.032015	13.1	P	0.005373	10.3	P	0.013854	9.1	M	0.057926
PA1526_at	32.7	P	0.002325	42.5	P	0.000936	46.9	P	0.001488	54.8	P	0.002886	29.8	P	0.011565	23.7	P	0.009612	28.3	P	0.009612	32.4	P	0.007953	31.7	P	0.001864	30	P	0.003566	24	P	0.003566	28.2	P	0.016523
PA1527_at	35.7	P	0.005373	39.4	P	0.006552	40.5	P	0.002886	46.7	P	0.001864	33.7	P	0.037368	26.2	P	0.027312	36.8	P	0.009612	36.2	P	0.004387	34.1	P	0.032015	26.1	P	0.006552	35.8	P	0.003566	31.7	P	0.006552
PA1528_zipA_at	90.3	P	0.001864	114.8	P	0.001488	116.6	P	0.000737	119.5	P	0.000737	73.4	P	0.005373	78.7	P	0.002325	91.3	P	0.000737	130.4	P	0.000737	66.7	P	0.003566	75.2	P	0.003566	101.4	P	0.000737	101	P	0.000936
PA1529_lig_at	19.4	P	0.037368	24.3	A	0.066479	32.9	P	0.013854	28.9	P	0.037368	18	P	0.0232	16.3	M	0.050263	27.9	P	0.027312	18.2	M	0.050263	27	P	0.037368	22.8	P	0.032015	22.5	P	0.019622	21.3	P	0.032015
PA1530_at	18	P	0.013854	23.8	P	0.016523	27.5	P	0.007953	30.2	P	0.009612	17.6	P	0.032015	15	P	0.037368	16.2	P	0.037368	17.2	P	0.019622	14.9	P	0.037368	18.3	P	0.016523	18.1	P	0.011565	17.4	P	0.011565
PA1531_at	2.2	A	0.403383	2.2	A	0.350352	3.4	A	0.430652	2.2	A	0.300034	2.2	A	0.324822	0.9	A	0.30009	2.8	A	0.30009	3.2	A	0.253373	5.7	A	0.191176	7.3	P	0.016523	4	P	0.0232	2.5	A	0.253373
PA1532_dnaX_at	24.7	P	0.013854	26.5	P	0.019622	39.2	P	0.002886	47.3	P	0.001864	13.3	A	0.110665	10.9	P	0.032015	21.1	P	0.013854	45.8	P	0.003566	9.5	A	0.210789	11.9	P	0.04343	27	P	0.011565	17.5	P	0.037368
PA1533_at	115.4	P	0.000737	137.2	P	0.000737	110.6	P	0.000737	127.9	P	0.000737	107.3	P	0.000936	106	P	0.000936	90.5	P	0.000737	119.2	P	0.000737	81.9	P	0.000936	77	P	0.000737	83.7	P	0.000737	77.3	P	0.000737
PA1534_recR_at	12.1	A	0.231536	17.1	A	0.210789	10.9	A	0.124432	13.7	A	0.155448	5.9	A	0.541744	8.3	A	0.210789	9	A	0.231536	9.5	A	0.231536	8.8	A	0.403383	8.3	A	0.324822	7	A	0.30009	8.3	A	0.324822
PA1535_at	28.3	P	0.016523	20.3	P	0.011565	11.7	P	0.011565	13.2	P	0.005373	26.9	P	0.009612	27.2	P	0.009612	23.1	P	0.006552	22.3	P	0.011565	28.5	P	0.007953	37.6	P	0.003566	16.2	P	0.016497	17.2	P	0.013854
PA1536_at	4.9	A	0.403383	2.3	A	0.486063	3.7	A	0.155448	6.8	M	0.057926	4.4	A	0.30009	4.5	A	0.210789	5.8	A	0.139354	5.7	A	0.191176	4.9	A	0.098025	4.2	A	0.191176	5.5	M	0.057926	0.9	A	0.513937
PA1537_at	2.9	A	0.675178	1.4	A	0.808824	0.6	A	0.875568	0.7	A	0.723753	2.1	A	0.623424	2.6	A	0.675178	0.8	A	0.649648	3.8	A	0.458256	6.1	A	0.69991	14.8	A	0.253373	6.2	A	0.486063	1.1	A	0.69991
PA1538_at	12.4	P	0.027312	18.3	P	0.011544	7.4	P	0.013854	6.6	P	0.007953	14.2	P	0.009612	17.9	P	0.013854	15	P	0.011565	12.1	P	0.016523	18.8	P	0.006552	30.4	P	0.002886	17.5	P	0.006552	25.4	P	0.003566
PA1539_at	11.7	A	0.124432	12	A	0.253373	13.8	A	0.276247	19.6	A	0.253373	15.8	A	0.139354	18.4	A	0.155448	21.1	A	0.098025	10.2	A	0.086477	23.1	A	0.086477	23.9	A	0.110665	17.4	A	0.110665	13.7	A	0.124432
PA1540_at	6.2	P	0.043382	5.7	P	0.013854	3.8	P	0.009612	2	A	0.403383	10	P	0.007953	8.4	P	0.006552	3.3	A	0.086477	4.9	P	0.011565	7.3	P	0.001864	9.9	P	0.000737	4	P	0.009612	5.5	P	0.037368
PA1541_at	2.9	A	0.649648	1	A	0.746627	0.7	A	0.844552	1.3	A	0.69991	1.2	A	0.675178	1.7	A	0.649648	0.7	A	0.746627	2.8	A	0.69991	4.8	A	0.403383	9.1	M	0.050263	1.8	A	0.569348	1.1	A	0.768465
PA1542_at	4	A	0.253373	8.1	P	0.04343	4.6	A	0.110665	4.5	A	0.124432	7.2	A	0.139354	6.4	P	0.019622	1.3	A	0.30009	0.7	A	0.789211	9.6	P	0.011565	13.4	P	0.007953	6.4	P	0.032015	6.7	P	0.032015
PA1543_apt_at	20.2	P	0.027312	52.8	P	0.001488	52.5	P	0.000936	41.9	P	0.003566	17.2	A	0.086477	12.3	A	0.066479	37.5	P	0.001488	41.4	P	0.002325	16.4	M	0.050263	21.5	P	0.027312	26.1	P	0.000936	25.1	P	0.006552
PA1544_anr_at	44.1	P	0.000737	202.9	P	0.000737	106.1	P	0.000737	107.6	P	0.000737	36.3	P	0.000936	54.9	P	0.000737	79.7	P	0.000737	103.9	P	0.000737	50.1	P	0.000737	53.6	P	0.000737	85.1	P	0.000737	121.3	P	0.000737
PA1545_at	18.7	M	0.057926	35.5	P	0.005373	16.2	P	0.037368	17.2	P	0.019622	27.2	P	0.003566	30.6	P	0.002886	26.2	P	0.011565	29.2	P	0.009612	41.4	P	0.002325	24.9	P	0.005373	44.2	P	0.001864	44.6	P	0.001864
PA1546_hemN_at	111.8	P	0.001488	60.8	P	0.001864	196.3	P	0.000737	156.1	P	0.000737	79.7	P	0.002325	35.1	P	0.004387	149.2	P	0.000737	157.3	P	0.000737	55.5	P	0.002886	42.3	P	0.004387	104.4	P	0.000936	79.1	P	0.000936
PA1547_at	11.6	A	0.191176	16.2	P	0.016523	9.4	A	0.098025	11.2	A	0.098025	18	A	0.066479	8.6	A	0.172724	9.8	A	0.066479	8.7	A	0.086477	20.1	P	0.011565	13.8	P	0.037368	11.4	P	0.027312	10.5	A	0.124432
PA1548_at	11.6	A	0.12436	17.7	A	0.086477	12.1	A	0.210789	7.2	A	0.350352	8.6	A	0.276247	13.7	A	0.086477	10.7	A	0.155448	10	A	0.110665	13.1	A	0.086477	18.4	A	0.191176	13.2	P	0.037368	9.7	A	0.139354
PA1549_at	3.1	A	0.596617	14.4	A	0.124432	14	A	0.210789	15.4	A	0.276247	10.9	A	0.324822	12.4	A	0.210789	16.9	A	0.191176	20.7	A	0.155448	9.8	A	0.403383	7.9	A	0.30009	16.2	A	0.075978	21.1	A	0.191176
PA1550_at	41.6	P	0.001864	122.2	P	0.000737	57.9	P	0.002886	54.7	P	0.002886	36.7	P	0.002886	15	P	0.005373	53.4	P	0.002886	53.8	P	0.002325	54.2	P	0.001488	34.6	P	0.000936	38.5	P	0.001864	46.6	P	0.002886
PA1551_at	29.3	P	0.004387	88.7	P	0.001488	37.1	P	0.001183	40.3	P	0.002886	31	P	0.002886	12.5	P	0.011565	40.4	P	0.002886	56.1	P	0.001183	40.2	P	0.001183	33.5	P	0.003566	29.7	P	0.001864	33.6	P	0.002325
PA1552_at	64.3	P	0.009612	34	P	0.016523	99.5	P	0.002325	93.7	P	0.002886	26.5	P	0.037368	38.5	P	0.009612	34.1	P	0.016523	34.2	P	0.016523	24.9	P	0.019622	27.1	P	0.016523	42.1	P	0.007953	33.2	P	0.013854
PA1553_at	95	P	0.001488	54.2	P	0.002886	179.4	P	0.000737	196.7	P	0.000737	42.7	P	0.007953	70.4	P	0.001183	51.7	P	0.000936	65.5	P	0.000936	35.9	P	0.009612	51.6	P	0.006552	74	P	0.000737	55.6	P	0.000737
PA1554_at	114.1	P	0.000737	110.7	P	0.000737	227.5	P	0.000737	282.9	P	0.000737	46.2	P	0.000936	88.8	P	0.000737	89.6	P	0.000936	85.9	P	0.000737	58	P	0.000737	53.4	P	0.000737	134.8	P	0.000737	109	P	0.000936
PA1555_at	82.8	P	0.001864	195.1	P	0.000737	112.5	P	0.000737	154.7	P	0.000737	302.1	P	0.000737	81.5	P	0.001488	539.6	P	0.000737	584.3	P	0.000737	244.6	P	0.000737	173.8	P	0.000737	202.6	P	0.000737	223.4	P	0.000737
PA1556_at	197.2	P	0.000737	362.8	P	0.000737	176.7	P	0.000737	217.6	P	0.000737	649.4	P	0.000737	139.7	P	0.000936	746	P	0.000737	860.5	P	0.000737	487.2	P	0.000737	315.7	P	0.000737	271.8	P	0.000737	307	P	0.000737
PA1557_at	117.9	P	0.000737	143.2	P	0.000737	229.5	P	0.000737	173	P	0.000737	215.8	P	0.000737	62.5	P	0.000737	505	P	0.000737	560.9	P	0.000737	164.2	P	0.000737	119.4	P	0.000737	170.3	P	0.000737	152.3	P	0.000737
PA1558_at	8.6	A	0.324822	8.8	A	0.066479	8.7	A	0.066479	6.8	A	0.172724	6.9	A	0.172724	11.5	A	0.086477	10.2	P	0.023166	13.9	P	0.0232	12	A	0.066479	17.2	P	0.003566	10.6	P	0.013854	11.9	P	0.027312
PA1559_at	36.3	P	0.001488	25.9	P	0.001488	28	P	0.000936	33	P	0.000936	42.9	P	0.000737	35	P	0.000737	51.1	P	0.000936	55.7	P	0.000737	16.7	P	0.000936	29.3	P	0.001488	17.9	P	0.000936	15.9	P	0.001488
PA1560_at	8.9	P	0.006552	7.1	P	0.002325	8	P	0.0232	12.3	M	0.057926	10.7	A	0.086477	13.4	P	0.001488	18.5	P	0.016523	11.5	M	0.050263	5.8	A	0.124432	8.3	P	0.04343	9.1	M	0.050263	2	A	0.458256
PA1561_aer_at	92.3	P	0.000737	101.5	P	0.000737	148.8	P	0.000737	141.3	P	0.000737	107.2	P	0.000737	76.4	P	0.001183	203.8	P	0.000737	232.1	P	0.000737	64.6	P	0.001864	42.4	P	0.001488	98	P	0.000737	87.2	P	0.000936
PA1562_acnA_at	10.7	P	0.007953	69.3	P	0.000737	10.2	P	0.001183	10.8	P	0.007953	19.4	P	0.001183	31	P	0.000737	37.6	P	0.000737	46.6	P	0.000737	74.5	P	0.000737	59.3	P	0.000737	68.5	P	0.000737	69.8	P	0.000737
PA1563_at	14.9	P	0.005373	15	P	0.009612	8.8	P	0.011565	7.4	P	0.0232	14.4	P	0.011565	15.4	P	0.001488	13	P	0.016523	15.3	P	0.007953	18	P	0.002886	17.9	P	0.000737	12.9	P	0.003566	8.8	A	0.075978
PA1564_at	28.6	P	0.005373	27.3	P	0.002886	30	P	0.000936	32.6	P	0.000737	25.7	P	0.004387	18.2	P	0.006552	22.4	P	0.005373	27.3	P	0.001488	18.6	P	0.006552	24.8	P	0.002325	15.5	P	0.004387	15.3	P	0.001864
PA1565_at	4.1	A	0.403383	11.6	A	0.155448	0.7	A	0.723753	2.9	A	0.649648	8.5	A	0.172724	9.8	M	0.057926	6.3	A	0.30009	5.1	A	0.486063	12.5	M	0.050263	29.8	P	0.001488	9.3	P	0.011565	7.6	A	0.231536
PA1566_at	2.4	A	0.430652	7.5	M	0.050263	0.8	A	0.827276	0.8	A	0.768465	3	A	0.350352	4.3	A	0.350352	8.2	A	0.403383	0.6	A	0.768465	7	A	0.086477	37.7	P	0.003566	16.9	M	0.050263	12.2	A	0.191176
PA1567_at	6.2	A	0.30009	3.4	A	0.649648	5.1	A	0.513937	5.6	A	0.486063	5.2	A	0.458256	6	A	0.155448	7.7	A	0.376576	5.5	A	0.430652	9	A	0.172724	9.2	A	0.155448	12.9	A	0.191176	15.9	A	0.139354
PA1568_at	1.1	A	0.649648	1.5	A	0.844552	5.2	A	0.541744	6.7	A	0.596617	2.2	A	0.569348	4.1	A	0.513937	8.1	A	0.513937	6	A	0.541744	5.3	A	0.403383	10.9	A	0.155448	12.5	A	0.210789	9.3	A	0.30009
PA1569_at	3.4	A	0.376576	3.5	A	0.350308	4.8	A	0.276247	3.8	A	0.403383	8.1	A	0.231536	3.1	A	0.458256	6.6	A	0.486063	5.8	A	0.403383	5.3	A	0.276247	11	P	0.011565	4.2	A	0.324822	5.8	A	0.403383
PA1570_at	8.8	P	0.009593	9.7	P	0.001183	7.7	P	0.019622	11.6	P	0.016523	13.7	P	0.005373	9.6	P	0.016523	10.2	P	0.003566	11.8	P	0.011565	11.9	P	0.001488	14.9	P	0.005373	9.5	P	0.006552	13.1	P	0.037368
PA1571_at	12.7	M	0.050263	21.3	P	0.032015	15.3	P	0.009612	15.7	P	0.027312	20.6	P	0.037368	28.9	P	0.009612	34.7	P	0.006552	42	P	0.002325	31	P	0.005373	30.1	P	0.003566	37.3	P	0.001864	30.6	P	0.004387
PA1572_at	20.8	P	0.013854	19.2	P	0.009612	17.8	P	0.003566	18.6	P	0.003566	16.6	P	0.009612	11.8	P	0.002886	21.7	P	0.001864	27.2	P	0.001864	21.3	P	0.001864	19.4	P	0.002325	20.3	P	0.001488	20.4	P	0.002325
PA1573_at	15.4	P	0.04343	20.9	P	0.019622	18.5	P	0.019622	16.4	P	0.04343	10.1	A	0.075978	15.8	P	0.04343	18.4	P	0.027312	21	P	0.009612	21.1	P	0.011565	24	P	0.0232	17.8	P	0.006538	15.5	P	0.027312
PA1574_at	17.8	P	0.004387	30.2	P	0.009612	24.9	P	0.009612	21.3	P	0.009612	27.4	M	0.057926	30.3	P	0.004387	20.3	P	0.009612	25	P	0.007953	17.8	P	0.04343	22.3	P	0.027312	14.5	P	0.011565	13.5	P	0.032015
PA1575_at	9.8	A	0.191176	15.8	A	0.110665	8.5	A	0.086477	12	A	0.066479	17.6	A	0.110665	14.6	A	0.075978	9.5	P	0.016523	15.8	A	0.086477	10.7	P	0.007953	23.9	P	0.04343	21.9	P	0.002886	19	P	0.004387
PA1576_at	6.7	A	0.210789	14.1	P	0.019622	9.1	M	0.050263	10.4	P	0.0232	7.6	A	0.110665	12	A	0.12436	11.1	P	0.027312	16	P	0.013854	11.5	A	0.086477	15.1	P	0.027312	13	P	0.006552	17.6	P	0.007953
PA1577_at	4	P	0.009612	5.8	P	0.016523	6.7	A	0.075978	5.1	P	0.016523	9.3	P	0.001488	7.8	P	0.007953	5.1	P	0.011565	10.2	P	0.016523	9.3	P	0.001183	17.3	P	0.000737	6.7	P	0.004387	3.3	A	0.172724
PA1578_at	1.5	A	0.789211	15	A	0.210789	4.8	M	0.050263	3.1	A	0.350352	4.4	A	0.675178	2.5	A	0.649648	10.7	A	0.086477	8.1	A	0.231536	9.8	A	0.098025	9.8	A	0.139354	9.8	A	0.098025	11.6	M	0.050263
PA1579_at	41.9	P	0.001864	38.2	P	0.000737	28.6	P	0.000737	21.5	P	0.000737	46.6	P	0.001183	74.2	P	0.000737	48.6	P	0.000737	40.1	P	0.000737	47.6	P	0.000737	57.3	P	0.000737	59.1	P	0.000737	57.7	P	0.000737
PA1580_gltA_at	130.4	P	0.000737	157.3	P	0.000737	199.7	P	0.000737	215	P	0.000737	195.9	P	0.000737	321.9	P	0.000737	289.6	P	0.000737	288.3	P	0.000737	130.6	P	0.000737	190.1	P	0.000737	318.1	P	0.000737	329.5	P	0.000737
PA1581_sdhC_at	166.9	P	0.000737	261	P	0.000737	188	P	0.000737	171.4	P	0.000737	141.1	P	0.000936	177.4	P	0.000737	207.3	P	0.000737	242.3	P	0.000737	93.7	P	0.000737	135.1	P	0.000737	133	P	0.000737	111.6	P	0.000737
PA1582_sdhD_at	132.5	P	0.000936	190.1	P	0.000737	237.7	P	0.000737	254.7	P	0.000737	123.9	P	0.000936	140.5	P	0.000737	242.5	P	0.000737	261.7	P	0.000737	87.5	P	0.000936	117.1	P	0.000936	168.5	P	0.000737	149.9	P	0.000737
PA1583_sdhA_at	94.9	P	0.000737	143.2	P	0.000737	268.7	P	0.000737	276.7	P	0.000737	117.4	P	0.000737	142.5	P	0.000737	242.1	P	0.000737	263.4	P	0.000737	67.5	P	0.000737	122.9	P	0.000737	160.9	P	0.000737	171.6	P	0.000737
PA1584_sdhB_at	129.2	P	0.000737	188.1	P	0.000936	255.5	P	0.000737	229.3	P	0.000737	137.9	P	0.001183	155.8	P	0.000936	202	P	0.000737	194.8	P	0.000737	100.6	P	0.001488	124	P	0.000936	166	P	0.000737	139.5	P	0.000737
PA1585_sucA_at	90.7	P	0.000737	80.1	P	0.000737	178.6	P	0.000936	147.5	P	0.000936	88.3	P	0.000936	119.2	P	0.000737	139.8	P	0.000737	124.5	P	0.000737	48.7	P	0.000737	73.1	P	0.000737	85.7	P	0.000936	76.5	P	0.000737
PA1586_sucB_at	180.6	P	0.000936	140.2	P	0.000936	268.4	P	0.000737	222.9	P	0.000737	150.8	P	0.000936	204.3	P	0.000737	240.7	P	0.000737	220.8	P	0.000737	89.6	P	0.000737	105.2	P	0.000737	168.5	P	0.000737	140.2	P	0.000737
PA1587_lpdG_at	47.5	P	0.005373	61.6	P	0.004387	171.4	P	0.000737	148.4	P	0.000936	54.7	P	0.005373	75.2	P	0.004387	130.3	P	0.000936	146.5	P	0.001488	41.2	P	0.006552	55.3	P	0.004387	121.5	P	0.000936	117.6	P	0.001488
PA1588_sucC_at	335.6	P	0.000737	243.3	P	0.000737	754.3	P	0.000737	790.2	P	0.000737	228.4	P	0.000737	468.1	P	0.000737	566.2	P	0.000737	594.8	P	0.000737	185.9	P	0.000936	149.4	P	0.000737	418	P	0.000737	365.3	P	0.000737
PA1589_sucD_at	270.9	P	0.001183	218.2	P	0.001864	639.8	P	0.000737	679.4	P	0.000737	225	P	0.001488	416.1	P	0.001488	527.4	P	0.001183	517.4	P	0.001183	132	P	0.002325	191.6	P	0.001488	392.6	P	0.001488	330.5	P	0.001488
PA1590_braB_at	13.3	A	0.376576	25.2	A	0.276247	11.6	M	0.057926	8.4	A	0.276247	10.9	A	0.569348	9.9	A	0.324822	11.6	A	0.191176	10.8	A	0.172724	9.4	A	0.376576	15.1	A	0.276247	10.6	M	0.057926	7.7	A	0.30009
PA1591_at	9	P	0.04343	9.7	P	0.037368	6.4	P	0.032015	11.6	A	0.066479	7.2	A	0.191176	7	A	0.086477	7.1	P	0.04343	5.9	A	0.124432	10	A	0.139354	16.8	P	0.009612	7.1	P	0.002325	8	P	0.013854
PA1592_i_at	789.3	P	0.001109	1659.8	P	0.001109	489.8	P	0.001109	486.5	P	0.001109	1100	P	0.001109	1401	P	0.001109	906	P	0.001109	1089	P	0.001109	1650.9	P	0.001109	1114.9	P	0.001109	1073.2	P	0.001109	1066.5	P	0.001109
PA1593_at	7.4	P	0.016523	15.2	P	0.001864	13.3	P	0.004387	13.7	P	0.001864	11.9	P	0.0232	12.9	P	0.0232	10.1	P	0.006552	14.1	P	0.002325	8.8	P	0.019622	13.2	P	0.001488	9.2	P	0.004387	6.9	P	0.000737
PA1594_at	12.9	P	0.013854	19.7	P	0.006552	12.1	P	0.001864	17.2	P	0.007953	19.3	P	0.009612	16	P	0.002886	15	P	0.013854	15.8	P	0.005373	14.9	P	0.002325	22.7	P	0.001864	12.3	P	0.013854	18.2	P	0.007953
PA1595_at	7.7	A	0.231536	7.2	A	0.231536	5.1	A	0.30009	5.9	A	0.253373	6.1	A	0.30009	1.8	A	0.458256	1.9	A	0.458256	10.9	A	0.231536	8.8	A	0.30009	9.7	A	0.172724	4.3	A	0.30009	7.2	A	0.486063
PA1596_htpG_at	65.3	P	0.003566	34.6	A	0.098025	149.3	P	0.001183	162.9	P	0.001488	236.7	P	0.000737	294.4	P	0.000737	465.2	P	0.000737	548.3	P	0.000737	45.1	P	0.032015	50.8	P	0.003566	95.1	P	0.002886	57.5	P	0.006552
PA1597_at	7.1	A	0.210789	2.1	A	0.569348	5.8	A	0.124432	5.7	A	0.210789	21.5	P	0.027312	22.7	P	0.004387	23.1	P	0.002886	32.1	P	0.001488	5.4	A	0.350352	9.7	A	0.231536	7.6	A	0.172724	5.3	A	0.253373
PA1598_at	5.2	A	0.458256	5.3	A	0.376576	2.3	A	0.486063	1.7	A	0.675178	1.1	A	0.789211	4.9	A	0.513937	4.1	A	0.210789	1.2	A	0.69991	7.9	A	0.376576	14.3	A	0.124432	6.2	A	0.172724	1.6	A	0.569348
PA1599_at	7	A	0.231536	6.2	A	0.30009	1.8	A	0.486063	3.2	A	0.191176	10.9	A	0.098025	8.4	A	0.075978	5.2	A	0.098025	3.5	A	0.403383	10.7	P	0.04343	21.5	P	0.002325	4.8	A	0.155448	4.5	A	0.253373
PA1600_at	33.6	P	0.011565	42.4	P	0.011565	27	P	0.013854	30.2	P	0.011565	63.6	P	0.011565	19.7	P	0.013854	81	P	0.013854	65.9	P	0.013854	13.9	P	0.027312	24.8	P	0.011565	18.1	P	0.0232	16	P	0.027312
PA1601_at	24.9	P	0.001183	28	P	0.002886	61.2	P	0.001864	67.1	P	0.002886	15.4	P	0.006552	5.6	A	0.253373	93.2	P	0.000737	93.9	P	0.000737	4.8	A	0.430652	4.2	A	0.210789	16.7	P	0.016523	11.1	P	0.032015
PA1602_at	62.8	P	0.001864	60.4	P	0.004387	73.9	P	0.001488	73.7	P	0.001488	59.4	P	0.002886	16.2	A	0.124432	141.8	P	0.001488	104.2	P	0.001183	17.1	A	0.110665	16.8	A	0.098025	24	P	0.011565	19.1	P	0.04343
PA1603_at	20.3	P	0.016523	23.1	P	0.007953	14	P	0.001488	12.8	P	0.001864	23.6	P	0.004387	19.2	P	0.002886	14.4	P	0.001859	12.6	P	0.000936	16.3	P	0.003566	21	P	0.002886	17.2	P	0.000936	11.1	P	0.000936
PA1604_at	24.3	P	0.013854	25.1	P	0.006552	22.2	P	0.009612	26.6	P	0.006552	30.9	P	0.011565	21	P	0.019622	19.7	P	0.032015	27.8	P	0.009612	37.9	P	0.002886	48.5	P	0.005373	20.8	P	0.009612	21.6	P	0.006552
PA1605_at	10.9	A	0.276247	15.9	A	0.253373	10.4	A	0.324822	7.5	A	0.486063	11.9	A	0.324822	8	A	0.376576	20.5	A	0.191176	14.2	A	0.191176	12.5	A	0.139354	23.1	M	0.050263	20.1	A	0.075978	14	A	0.253373
PA1606_at	13.5	P	0.032015	29	P	0.009612	9.5	P	0.007953	19.5	P	0.007953	27.3	P	0.003566	22.5	P	0.007953	20.4	P	0.004387	27.8	P	0.005373	26.8	P	0.0232	33.8	P	0.004387	24.7	P	0.001864	24.9	P	0.006552
PA1607_at	12.9	M	0.050263	13.5	M	0.057926	16.9	A	0.124432	19	A	0.110665	15.3	P	0.037368	14.4	M	0.050263	20.5	A	0.139354	23.9	A	0.075978	21	P	0.0232	22	P	0.032015	19.1	P	0.04343	19.3	M	0.057926
PA1608_at	17.1	A	0.231536	22.5	A	0.066479	14.5	A	0.110665	20.5	A	0.086477	19.9	A	0.191176	11	A	0.276247	17.6	A	0.124432	26.7	A	0.086477	19.9	A	0.191176	20.2	A	0.191176	21.6	P	0.0232	19.1	A	0.110665
PA1609_fabB_at	58	P	0.000737	114.4	P	0.000737	102	P	0.000737	114.1	P	0.000737	35.1	P	0.000737	29.6	P	0.000936	57.7	P	0.000737	62.2	P	0.000737	27.8	P	0.000737	29.1	P	0.000737	48.3	P	0.000936	47.4	P	0.000936
PA1610_fabA_at	78.9	P	0.001183	150.2	P	0.001183	155.7	P	0.000737	144.8	P	0.000737	39.5	P	0.005373	32.8	P	0.004387	68.3	P	0.001183	68.7	P	0.000936	30.8	P	0.009612	30.3	P	0.011565	42	P	0.001183	39.6	P	0.004387
PA1611_at	18	P	0.0232	19.2	P	0.027312	17.3	P	0.009612	20.6	P	0.009612	17.8	P	0.027312	14.7	P	0.037368	20.2	P	0.032015	13.9	M	0.057926	17.4	M	0.050263	18.6	M	0.057926	16.6	P	0.019622	17.2	P	0.027312
PA1612_at	10	A	0.066479	14.4	P	0.037368	18.5	P	0.04343	16	P	0.037368	21.3	A	0.066479	13.4	A	0.086477	16.5	P	0.04343	12.5	M	0.050263	15.9	P	0.0232	16.2	P	0.004387	17.2	P	0.013854	14.5	M	0.057926
PA1613_at	16.2	P	0.032015	18.7	M	0.050263	16.9	A	0.066479	17.4	M	0.057926	9.8	A	0.124432	10.7	P	0.032015	13	A	0.066479	13.5	A	0.124432	21.6	P	0.04343	25.1	P	0.007953	15.3	P	0.032015	9.9	A	0.155448
PA1614_gpsA_at	13	M	0.057926	22.4	P	0.016523	37.5	P	0.003566	39.8	P	0.004387	13.7	A	0.110665	19.2	P	0.009612	31.9	P	0.013854	34.4	P	0.005373	16	P	0.007953	25.2	P	0.009612	24.3	P	0.006552	21.1	P	0.011565
PA1615_at	21.9	P	0.000737	19	P	0.002886	21.3	P	0.004387	17.7	P	0.004387	20.1	P	0.001864	19.4	P	0.002325	20.8	P	0.005373	28.4	P	0.001864	17.5	P	0.002325	19	P	0.002886	20.4	P	0.004387	12.5	P	0.007953
PA1616_at	22.7	P	0.0232	20.1	M	0.057926	21.5	P	0.0232	20.7	P	0.037368	19.7	P	0.04343	17.4	P	0.027312	25.6	P	0.027312	31	P	0.019622	25.4	P	0.007953	18.6	P	0.007953	25	P	0.009612	21.2	P	0.032015
PA1617_at	10.7	A	0.155448	11.1	A	0.110665	4.9	A	0.458256	2.1	A	0.541744	16.9	A	0.458256	18.6	A	0.172724	7.9	A	0.30009	9.3	A	0.430652	20.7	A	0.155448	27.7	P	0.027312	24.4	P	0.011565	20.2	P	0.019622
PA1618_at	14.4	A	0.210789	13.8	A	0.30009	17.4	A	0.066479	15.2	A	0.098025	21.4	A	0.155448	12.4	A	0.191176	16.7	M	0.050263	18.2	M	0.050263	14.3	A	0.139354	21.9	A	0.086477	18.7	M	0.057926	14.4	A	0.191176
PA1619_at	22.6	P	0.032015	17	P	0.037368	17.4	M	0.050263	19.5	P	0.032015	22.1	P	0.013854	17.5	P	0.019622	16.2	P	0.027312	14.5	P	0.0232	20.2	P	0.0232	24.2	P	0.013854	18.3	P	0.027312	15.6	P	0.04343
PA1620_at	15.8	A	0.124432	11.3	A	0.231536	8.8	A	0.324822	8.4	A	0.231536	11.1	A	0.324822	11.4	A	0.155448	11.6	A	0.066479	8.2	A	0.30009	18	A	0.110665	29.1	P	0.037368	9.7	P	0.037368	8.6	A	0.231536
PA1621_at	22.2	P	0.013854	33.6	P	0.0232	16.8	P	0.009612	23.1	P	0.007953	32.3	P	0.016523	25.5	P	0.013854	21.8	P	0.003566	29.4	P	0.005373	26.1	P	0.019622	32.8	P	0.007953	24.6	P	0.004387	24.8	P	0.011565
PA1622_at	33.1	P	0.037368	31.5	A	0.086477	16.8	A	0.075978	18.2	A	0.075978	36	A	0.110665	38.2	M	0.057926	19.8	A	0.075978	22.1	A	0.086477	28.1	A	0.075978	40.1	M	0.057926	16.4	P	0.04343	16.2	A	0.110665
PA1623_at	23.1	P	0.001864	21.7	P	0.001864	24.3	P	0.001183	26.6	P	0.001864	23.5	P	0.001864	19.8	P	0.004387	29.9	P	0.001864	38.6	P	0.002886	27.8	P	0.002886	24.9	P	0.001488	23.5	P	0.002886	19.6	P	0.011565
PA1624_at	14.3	P	0.001864	16.4	P	0.002886	17.7	P	0.002325	23.5	P	0.005373	19.1	P	0.006552	10.2	P	0.003566	18	P	0.001488	21.8	P	0.000737	17.5	P	0.0232	19.2	P	0.000737	28	P	0.001488	22.5	P	0.002325
PA1625_at	6.7	A	0.30009	9.3	A	0.075978	4.4	A	0.350352	8.3	A	0.086477	10.9	A	0.098025	9.4	A	0.098025	5.4	A	0.210789	4.4	A	0.376576	8.9	A	0.075978	20.3	P	0.007953	5.1	A	0.098025	10.8	A	0.086477
PA1626_at	10.1	A	0.541744	4.6	A	0.486063	9.4	A	0.191176	8.6	A	0.276247	11.9	A	0.403383	8.9	A	0.231536	7.3	A	0.253373	8.6	A	0.30009	13.1	A	0.231536	14.3	M	0.057926	9	P	0.04343	8.5	A	0.110665
PA1627_at	6	P	0.037368	13	P	0.019622	12.3	P	0.04343	11.6	P	0.032015	19.6	A	0.086477	10.4	M	0.050263	15	P	0.027312	16.3	A	0.066479	12.5	A	0.139354	22	P	0.016523	9.1	M	0.050263	14.5	A	0.075978
PA1628_at	7.2	A	0.376576	4.3	A	0.649648	5	A	0.513937	6.9	A	0.350352	11.9	A	0.231536	10	A	0.276247	10.2	A	0.324822	15.3	A	0.253373	14.9	A	0.30009	16.7	A	0.110665	12.5	A	0.210789	9.4	A	0.276247
PA1629_at	7.9	A	0.086477	9.5	A	0.253373	12.1	A	0.086477	12.2	M	0.057926	8.8	A	0.253373	6.8	A	0.210789	10.9	A	0.075978	9.9	A	0.139354	12.7	A	0.110665	14.3	A	0.066479	8.3	A	0.210789	13	A	0.155448
PA1630_at	11.2	P	0.000936	15.4	P	0.005373	12.8	P	0.006552	12.5	P	0.002886	15.7	P	0.001864	11.8	P	0.002886	15.5	P	0.000936	17.1	P	0.000737	18.4	P	0.000936	20	P	0.001488	12.2	P	0.000936	12.9	P	0.000737
PA1631_at	2.9	A	0.458256	2.2	A	0.623424	1.9	A	0.596617	4.9	A	0.430652	7.4	A	0.253373	6.6	A	0.276247	7	A	0.253373	8.8	A	0.324822	5.8	A	0.458256	9.2	A	0.066479	3.5	A	0.458256	4.6	A	0.210789
PA1632_kdpF_at	9.5	P	0.027275	12.6	P	0.032015	11.9	P	0.04343	5.3	A	0.086477	12.1	A	0.066479	8.9	P	0.04343	6.6	M	0.050263	6.6	A	0.075978	13.8	P	0.011565	21.1	P	0.002325	9.4	A	0.066419	8.5	M	0.050263
PA1633_kdpA_at	6.1	A	0.376576	15.7	A	0.086477	13	A	0.124432	16.7	A	0.098025	8.9	A	0.210789	3.4	A	0.324822	12.6	A	0.172724	13.7	A	0.110665	9.1	A	0.098025	13.7	P	0.019622	14.2	A	0.110665	15.4	A	0.066479
PA1634_kdpB_at	18.5	P	0.037368	22.7	P	0.037368	16.7	M	0.057926	19.8	A	0.075978	28.6	P	0.04343	14.9	M	0.057926	23.9	M	0.057926	19.7	A	0.098025	22.3	P	0.0232	37.7	P	0.0232	15.7	P	0.005373	12.7	A	0.139354
PA1635_kdpC_at	16.6	A	0.124432	8.8	A	0.172724	1.7	A	0.569348	2.4	A	0.541744	15.4	A	0.098025	11.5	A	0.139354	8.1	A	0.30009	1.8	A	0.649648	14.1	A	0.086477	18.7	P	0.019622	7.4	A	0.139354	4	A	0.430652
PA1636_kdpD_at	3.5	A	0.376576	7.8	A	0.30009	3.2	A	0.30009	10	A	0.191176	13.3	A	0.066479	6.7	A	0.210789	10.5	A	0.086477	12.8	A	0.155448	6.4	A	0.066479	10.2	P	0.027312	10.6	P	0.0232	8	A	0.172724
PA1637_kdpE_at	7.2	A	0.430652	4.9	A	0.569348	5.5	A	0.276247	5.1	A	0.172724	2	A	0.541744	1.4	A	0.623424	3.4	A	0.231536	3.6	A	0.210789	7.5	A	0.210789	10.9	A	0.098025	6.2	A	0.155448	7.6	A	0.075978
PA1638_at	7.5	A	0.458256	14.6	A	0.210789	5.9	A	0.350352	8.4	A	0.430652	3	A	0.623424	11.4	A	0.350352	10.7	A	0.376576	5.3	A	0.513937	15.4	A	0.276247	13.7	A	0.253373	7.5	A	0.191176	5.3	A	0.513937
PA1639_at	14.7	A	0.253373	10.8	A	0.155448	17	P	0.032015	13.4	A	0.172724	19	A	0.253373	2.1	A	0.486063	12.3	A	0.253373	13.1	A	0.276247	8.5	A	0.30009	7.5	A	0.30009	11.8	A	0.191176	7.6	A	0.569348
PA1640_at	25.1	P	0.0232	18.4	M	0.057926	29	P	0.001488	27.5	P	0.002886	23.7	P	0.016523	26.9	P	0.019622	30.6	P	0.002325	33.2	P	0.001864	23.8	P	0.007953	28.3	P	0.003566	27.8	P	0.000936	25.4	P	0.002886
PA1641_at	22.8	P	0.032015	23.8	P	0.027312	14.6	M	0.050263	16.1	M	0.057926	31.7	P	0.027312	17.5	P	0.016523	26.5	P	0.016523	25.8	P	0.027312	35.4	P	0.005373	34.3	P	0.004387	37	P	0.001864	31.5	P	0.001864
PA1642_selD_at	15.2	A	0.075978	25.7	P	0.027312	25.3	P	0.019622	32.7	P	0.032015	24.2	A	0.172724	13.3	A	0.086477	33.5	P	0.032015	31.4	M	0.050263	17.9	M	0.057926	14.3	A	0.098025	28.4	P	0.027312	32.7	P	0.04343
PA1643_at	15.9	P	0.007953	24.1	P	0.016523	16.4	P	0.006552	20.8	P	0.004387	20.9	P	0.0232	15.4	P	0.007953	22	P	0.009612	13.1	P	0.019622	18.5	P	0.002886	24.9	P	0.005373	19.4	P	0.003566	15.1	P	0.032015
PA1644_at	13	P	0.002886	12.8	P	0.037368	15	P	0.006552	15.3	P	0.013854	14.9	P	0.009612	10.1	P	0.0232	17.7	P	0.013854	17.4	P	0.004387	18.5	P	0.003566	15	P	0.000737	13.6	P	0.003566	11.9	P	0.007953
PA1645_at	10.3	P	0.04343	13.3	P	0.0232	8.8	P	0.005373	10.7	P	0.004387	12.4	P	0.019622	12.9	P	0.006552	12.2	P	0.003566	16.6	P	0.001488	23.1	P	0.004387	22	P	0.001183	16	P	0.001488	11.1	P	0.000936
PA1646_at	10.5	A	0.486063	5.9	A	0.623424	4.6	A	0.486063	8.5	A	0.324822	11.5	A	0.30009	7.9	A	0.324822	9.7	A	0.253373	7.7	A	0.324822	11.7	A	0.253373	17.1	A	0.124432	11.5	A	0.155448	7.7	A	0.350352
PA1647_at	21.9	P	0.019622	15.3	P	0.032015	21.6	P	0.002886	20.5	P	0.006552	15.9	P	0.011565	13.3	P	0.019622	21.2	P	0.019622	19.7	M	0.050263	12.9	P	0.027312	17.4	P	0.0232	10.4	M	0.050263	12.5	P	0.013854
PA1648_at	9.6	P	0.04343	15.1	P	0.0232	7.7	A	0.124432	7.4	A	0.139354	7.8	A	0.13928	12.4	M	0.057926	9.6	P	0.04343	10	P	0.04343	7	A	0.155448	11.8	P	0.005373	7.3	P	0.007953	9.3	A	0.075978
PA1649_at	14.2	P	0.006552	26.1	P	0.001864	8.2	P	0.037368	13.6	P	0.032015	17.7	P	0.006552	13.1	P	0.002886	10.3	P	0.032015	10.9	P	0.0232	17	P	0.003566	23.2	P	0.009612	12.7	P	0.005373	10.4	P	0.016523
PA1650_at	7.7	P	0.013854	8.3	P	0.027312	4.7	A	0.098025	6.1	M	0.057926	12.2	M	0.057926	3.2	M	0.057926	5.1	M	0.057926	3.2	A	0.139354	10.8	P	0.04343	11.1	P	0.007953	9.9	P	0.000936	8	P	0.013854
PA1651_at	9	M	0.050263	12.1	P	0.04343	9.8	P	0.019622	11.3	P	0.027312	11.4	P	0.009612	8.5	P	0.007953	8.2	M	0.050263	10.7	P	0.032015	17.3	P	0.016523	14.9	P	0.006552	7.1	P	0.037368	8	P	0.019622
PA1652_at	8.6	M	0.057926	12.9	A	0.124432	1.8	A	0.350308	1.5	A	0.486058	11.6	A	0.110665	7.6	A	0.139354	9.3	A	0.139354	11.9	A	0.075978	12.1	P	0.016523	16.8	P	0.013854	7.3	P	0.027312	3.6	A	0.324822
PA1653_at	8.5	P	0.04343	12.8	A	0.124432	14.4	M	0.050263	12.8	P	0.016523	4.5	A	0.324822	12	A	0.075978	8.4	P	0.04343	12.1	A	0.086477	15.4	P	0.011565	13.3	P	0.04343	5.3	A	0.075978	12.8	A	0.066479
PA1654_at	33.6	P	0.006552	22.7	A	0.066479	61.5	P	0.001183	56.6	P	0.002325	13.6	A	0.403383	16.5	A	0.110665	15.4	A	0.110665	15.6	A	0.172724	18.2	A	0.098025	13	A	0.172724	13	P	0.009612	14.5	A	0.098025
PA1655_at	26.7	P	0.004387	23.9	P	0.0232	20.2	P	0.002886	17.2	P	0.003566	16.5	P	0.011565	13.8	P	0.027312	12.5	P	0.005373	13.9	P	0.004387	25.3	P	0.009612	20.7	P	0.003566	16.5	P	0.001183	13.1	P	0.007953
PA1656_at	33.3	P	0.006552	128.4	P	0.001488	31.5	P	0.005373	26.7	P	0.007953	31.1	P	0.009612	33.8	P	0.005373	23.2	P	0.007953	40.3	P	0.001864	46.2	P	0.005373	34.8	P	0.004387	33.2	P	0.003566	27	P	0.004387
PA1657_at	29.6	P	0.000936	252.9	P	0.000737	27.6	P	0.000737	28.6	P	0.000737	39.5	P	0.000737	67.8	P	0.000737	75.3	P	0.000737	88.1	P	0.000737	88.7	P	0.000737	42.8	P	0.000737	59.4	P	0.000737	57.4	P	0.000737
PA1658_at	10.6	P	0.009612	74.3	P	0.000737	11.7	P	0.011565	13.9	P	0.009612	14.3	P	0.007953	23.4	P	0.002886	42.5	P	0.001488	35.3	P	0.000737	25.1	P	0.000936	17.6	P	0.005373	28.5	P	0.000936	21.4	P	0.002325
PA1659_at	10.1	P	0.007953	97	P	0.000936	15.2	P	0.002886	13.8	P	0.002325	20.1	P	0.000936	28.9	P	0.001864	27.8	P	0.001488	40.1	P	0.001183	30.1	P	0.000936	21.4	P	0.001488	31.3	P	0.001183	24.3	P	0.001864
PA1660_at	12.1	A	0.066479	31.7	P	0.000737	6.5	P	0.037368	6.3	A	0.098025	9.8	P	0.032015	12.7	P	0.011565	8.8	P	0.013854	12.6	P	0.009612	10.2	P	0.001488	11.9	P	0.001488	14.7	P	0.002325	8.7	P	0.019622
PA1661_at	13.7	P	0.027312	45.2	P	0.002886	13.2	P	0.009612	11.8	P	0.006552	18.9	P	0.016523	22.2	P	0.002886	21.3	P	0.009612	16	P	0.005373	30.4	P	0.009612	21.7	P	0.005373	18.2	P	0.006552	16.5	P	0.011565
PA1662_at	11.7	A	0.086477	30.7	P	0.007953	13.3	P	0.037368	13.1	A	0.066479	25.8	P	0.0232	21.3	P	0.011565	19.3	P	0.04343	20.4	P	0.016523	26.9	P	0.0232	23.8	P	0.011565	15.1	P	0.011565	15.3	P	0.0232
PA1663_at	11.8	P	0.009612	43.2	P	0.003566	19.9	P	0.005373	19	P	0.016523	23.3	P	0.016523	21	P	0.011565	27.6	P	0.002886	26.4	P	0.004387	22.4	P	0.002325	30.4	P	0.006552	25.3	P	0.002325	23.4	P	0.001864
PA1664_at	23.9	P	0.004387	152.4	P	0.000936	12.3	P	0.001488	11.3	P	0.005361	68.5	P	0.001183	89.1	P	0.001488	32.1	P	0.000737	51.1	P	0.000936	61	P	0.000936	67.7	P	0.000936	26.2	P	0.000936	37.7	P	0.001488
PA1665_at	1.3	A	0.569348	27.4	P	0.007953	1.5	A	0.569348	3.2	A	0.513937	10.6	A	0.30009	11.4	A	0.086477	20.5	P	0.04343	25.1	M	0.057926	15.8	P	0.0232	10.7	P	0.04343	22.7	M	0.050263	19.6	P	0.04343
PA1666_at	8.8	A	0.486063	46.8	M	0.057926	7.2	A	0.403383	11.1	A	0.458256	16.5	A	0.30009	23.6	A	0.191176	23.1	A	0.139354	26.3	A	0.155448	27	A	0.124432	25.1	A	0.191176	29.8	A	0.139354	20.5	A	0.324822
PA1667_at	2.9	A	0.430652	54.1	P	0.001488	12	A	0.075978	13.3	A	0.155448	9.1	A	0.066479	16.7	P	0.016523	27.2	P	0.016523	30	P	0.009612	24.4	P	0.016523	21.6	P	0.013854	29.6	P	0.002886	24.5	P	0.0232
PA1668_at	18.8	P	0.001859	66.8	P	0.000737	7.7	P	0.0232	12.5	P	0.001488	28.9	P	0.001864	27.5	P	0.000936	17.5	P	0.001864	16.9	P	0.000737	24.9	P	0.001488	28.1	P	0.000737	17.7	P	0.000737	12.3	P	0.000936
PA1669_at	10.1	M	0.050263	26	P	0.002886	7.7	P	0.006552	8.8	P	0.019622	12.7	P	0.027312	16.9	P	0.032015	12.4	P	0.005373	15.2	P	0.004387	18.1	P	0.013854	22.9	P	0.011565	12.7	P	0.001488	11.9	P	0.009612
PA1670_stp1_at	12.3	P	0.019622	28.5	P	0.009612	7.2	A	0.124432	5.1	A	0.086477	22	P	0.032015	19.4	P	0.016523	12.7	M	0.050263	14.2	P	0.027312	20.9	P	0.013854	20.3	P	0.016523	13.1	P	0.016523	14.2	P	0.027312
PA1671_stk1_at	8.1	A	0.253373	7	A	0.376576	2.8	A	0.768465	3.3	A	0.623424	12.9	A	0.231536	6.2	A	0.403383	6.9	A	0.569348	4.9	A	0.403383	6.2	A	0.376576	12.1	A	0.191176	7.6	M	0.057926	1.7	A	0.596617
PA1672_at	2.4	A	0.623424	2	A	0.723753	1.5	A	0.69991	1.9	A	0.596617	2.2	A	0.486063	2.8	A	0.541744	1.9	A	0.541744	1.5	A	0.623424	2.4	A	0.486063	7.8	A	0.210789	11.8	A	0.110665	1.7	A	0.623424
PA1673_at	198.7	P	0.000737	46.6	P	0.001183	237.7	P	0.000737	206.6	P	0.000737	128.2	P	0.000737	57.1	P	0.000737	180.8	P	0.000737	222.5	P	0.000737	98.6	P	0.000737	61.1	P	0.000737	111.5	P	0.000737	88.7	P	0.000737
PA1674_folE2_at	9.2	A	0.075978	25	P	0.003566	6.7	P	0.003566	14.9	P	0.005373	17.3	P	0.027312	22.9	P	0.002886	15.3	P	0.004387	21	P	0.002886	15.1	P	0.009612	18.6	P	0.009612	15.1	P	0.002325	13.4	P	0.011565
PA1675_at	14.5	A	0.086477	15.2	P	0.0232	16.4	P	0.0232	17.6	P	0.037368	13.6	A	0.066479	14.1	M	0.057926	12.8	M	0.057926	19.1	P	0.013854	12.4	A	0.075978	15.6	P	0.009612	13.4	P	0.007953	15.2	P	0.027312
PA1676_at	11.3	P	0.002325	17.4	P	0.001864	16.8	P	0.007953	16.8	P	0.004387	18	P	0.000936	13.4	P	0.000936	18.1	P	0.006552	22.8	P	0.001864	15.9	P	0.003566	17.9	P	0.000936	18.2	P	0.005373	17.4	P	0.009612
PA1677_at	49.8	P	0.001488	46.6	P	0.000936	66.1	P	0.000737	83.9	P	0.000737	81.9	P	0.001488	86.8	P	0.001183	117.4	P	0.000737	143.5	P	0.000737	51.1	P	0.001488	59.1	P	0.001488	94.3	P	0.000737	97.6	P	0.000737
PA1678_at	14	P	0.019622	18.2	P	0.016523	11.3	P	0.007953	14.5	P	0.019622	11.3	P	0.016523	14.9	P	0.007953	16.1	P	0.0232	10	P	0.027312	13.9	P	0.037368	17.3	P	0.004387	10	P	0.037368	14.2	P	0.04343
PA1679_at	18.7	A	0.172724	19.1	A	0.172724	19	A	0.110665	15.4	A	0.124432	20.6	A	0.210789	17.7	A	0.155448	17.1	A	0.139354	17.5	A	0.172724	13.9	A	0.139354	22.6	A	0.231536	17.2	M	0.057926	11.4	A	0.191176
PA1680_at	12	A	0.276247	11.1	A	0.324822	14.3	A	0.075978	13.7	A	0.086477	17	A	0.155448	11.8	A	0.075978	13.1	A	0.253373	9.8	A	0.324822	20.4	A	0.110665	19	A	0.066479	14.7	A	0.098025	10.8	A	0.191176
PA1681_aroC_at	38.3	P	0.027312	44.7	P	0.019622	44.1	P	0.013854	36.3	P	0.016523	21.5	P	0.032015	27.5	P	0.027312	27.8	P	0.037368	36.1	P	0.027312	18.8	P	0.037368	26.7	P	0.019622	22.1	P	0.013854	29.8	P	0.019622
PA1682_at	10.3	A	0.124432	6.4	A	0.430652	6.1	A	0.458256	5.8	A	0.403383	5.1	A	0.513937	6.6	A	0.30009	2	A	0.541744	1.4	A	0.649648	1.7	A	0.746627	7.1	A	0.210789	6.8	A	0.541744	1.8	A	0.569348
PA1683_at	16.8	M	0.050263	27.1	P	0.009612	18.1	P	0.007953	18.7	P	0.002886	23.8	P	0.027312	17	P	0.009612	31.9	P	0.006552	19.4	P	0.009612	20.9	P	0.0232	26.5	P	0.011565	14.4	P	0.006552	17.2	P	0.013854
PA1684_at	19.7	A	0.110665	27.1	A	0.075978	27	P	0.005373	30.9	P	0.006552	33.6	A	0.110665	20.3	P	0.037368	32.4	P	0.003566	48	P	0.004387	19.7	A	0.066479	28.9	P	0.027312	29.1	P	0.002325	22.7	P	0.011565
PA1685_masA_at	16.7	P	0.027312	18.3	P	0.037368	14.5	P	0.019622	19.4	P	0.037368	16.9	M	0.057926	20.8	P	0.009612	19.3	P	0.037368	16.9	P	0.0232	20.1	P	0.027312	18.6	P	0.011565	18.3	P	0.013854	19.3	P	0.027312
PA1686_alkA_at	18.8	P	0.032015	19.1	A	0.110665	19.8	P	0.004387	21.8	P	0.006552	24.5	P	0.011565	19.9	P	0.037368	24.2	P	0.003566	18.3	P	0.004387	19.6	P	0.0232	21.9	P	0.037368	21.1	P	0.005373	20.5	P	0.006552
PA1687_speE_at	13.9	P	0.000936	16.3	P	0.001183	14.3	P	0.000737	15.4	P	0.000936	12.9	P	0.002886	9.5	P	0.003566	10.1	P	0.005373	12	P	0.002325	7.7	P	0.002318	12.2	P	0.000936	8.3	P	0.003557	4.8	P	0.011565
PA1688_at	11	P	0.032015	23.3	P	0.011565	18.2	P	0.004387	16	P	0.001183	7.5	A	0.086477	16	P	0.009612	9.8	P	0.006552	13.6	P	0.032015	14.4	M	0.050263	19.7	P	0.007953	13.5	P	0.006552	14.3	P	0.0232
PA1689_at	19.8	P	0.027312	23.3	P	0.011565	18.5	P	0.013854	20.2	P	0.006552	16.8	M	0.050263	18.2	P	0.009612	16.2	P	0.016523	15.1	P	0.019622	18.5	P	0.027312	22.1	P	0.009612	14.5	P	0.002886	11.3	P	0.027312
PA1690_pscU_at	6.3	M	0.057926	6.9	A	0.075978	5.1	A	0.30009	4.6	A	0.139354	13.6	A	0.066479	8.6	A	0.075978	4.6	A	0.486063	4.1	A	0.139354	12.1	M	0.057926	21.5	P	0.04343	9.4	P	0.027312	6	A	0.231536
PA1691_pscT_at	4.8	P	0.032015	9.3	A	0.155448	7.7	A	0.172724	9.1	A	0.253373	13.5	P	0.027312	11	A	0.098025	9.7	A	0.124432	9.6	A	0.075916	9.4	P	0.0232	18.4	P	0.011565	8.9	P	0.009612	9.7	A	0.139354
PA1692_at	28.9	P	0.000737	30.5	P	0.001183	21.6	P	0.000737	30.8	P	0.000737	31.9	P	0.000737	32.4	P	0.000737	29.1	P	0.000737	28	P	0.000936	29.8	P	0.000737	42	P	0.000737	22.5	P	0.001183	18.9	P	0.000737
PA1693_pscR_at	1.9	A	0.458256	8.1	A	0.231536	5.9	A	0.276247	8.7	M	0.057926	6.1	A	0.172724	7.7	A	0.155448	4	A	0.403383	9	A	0.110665	7.5	A	0.124432	12.7	A	0.098025	8.9	A	0.086477	8.7	A	0.403383
PA1694_pscQ_at	20.8	P	0.019622	26.6	P	0.027312	13.5	M	0.050263	12.3	P	0.04343	25.4	P	0.037368	21.9	P	0.027312	14.9	M	0.050263	15.1	A	0.075978	26.4	P	0.037368	28.3	P	0.032015	9	P	0.027312	16.3	M	0.050263
PA1695_pscP_at	0.9	A	0.430652	7.8	A	0.276247	7	A	0.075978	12.1	M	0.057926	12.3	A	0.155448	13.4	P	0.04343	7.2	A	0.155448	6.8	A	0.124432	8.1	A	0.210789	14.4	M	0.050263	8.9	A	0.155448	4.4	A	0.253373
PA1696_pscO_at	9.1	M	0.057926	12.4	P	0.013854	10.7	P	0.037368	11.2	P	0.009612	10.2	M	0.050263	9.8	P	0.04343	7.6	P	0.027312	12.2	P	0.013854	11.5	P	0.009612	14.3	P	0.007953	7.6	P	0.005373	10.4	P	0.032015
PA1697_at	21	M	0.057926	25.8	P	0.037368	14.5	P	0.027312	18.1	P	0.032015	25.6	M	0.050263	15.9	P	0.0232	21	P	0.016523	14.9	P	0.04343	17.2	P	0.04343	20.1	P	0.032015	19.6	P	0.007953	21.6	P	0.0232
PA1698_popN_at	9.6	P	0.005373	13.4	P	0.004387	9.6	P	0.011565	11.5	P	0.002325	9.9	P	0.011565	8.2	P	0.013854	10	P	0.004387	10.4	P	0.016523	12.5	P	0.037368	11	P	0.006552	7.1	P	0.007953	11.9	P	0.002886
PA1699_at	11.3	A	0.403383	11.4	A	0.403383	5.3	A	0.486063	9.3	A	0.486063	8	A	0.569348	12	A	0.350352	9.6	A	0.324822	6.4	A	0.596617	12.2	A	0.276247	19.8	A	0.172724	7.2	A	0.30009	5.3	A	0.541744
PA1700_at	12.9	M	0.057926	17.9	P	0.0232	8.5	A	0.075978	12.5	P	0.007953	23.9	P	0.019622	15	P	0.037368	13.4	P	0.013854	14.2	P	0.003566	18.4	P	0.016523	29.8	P	0.007953	13.1	P	0.027312	15.6	P	0.007953
PA1701_at	22.9	P	0.016523	30.7	P	0.013854	14.3	P	0.019622	18.4	P	0.011565	34.7	P	0.016523	27.5	P	0.016523	22.8	P	0.019622	23.2	P	0.027312	30.6	P	0.007953	37.9	P	0.005373	18.6	P	0.013854	15.5	P	0.032015
PA1702_i_at	1.4	A	0.789063	7.6	A	0.603516	2.1	A	0.603516	5.9	A	0.447266	6.5	A	0.654297	4.4	A	0.654297	7.1	A	0.654297	8.6	A	0.345703	4.5	A	0.552734	11.7	A	0.5	6.6	A	0.345703	10.9	A	0.251953
PA1703_pcrD_at	22.9	P	0.019622	22.7	P	0.016523	15.4	P	0.0232	16.2	P	0.019622	23.5	P	0.019622	22.8	P	0.037368	17.7	P	0.031974	16.8	P	0.04343	21.7	P	0.006552	32.2	P	0.011565	19.3	P	0.003566	21.4	P	0.009612
PA1704_pcrR_at	6.5	A	0.350352	7.6	A	0.231536	6.4	A	0.276247	4	A	0.541744	7.8	A	0.30009	5.7	A	0.124432	8.7	A	0.210789	4.6	A	0.623424	8.8	A	0.155448	11.3	A	0.124432	6.4	A	0.231536	8.1	A	0.155448
PA1705_pcrG_i_at	29.6	P	0.000732	44.7	P	0.000732	15.2	P	0.001221	20	P	0.00293	35.6	P	0.001221	27.4	P	0.001953	12.6	P	0.00415	14.4	P	0.000244	36.1	P	0.000732	40.8	P	0.000732	25.6	P	0.001953	16.7	P	0.000732
PA1706_pcrV_at	14.6	M	0.050263	23.3	P	0.011565	9.7	A	0.172724	10.6	A	0.231536	15.6	A	0.210789	12.7	P	0.031974	12.8	A	0.231536	17.2	A	0.066479	15	P	0.027312	18	P	0.019622	12.3	P	0.0232	13.9	M	0.057926
PA1707_pcrH_at	10.9	P	0.004387	25.1	P	0.001183	17.3	P	0.001864	14.6	P	0.001183	22.2	P	0.002886	15.4	P	0.000936	16.3	P	0.001183	22.4	P	0.001864	22.7	P	0.000936	30.5	P	0.000936	17.6	P	0.000936	18.5	P	0.000936
PA1708_popB_at	25.6	P	0.011565	50.3	P	0.001183	21.2	P	0.004387	31.9	P	0.001864	31.1	P	0.007953	35.3	P	0.003566	27.5	P	0.003566	28.3	P	0.004387	29.7	P	0.002325	38	P	0.003566	29.4	P	0.004387	41.5	P	0.007953
PA1709_popD_at	12.8	A	0.066479	33	P	0.013854	15.8	P	0.027312	22.9	P	0.04343	21.7	M	0.050263	21.4	P	0.037368	21	P	0.037368	25.2	P	0.0232	17.1	P	0.027312	24.6	P	0.013854	21.6	P	0.007953	23.1	P	0.013854
PA1710_exsC_at	17.1	P	0.037368	27.8	P	0.016523	15.5	P	0.016523	19.3	M	0.057926	10	A	0.276247	12.7	A	0.110665	14.1	P	0.027312	25	P	0.032015	13.6	A	0.086477	16.8	A	0.066479	11.1	P	0.032015	13.3	P	0.04343
PA1711_at	25.5	A	0.276247	41.3	P	0.019622	25.3	P	0.037368	25	P	0.04343	21.8	A	0.253373	16.2	A	0.155448	20	A	0.172724	29	A	0.066479	25.6	A	0.110665	30.9	A	0.075978	23.7	P	0.019622	27.1	P	0.0232
PA1712_exsB_at	23.4	P	0.004387	49.1	P	0.000936	13	P	0.002886	11.5	P	0.006552	21.6	P	0.005373	14.5	P	0.009612	8.3	P	0.04343	12	P	0.013854	20.2	P	0.001183	17.9	P	0.000737	10	P	0.019622	10.5	P	0.009612
PA1713_exsA_at	27	P	0.001488	45	P	0.001183	21.2	P	0.009612	28.2	P	0.002886	22.1	P	0.003566	18.3	P	0.002886	17.5	P	0.006552	20.7	P	0.007953	20.6	P	0.002886	25.2	P	0.002325	19.8	P	0.009612	16.7	P	0.019622
PA1714_at	32.9	P	0.000936	43.7	P	0.000737	25.5	P	0.000737	26.1	P	0.000936	26.1	P	0.001488	24.7	P	0.001488	26.7	P	0.001864	28.4	P	0.000936	27.5	P	0.000737	35	P	0.001183	20.1	P	0.001183	22.6	P	0.002886
PA1715_pscB_at	3.7	P	0.006552	7.9	P	0.011565	0.6	A	0.569348	4	A	0.066479	6.3	A	0.210789	2.3	A	0.231536	4	A	0.075978	5.4	P	0.037368	3.9	A	0.075978	7.4	P	0.002886	4.5	P	0.006552	4.7	P	0.013854
PA1716_pscC_at	28.9	P	0.003566	33.1	P	0.001488	21.1	P	0.000936	26.5	P	0.000936	30.5	P	0.006552	20.8	P	0.002886	23.5	P	0.001864	23.1	P	0.001488	26	P	0.003566	26.1	P	0.000936	19.3	P	0.000737	19	P	0.001183
PA1717_pscD_at	3.5	A	0.430652	13.3	A	0.350352	8.4	A	0.210789	8.7	A	0.30009	3.9	A	0.69991	2.9	A	0.596617	13.6	A	0.350352	2.9	A	0.513937	7.5	A	0.376576	4.2	A	0.430652	8	A	0.30009	6.7	A	0.513937
PA1718_pscE_at	38.8	P	0.032015	46.4	P	0.032015	31.9	P	0.032015	42.2	P	0.032015	29	A	0.066479	25.7	P	0.04343	21.9	M	0.050263	25.8	P	0.032015	35.2	P	0.027312	35.7	P	0.027312	19.4	M	0.050263	23.6	A	0.098025
PA1719_pscF_at	21.4	M	0.057926	27.9	A	0.075978	16.3	P	0.04343	28.2	P	0.019622	13.1	A	0.110665	16	A	0.086477	18.9	A	0.350352	20	A	0.350352	19.9	A	0.066479	19.4	M	0.057926	12.5	A	0.172724	12.5	A	0.231536
PA1720_pscG_at	14.7	A	0.155448	15.6	A	0.086477	8.7	P	0.019622	11.1	P	0.0232	12.6	A	0.155448	13.2	P	0.04343	10	A	0.086477	10.7	A	0.155448	13.9	A	0.086477	13	A	0.098025	7.7	A	0.075978	10.6	A	0.066479
PA1721_pscH_at	13.8	A	0.086477	13.9	A	0.191176	11.3	M	0.057926	16	A	0.086477	14.9	A	0.172724	10.5	A	0.191176	9.7	A	0.086477	16.1	A	0.098025	14.4	A	0.124432	12.3	A	0.210789	10.7	M	0.057926	12.5	A	0.139354
PA1722_pscI_at	19.3	P	0.009612	22.8	P	0.004387	16.5	P	0.016523	20.6	P	0.007953	14.6	P	0.006552	16.2	P	0.0232	12.4	A	0.066479	8.4	M	0.050263	16.3	P	0.006552	20.5	P	0.004387	13.7	P	0.013854	10.7	P	0.04343
PA1723_pscJ_at	22.1	P	0.001488	20.9	P	0.001183	12.7	P	0.001864	16.1	P	0.000936	17.4	P	0.002325	15.3	P	0.001183	16	P	0.000737	10.6	P	0.002886	22.1	P	0.001488	22.8	P	0.000737	12.8	P	0.000936	17.4	P	0.001488
PA1724_pscK_at	12.6	P	0.04343	17.4	P	0.037368	10	P	0.016523	12.2	P	0.013854	21	P	0.037368	13.6	P	0.037368	14.1	P	0.032015	13.6	M	0.050263	14.5	M	0.057926	29.2	P	0.013854	14	M	0.050263	14.3	A	0.075978
PA1725_pscL_at	13.3	P	0.027312	18	P	0.0232	9.4	P	0.019622	11.6	P	0.009612	16.2	P	0.027312	12.9	P	0.006552	10	P	0.0232	9	P	0.0232	19.7	P	0.04343	19.3	P	0.011565	7	P	0.019622	9.4	M	0.050263
PA1726_bglX_at	34.3	P	0.016523	46.9	P	0.007953	53.5	P	0.003566	60.5	P	0.003566	40.2	P	0.011565	35.1	P	0.006552	71.1	P	0.004387	65.9	P	0.004387	46.7	P	0.013854	32.3	P	0.003566	46.5	P	0.005373	47.2	P	0.004387
PA1727_at	13.1	P	0.004387	28	P	0.001488	12.9	P	0.001488	13.9	P	0.007953	12.3	P	0.032015	15.3	P	0.002325	11.8	P	0.004387	18.6	P	0.006552	15.4	P	0.002886	23.1	P	0.000737	19.9	P	0.004387	20.3	P	0.002325
PA1728_at	6.3	P	0.013854	16.8	P	0.002325	7.9	A	0.066479	13.5	P	0.037368	10.6	P	0.019622	10.3	P	0.009612	10.9	P	0.019622	11.6	P	0.011565	22.9	P	0.000737	27.5	P	0.001864	24.4	P	0.001488	20	P	0.001488
PA1729_at	12.4	P	0.016523	14	P	0.016523	14	P	0.027312	18.8	P	0.011565	15.1	P	0.019622	13.9	P	0.037368	16.1	P	0.037368	26.9	P	0.005373	16.8	P	0.0232	16.8	P	0.011565	18.5	P	0.006552	17.9	P	0.016523
PA1730_at	6.6	A	0.172724	19.9	P	0.016523	9.3	P	0.032015	7.4	A	0.086477	7.6	A	0.172724	10	A	0.075978	10	M	0.050263	13.6	A	0.098025	16.9	P	0.032015	22.6	M	0.050263	18.9	P	0.001864	22	P	0.013854
PA1731_at	14.1	A	0.098025	18.6	M	0.050263	11.1	A	0.172724	14.3	A	0.155448	19.8	P	0.04343	13.9	P	0.037368	20.1	M	0.057926	16.4	A	0.086477	25.2	P	0.027312	21.5	P	0.013854	16.3	P	0.032015	14.8	P	0.04343
PA1732_at	12.4	P	0.0232	16.4	P	0.000737	8.3	P	0.04343	8.2	P	0.016523	15.1	P	0.001183	10.9	P	0.016523	8.9	P	0.001488	15.7	P	0.001484	26.9	P	0.000936	25.3	P	0.001488	37.3	P	0.000737	27.8	P	0.000737
PA1733_at	23.9	A	0.075978	38.7	P	0.009612	14.9	A	0.110665	15.8	M	0.057926	35.7	M	0.057926	23	P	0.019622	18.2	A	0.075978	22	P	0.04343	47.3	P	0.005373	42.2	P	0.005373	35.4	P	0.001488	31.6	P	0.001488
PA1734_at	5.7	A	0.403383	2.8	A	0.596617	1.1	A	0.596617	1.7	A	0.649648	3.8	A	0.569348	3.8	A	0.324822	7.3	A	0.172724	9.2	A	0.110665	2.7	A	0.486063	16	P	0.016523	6.7	A	0.098025	3.7	A	0.350352
PA1735_at	9.9	P	0.007953	5.2	A	0.098025	4.8	A	0.231536	6.3	A	0.350352	6.8	A	0.066479	6.5	A	0.086477	3.2	A	0.376576	1.5	A	0.486063	3.6	P	0.037368	13.3	P	0.004387	3.4	A	0.139354	5.5	A	0.253373
PA1736_at	15.5	P	0.011565	18.7	P	0.016523	11.9	A	0.124432	10.7	A	0.139354	17.5	P	0.027312	11.8	M	0.057926	13.8	A	0.110665	10.7	A	0.172724	22.1	P	0.002886	19.6	P	0.002325	9.3	M	0.050263	8.4	P	0.04343
PA1737_at	15.4	A	0.110665	18.6	A	0.155448	11.1	P	0.037368	5.6	A	0.276247	21.4	P	0.0232	15.1	P	0.0232	14.5	P	0.032015	12.6	M	0.057926	17.9	P	0.016523	24.9	P	0.001864	13.4	P	0.032015	15.5	P	0.007953
PA1738_at	7.6	A	0.253373	3.6	A	0.324822	11.8	P	0.011565	14.1	P	0.037368	13	A	0.191176	5.5	A	0.231536	13.2	M	0.050263	15.9	P	0.04343	11.3	P	0.04343	14.9	P	0.0232	17.3	P	0.011565	17.2	P	0.016523
PA1739_at	16.4	A	0.110665	13.3	M	0.050263	10.2	A	0.324822	8.5	A	0.324822	11.9	P	0.019622	11.1	P	0.019622	10.1	A	0.124432	2.1	A	0.596617	13.4	P	0.011565	18.9	P	0.002325	10.4	M	0.050263	10.5	A	0.155448
PA1740_at	2.6	A	0.172724	6.6	A	0.124432	1.1	A	0.486063	3.5	A	0.376576	12.5	P	0.027312	4.5	P	0.001864	5.9	A	0.124432	5.5	A	0.139354	9.3	P	0.004387	16.9	P	0.001488	10.2	P	0.011565	6.3	P	0.0232
PA1741_at	24.7	P	0.001488	24	P	0.001864	28.7	P	0.002886	30.4	P	0.002325	14.7	P	0.019622	18.1	P	0.003566	16.8	P	0.009612	16.1	P	0.007953	18.1	P	0.001488	21.2	P	0.001864	18.1	P	0.001864	24.5	P	0.011565
PA1742_at	27.8	P	0.000737	20.4	P	0.000936	36.8	P	0.000737	41.9	P	0.001488	49.6	P	0.000737	45.8	P	0.000737	61	P	0.000936	49.1	P	0.000936	39.1	P	0.000737	43.1	P	0.000737	30.9	P	0.000936	42.5	P	0.000737
PA1743_at	11	A	0.086412	8.8	A	0.210789	7.5	A	0.086477	7.4	A	0.172724	14.5	M	0.050263	13.7	A	0.066479	9.3	A	0.231536	7.7	A	0.191176	17.2	A	0.066479	21.3	P	0.0232	6.7	A	0.110665	10.4	A	0.086477
PA1744_at	6.1	A	0.155448	5.3	A	0.139354	3.9	A	0.231536	2.6	A	0.30009	8	M	0.050263	3	A	0.191176	3.9	A	0.231536	8.1	A	0.066479	8	A	0.066479	7.3	P	0.004387	5.7	A	0.066479	8	P	0.032015
PA1745_at	14.1	A	0.191176	22.6	P	0.04343	13.7	A	0.231536	10.3	A	0.253373	18.9	A	0.172724	19.6	P	0.04343	17.8	P	0.037368	20.2	A	0.110665	29.5	P	0.004387	23.9	P	0.007953	27.6	P	0.002886	29.4	P	0.027312
PA1746_at	28.6	P	0.000737	78.8	P	0.000737	30.4	P	0.000737	35.8	P	0.000737	44.2	P	0.000737	19.9	P	0.001183	97.2	P	0.000737	128.8	P	0.000737	62.7	P	0.000737	37.1	P	0.000737	76.5	P	0.000737	75.8	P	0.000737
PA1747_at	16.4	A	0.124432	10.5	A	0.086477	2.1	A	0.276247	11.5	A	0.210789	13.3	A	0.139354	8.2	A	0.098025	9.6	A	0.210789	9.4	A	0.253373	18.3	A	0.086477	25.3	P	0.027312	14.8	A	0.139354	20.5	A	0.139354
PA1748_at	20.4	A	0.350352	25.1	A	0.172724	18.6	A	0.210789	22.8	A	0.172724	24.3	A	0.253373	25.1	A	0.066479	25.7	A	0.110665	34.7	A	0.139354	14.8	A	0.191176	25.8	A	0.075978	19.4	A	0.124432	25.4	A	0.124432
PA1749_at	25.6	P	0.019622	29.5	A	0.066479	23.6	P	0.032015	19.9	M	0.050263	29.9	P	0.037368	29	P	0.019622	25.3	P	0.032015	34.1	P	0.027312	30.4	P	0.0232	27.4	P	0.037368	23.9	P	0.032015	24.4	P	0.027312
PA1750_at	32.1	P	0.001864	31.2	P	0.002886	54.7	P	0.000936	49.6	P	0.001864	36.5	P	0.007953	33.3	P	0.001488	52.6	P	0.001488	46.3	P	0.001488	24	P	0.001864	25.5	P	0.002886	36.4	P	0.006552	31.9	P	0.013854
PA1751_at	13.5	P	0.032015	19.6	P	0.04343	6.5	P	0.037368	14.2	P	0.007953	26.3	P	0.032015	17	P	0.0232	15	P	0.001864	32.2	P	0.001183	23.3	P	0.006552	25.6	P	0.007953	22.9	P	0.001183	18.9	P	0.000737
PA1752_at	18	P	0.000936	25.6	P	0.000737	22.9	P	0.002886	15.2	P	0.004387	31.2	P	0.003566	23	P	0.000936	31	P	0.001183	48	P	0.000936	32.7	P	0.000936	29.5	P	0.000936	45.4	P	0.000737	33.1	P	0.000936
PA1753_at	18.8	P	0.003566	33.8	P	0.000936	15.3	P	0.002886	15.2	P	0.001864	24.9	P	0.003566	17.8	P	0.002886	21.2	P	0.001484	23.8	P	0.000737	37.7	P	0.001488	35.9	P	0.000936	34.7	P	0.000936	32.7	P	0.000737
PA1754_cysB_at	36.5	P	0.006552	53	P	0.004387	70	P	0.000936	70.5	P	0.000936	39	P	0.011565	30.5	P	0.019622	65.8	P	0.000936	69.4	P	0.000936	46.8	P	0.004387	34	P	0.007953	62.9	P	0.000737	53.9	P	0.001183
PA1755_at	16	P	0.037368	9.8	P	0.037368	17.7	A	0.139354	16.9	A	0.066479	17	M	0.057926	14.7	A	0.075978	18.2	A	0.066479	12.9	A	0.086477	16	M	0.057926	21.6	P	0.04343	12.2	P	0.019622	17.4	A	0.139354
PA1756_cysH_at	10.9	A	0.350352	23.4	A	0.231536	10.3	M	0.050263	14.8	A	0.066479	12	A	0.276247	12	A	0.253373	15	A	0.086477	15.8	M	0.050263	17.9	A	0.172724	17.9	A	0.210789	15.8	P	0.011565	11.5	A	0.231536
PA1757_thrH_at	25.5	P	0.003566	31	P	0.002886	27.6	P	0.002325	33.5	P	0.002886	33.4	P	0.006552	28	P	0.003566	30.3	P	0.005373	34.1	P	0.006552	16.6	P	0.0232	23.3	P	0.002886	17.9	P	0.016523	17.4	P	0.037368
PA1758_pabB_at	15.3	A	0.191176	14.2	A	0.210789	6.4	A	0.324822	14	A	0.231536	10	A	0.30009	7.4	A	0.324822	4.9	A	0.513937	4.2	A	0.596617	12	A	0.253373	9.5	A	0.276247	2.9	A	0.486063	1.6	A	0.827276
PA1759_at	31.2	P	0.005373	39.7	P	0.005373	17.1	P	0.009612	18.8	P	0.009612	37.8	P	0.002886	38.1	P	0.007953	26.4	P	0.007953	28.4	P	0.006552	40.5	P	0.001864	45	P	0.002886	30.1	P	0.000936	34.7	P	0.001488
PA1760_at	5.1	A	0.458256	9.4	A	0.30009	1.5	A	0.649648	2	A	0.69991	6	A	0.675178	10.1	A	0.276247	9.2	A	0.376576	9.5	A	0.210789	17.9	A	0.139354	15.3	A	0.075978	18.6	M	0.050263	22.7	A	0.098025
PA1761_at	18.4	A	0.124432	28.3	M	0.050263	15.8	A	0.110665	21.3	A	0.110665	25.5	A	0.110665	30.1	M	0.050263	20.6	M	0.057926	19.7	A	0.066479	35.5	P	0.013854	35.1	P	0.019622	39.7	P	0.002325	41.4	P	0.003566
PA1762_at	1.5	A	0.403383	1.5	A	0.350352	0.4	A	0.486063	0.8	A	0.789211	4.9	A	0.253373	6	A	0.155448	4.2	A	0.172724	1.1	A	0.789211	2.2	A	0.231536	13.3	P	0.005373	4.2	P	0.04343	4.2	A	0.155448
PA1763_at	8.1	P	0.027312	15.1	P	0.016523	7.3	P	0.011544	5.6	P	0.032015	13.7	P	0.013854	11.3	P	0.0232	4.9	A	0.110665	7	M	0.057926	12.3	P	0.007953	21.8	P	0.004387	9.7	P	0.009612	8.7	P	0.003566
PA1764_at	1.4	A	0.623424	0.9	A	0.649648	3.7	A	0.403383	6.2	A	0.376576	2.8	A	0.486063	0.4	A	0.675178	6	A	0.324822	7.3	A	0.124432	5.9	A	0.403383	5.4	A	0.276247	6.5	P	0.037368	7.4	A	0.139354
PA1765_at	10.1	A	0.086477	10.1	A	0.430652	5	A	0.139354	4.3	A	0.350352	10.4	A	0.110665	8.8	A	0.253373	8.7	A	0.086477	6	P	0.04343	12.7	P	0.037368	14.8	M	0.050211	11.9	P	0.016523	8	P	0.037368
PA1766_at	17.1	P	0.011565	18.2	P	0.009612	19	P	0.016523	27.2	P	0.011565	15.5	M	0.057926	17.6	P	0.013854	23.5	P	0.0232	25	P	0.0232	15	P	0.016523	17.1	P	0.011565	22.7	P	0.0232	20.4	P	0.0232
PA1767_at	21.5	P	0.002325	30.7	P	0.003566	26	P	0.001488	36.5	P	0.000936	20.2	P	0.005373	24.3	P	0.009612	32.7	P	0.002886	27.6	P	0.001488	19.3	P	0.003566	27.4	P	0.005373	23.7	P	0.007953	22.8	P	0.009612
PA1768_at	56.7	P	0.001183	109	P	0.000737	84.4	P	0.000737	74.5	P	0.000737	33.8	P	0.005373	40.2	P	0.000737	52.8	P	0.000936	59.1	P	0.000936	25.5	P	0.001488	30.3	P	0.000936	39.7	P	0.000737	34.6	P	0.000936
PA1769_at	28.6	P	0.000737	45.5	P	0.001488	28	P	0.000936	27.3	P	0.000936	28.9	P	0.000737	23.9	P	0.000737	25.8	P	0.002325	22.3	P	0.001183	26.5	P	0.000936	37.2	P	0.000737	18.9	P	0.000737	20.9	P	0.000936
PA1770_ppsA_at	26	P	0.0232	41	P	0.013854	82.8	P	0.001864	76.8	P	0.001183	30.1	P	0.019622	30.5	P	0.0232	67.3	P	0.002325	84.7	P	0.001183	27.4	P	0.0232	30.3	P	0.013854	60.6	P	0.001488	46.1	P	0.001488
PA1771_at	4.7	A	0.253308	6	A	0.30009	7.6	P	0.0232	4.4	A	0.155448	6.7	A	0.172724	5.8	M	0.050263	1.3	A	0.403383	0.5	A	0.458256	1.8	A	0.210789	6.9	P	0.006552	4.5	A	0.172724	2.6	A	0.486063
PA1772_at	24.3	A	0.110665	39.2	P	0.027312	26.6	P	0.007953	28.4	P	0.023166	26.2	P	0.04343	37.3	P	0.019622	37.9	P	0.005373	56.5	P	0.003566	46.2	P	0.0232	46.3	P	0.019622	65	P	0.002325	50.5	P	0.001488
PA1773_at	20.7	A	0.139354	22.4	A	0.098025	29.6	P	0.037323	28	A	0.139354	17.2	A	0.210789	18.8	A	0.155448	22.9	A	0.191176	26.2	A	0.253373	27.1	P	0.037368	27	P	0.005373	31.6	P	0.011565	34.1	P	0.009612
PA1774_at	17.2	P	0.002325	31	P	0.000936	14	P	0.000737	12.8	P	0.000737	11.4	P	0.003566	11.5	P	0.002886	9.4	P	0.009612	10	P	0.003566	13.2	P	0.005373	11.7	P	0.007953	5.1	P	0.002325	9.2	P	0.003566
PA1775_at	26.9	P	0.000737	48.2	P	0.000737	22.7	P	0.000737	24.2	P	0.000936	24.4	P	0.001488	21.9	P	0.000936	17.6	P	0.001488	20.1	P	0.001488	25.3	P	0.000936	28.1	P	0.001183	14.5	P	0.001183	14	P	0.001488
PA1776_at	144.3	P	0.000737	498.1	P	0.000737	118.8	P	0.000737	128.7	P	0.001183	109	P	0.001488	181.2	P	0.000737	83.9	P	0.001488	99.3	P	0.000936	153.1	P	0.000737	104.5	P	0.000936	87.7	P	0.000936	97.5	P	0.000936
PA1777_oprF_at	204.8	P	0.000737	356.7	P	0.000737	271.9	P	0.000737	310	P	0.000737	193.1	P	0.000737	262.3	P	0.000737	251.1	P	0.000737	290.2	P	0.000737	333	P	0.000737	223.9	P	0.000737	292.4	P	0.000737	315.2	P	0.000737
PA1778_cobA_at	3.2	A	0.569348	6.6	A	0.324822	1.1	A	0.789211	1.5	A	0.875568	6.9	A	0.30009	7.3	A	0.458256	2.4	A	0.675178	2	A	0.486063	11.1	A	0.155448	10.3	A	0.155448	3.7	A	0.231536	4.2	A	0.276247
PA1779_at	0.9	A	0.649648	1.2	A	0.649648	3.4	A	0.430652	3.2	A	0.458256	7.1	A	0.172724	4.3	A	0.324822	2.5	A	0.541744	4.4	A	0.513937	5.1	A	0.376576	12.1	A	0.066479	3.6	A	0.231536	3.2	A	0.430652
PA1780_nirD_at	12.3	P	0.001488	10.9	P	0.013854	2.2	A	0.30009	3.9	A	0.191103	18.2	P	0.003566	9.8	P	0.002886	6.7	P	0.009612	6.1	P	0.016497	14	P	0.001864	17.7	P	0.000737	10.5	P	0.002325	6.9	P	0.011565
PA1781_nirB_at	10.9	A	0.139354	3.8	A	0.403383	7	A	0.231536	11.6	A	0.110665	17.1	A	0.086477	6.4	A	0.210789	7.1	A	0.276247	8.7	A	0.155448	16	A	0.098025	12.3	M	0.057926	12.6	A	0.075978	12.9	A	0.139354
PA1782_at	11.7	M	0.050263	10.8	P	0.032015	12	P	0.032015	13.1	P	0.013854	20.7	P	0.009612	12.3	A	0.066479	14.5	P	0.032015	10.2	P	0.0232	15.1	P	0.009612	14.3	P	0.0232	13.7	P	0.011565	12.9	P	0.019622
PA1783_nasA_at	0.9	A	0.69991	1.4	A	0.675178	1	A	0.889335	1.1	A	0.723753	2.3	A	0.675178	5.4	A	0.324822	0.9	A	0.827276	1.6	A	0.623424	7.4	A	0.430652	6.4	A	0.172724	1.1	A	0.875568	1.3	A	0.723753
PA1784_at	22	P	0.0232	31.8	P	0.004387	13.4	P	0.016523	25.3	P	0.013854	23.5	P	0.007953	19.8	P	0.004387	30.6	P	0.011565	23.2	P	0.007953	62.9	P	0.001183	46	P	0.002886	59.8	P	0.001488	64.7	P	0.002886
PA1785_at	3.6	A	0.623424	7	A	0.376576	2.4	A	0.596617	2.4	A	0.623424	7.8	A	0.324822	7.3	A	0.253373	4.4	A	0.276247	2	A	0.569348	9.5	A	0.110665	11.3	A	0.075978	7.6	A	0.172724	4.3	A	0.458256
PA1786_at	15.4	M	0.050263	16.6	M	0.050263	5.9	A	0.139354	13	P	0.032015	15	A	0.086477	9.8	A	0.124432	13.7	P	0.011565	18.1	P	0.011565	15.3	M	0.050263	13.9	P	0.032015	10.3	M	0.050263	8.1	A	0.066479
PA1787_acnB_at	91.3	P	0.000737	119	P	0.001183	259.1	P	0.000737	273.6	P	0.000737	114.3	P	0.002325	167.3	P	0.000737	244.6	P	0.000737	289.5	P	0.000737	87.6	P	0.001488	88.3	P	0.000737	192.1	P	0.000737	185.2	P	0.000737
PA1788_at	8.1	A	0.110665	12.5	A	0.253373	7.3	A	0.086477	5.7	A	0.098025	8.8	A	0.30009	9.7	A	0.191176	6.7	A	0.231536	6.6	A	0.098025	10.5	A	0.110665	17.3	P	0.027312	6.8	A	0.075978	6.5	A	0.210789
PA1789_at	68.7	P	0.004387	41.1	P	0.037368	149.7	P	0.000737	124.7	P	0.000936	68.6	P	0.005373	30.2	M	0.050263	127	P	0.000737	130.8	P	0.000737	72.8	P	0.009612	47.6	P	0.013854	118.3	P	0.000936	93.5	P	0.000936
PA1790_at	21.9	A	0.324822	12.4	A	0.596617	14.5	A	0.276247	13.5	A	0.324822	6	A	0.649648	7.6	A	0.569348	8.1	A	0.486063	8.3	A	0.513937	11.2	A	0.541744	23.5	A	0.430652	2.3	A	0.596617	8.9	A	0.458256
PA1791_at	26.9	P	0.002886	24	P	0.005373	28.1	P	0.007953	27.1	P	0.007953	25.5	P	0.007953	15.5	P	0.006552	24.2	P	0.032015	20.5	M	0.050263	16.8	P	0.011565	21.3	P	0.016523	15.5	P	0.009612	11.9	A	0.098025
PA1792_at	32	P	0.009612	27.3	P	0.04343	34.3	P	0.000936	42.1	P	0.001183	19.3	A	0.098025	18.8	P	0.032015	28.3	P	0.003566	32.1	P	0.009612	16.4	M	0.050263	25.8	P	0.037368	16.9	P	0.001864	21.5	P	0.011565
PA1793_ppiB_at	202.9	P	0.000737	209	P	0.000737	201.9	P	0.000737	218.7	P	0.000737	205	P	0.000936	215.3	P	0.000737	182.2	P	0.000737	255.9	P	0.000737	175.2	P	0.000936	126.5	P	0.000936	157.9	P	0.000737	186.7	P	0.000936
PA1794_glnS_at	36.6	P	0.000936	42.1	P	0.000737	60.1	P	0.000936	66.2	P	0.000936	33.1	P	0.000737	31.5	P	0.000737	44.7	P	0.000936	47.8	P	0.000936	31.5	P	0.000936	26.7	P	0.001183	41.4	P	0.000936	34.9	P	0.000936
PA1795_cysS_at	31.3	P	0.000737	37.6	P	0.000737	53.1	P	0.000737	57.4	P	0.000737	26.6	P	0.001488	27.6	P	0.000737	38.3	P	0.000737	48.7	P	0.000737	28.2	P	0.000737	24.3	P	0.000936	33.9	P	0.000737	29.6	P	0.000737
PA1796_folD_at	37.2	P	0.009612	59.6	P	0.006552	45.9	P	0.002886	55.4	P	0.002886	23.9	P	0.04343	24	M	0.057926	25	P	0.013854	30.6	P	0.005373	23.5	M	0.057926	22.4	M	0.057926	17.1	P	0.009612	25.5	P	0.011565
PA1797_at	0.9	A	0.623424	4	A	0.596617	7.2	A	0.276247	6.3	A	0.403354	4.6	A	0.276247	7.2	A	0.276247	13.4	P	0.002325	13.3	P	0.003566	2	A	0.376576	9.8	A	0.276247	6.5	P	0.04343	7.4	P	0.037368
PA1798_at	19.2	A	0.066479	23.2	M	0.050263	16.5	M	0.050263	21.5	A	0.066479	26.2	A	0.066479	14.3	M	0.050263	15.7	M	0.057926	19.4	P	0.04343	13.9	P	0.04343	15.7	A	0.066479	15.9	A	0.066479	23.1	A	0.075978
PA1799_at	21.8	P	0.011565	36.5	P	0.002886	29	P	0.001183	23.5	P	0.000936	25.6	P	0.0232	23.8	P	0.019622	33.8	P	0.001488	36.6	P	0.002886	24.2	P	0.011565	29.8	P	0.027312	25.9	P	0.001488	30	P	0.001183
PA1800_tig_at	97.7	P	0.000737	111.9	P	0.000737	160.7	P	0.000737	185.8	P	0.000737	52.9	P	0.000737	86.9	P	0.000737	94.8	P	0.000737	109.6	P	0.000737	34.5	P	0.000936	46.4	P	0.000936	60.6	P	0.000936	47.1	P	0.000737
PA1801_clpP_at	112.2	P	0.000737	179.2	P	0.000737	164.8	P	0.000737	161.9	P	0.000737	83.9	P	0.000737	94.8	P	0.000737	136.3	P	0.000737	165.8	P	0.000737	78.5	P	0.000936	78.2	P	0.000936	95.8	P	0.000737	125.9	P	0.000936
PA1802_clpX_at	121.7	P	0.001183	174.6	P	0.000936	162.4	P	0.000936	133.9	P	0.000936	98.4	P	0.001864	137	P	0.001183	155.3	P	0.000936	214.4	P	0.000936	82.6	P	0.001488	57.3	P	0.001488	89.3	P	0.000737	83.6	P	0.001183
PA1803_lon_at	61.8	P	0.000737	58.5	P	0.000737	107.1	P	0.000737	90.1	P	0.000737	73.9	P	0.000737	114.8	P	0.001183	114.4	P	0.000936	108.9	P	0.000737	34.3	P	0.000936	34	P	0.000936	61.5	P	0.000737	46.4	P	0.000737
PA1804_hupB_at	122.7	P	0.000936	138.8	P	0.000936	94.8	P	0.000737	94	P	0.000737	147	P	0.000936	139.1	P	0.000936	123.8	P	0.000737	154.4	P	0.000737	93.8	P	0.000936	100	P	0.000936	93.6	P	0.000737	79.9	P	0.000737
PA1805_ppiD_at	40.5	P	0.005373	47.2	P	0.007953	69.2	P	0.001488	64.3	P	0.001864	48.7	P	0.005373	56.3	P	0.003566	87.6	P	0.001183	110.2	P	0.001183	24.4	P	0.019622	33.5	P	0.006552	50.4	P	0.002325	51.4	P	0.001864
PA1806_fabI_at	20.3	P	0.005373	28.5	P	0.003566	15.2	P	0.005373	20	P	0.005373	24.3	P	0.003566	19.1	P	0.002886	31.4	P	0.001864	46.2	P	0.000936	22.8	P	0.004387	20.5	P	0.002886	30.9	P	0.000936	29.5	P	0.001488
PA1807_at	5.3	A	0.486063	26.3	A	0.191176	15.2	A	0.253373	18.1	A	0.155448	15.9	A	0.253373	12.4	A	0.231536	27.6	A	0.124432	33.9	A	0.086477	18.4	A	0.124432	10.7	A	0.253373	21.5	A	0.139354	20.8	A	0.172724
PA1808_at	13.7	P	0.037368	23.7	P	0.009612	17.7	P	0.0232	18.8	P	0.032015	17.7	P	0.037368	17.4	P	0.016523	23.9	P	0.009612	28.8	P	0.007953	20.6	P	0.011565	17	P	0.019622	18.9	P	0.009612	19.2	P	0.013854
PA1809_at	23.2	P	0.002325	22.9	P	0.002325	16.2	P	0.002886	17.7	P	0.009612	23	P	0.001864	22.4	P	0.002325	27.1	P	0.001488	29.7	P	0.001183	23.6	P	0.001488	22.8	P	0.001488	15.9	P	0.000737	24	P	0.002886
PA1810_at	14.1	A	0.324822	14.7	A	0.324822	9.3	P	0.0232	12.4	A	0.124432	18	A	0.276247	12.6	A	0.191103	15.1	M	0.050263	14.5	P	0.006552	16.3	A	0.098025	16.7	A	0.17265	11.1	P	0.011565	12.5	P	0.016523
PA1811_at	24.4	A	0.139354	28.1	A	0.155448	24.9	P	0.013854	17.7	M	0.050263	22.1	A	0.191176	20.2	A	0.210789	19.1	A	0.098025	23.2	A	0.098025	20.7	A	0.210789	18.4	A	0.231536	16.7	A	0.124432	16.9	A	0.110665
PA1812_mltD_at	43.3	P	0.001183	123.3	P	0.000936	55.5	P	0.001183	49.7	P	0.002325	37	P	0.007953	54.1	P	0.001488	59.7	P	0.002886	52.1	P	0.001864	39.5	P	0.003566	40.7	P	0.002325	55.3	P	0.002886	55.9	P	0.002325
PA1813_at	22.7	P	0.032015	33.8	P	0.004387	37.5	P	0.005373	32.1	P	0.007953	22.7	P	0.006552	22.6	P	0.011565	27.7	P	0.011565	33.6	P	0.009612	25.6	P	0.005373	29.6	P	0.006552	37.7	P	0.006552	41.1	P	0.009612
PA1814_at	37.7	P	0.006552	46.3	P	0.005373	35.6	P	0.003566	36.3	P	0.004387	41.9	P	0.005373	30.4	P	0.009612	36.1	P	0.005373	41.9	P	0.003566	34.4	P	0.003566	42.5	P	0.004387	38.1	P	0.003566	42.3	P	0.004387
PA1815_rnhA_at	42.9	P	0.005373	38.2	P	0.002886	28.7	P	0.000936	35.6	P	0.001183	21.3	P	0.0232	18.4	P	0.016523	20.9	P	0.004387	31.6	P	0.001864	27.7	P	0.007953	27.1	P	0.013854	24.9	P	0.004387	28.2	P	0.002325
PA1816_dnaQ_at	29.7	P	0.003825	35.4	P	0.002371	23.7	P	0.004816	26	P	0.002371	31.5	P	0.004816	24.8	P	0.003825	24.5	P	0.007511	27.8	P	0.004816	28.7	P	0.004816	32.6	P	0.002371	18.1	P	0.003825	22.3	P	0.00302
PA1817_at	4.8	A	0.191176	6.1	A	0.066479	5	A	0.075978	5.9	A	0.075978	5.2	M	0.057926	3.7	M	0.050263	5.8	P	0.04343	6.2	P	0.037368	6.7	M	0.057926	9.1	P	0.013854	8.5	P	0.009612	9.5	M	0.050263
PA1818_at	18.4	P	0.019622	28.3	P	0.011565	24.2	P	0.001864	23.4	P	0.006552	23.8	P	0.019622	49.2	P	0.001864	37.4	P	0.002325	40.9	P	0.002886	40.3	P	0.002325	38.3	P	0.002325	47.7	P	0.000737	34.5	P	0.001488
PA1819_at	7.5	M	0.050263	15.8	P	0.019622	5.7	A	0.098025	7	A	0.086477	9.3	A	0.098025	13.3	P	0.007953	4.3	A	0.139354	9.5	A	0.075978	13.1	P	0.001183	27.2	P	0.005373	8.9	P	0.004387	6.9	P	0.04343
PA1820_nhaB_at	7.1	A	0.124432	7	A	0.191176	9	A	0.139354	9.7	A	0.110665	2	A	0.486063	5.2	A	0.30009	8.2	A	0.350352	10.6	A	0.155448	5.7	A	0.253373	12.7	A	0.066479	7.5	A	0.172724	3.5	A	0.541744
PA1821_at	39.1	P	0.000936	50.4	P	0.000737	57.2	P	0.000936	44.8	P	0.000737	28	P	0.000936	34.4	P	0.000936	37.1	P	0.000936	51.9	P	0.000737	30.5	P	0.000737	38.6	P	0.000737	47.3	P	0.000737	39.3	P	0.000737
PA1822_at	19.1	P	0.0232	24	P	0.0232	19.1	P	0.002886	18.7	P	0.000936	18.2	M	0.050263	12.8	P	0.019622	16.1	P	0.001183	14.8	P	0.000737	14.9	P	0.006552	21.9	P	0.013854	20.1	P	0.001488	15.2	P	0.001183
PA1823_at	4.1	A	0.458256	11.3	A	0.253373	14.2	M	0.057926	14.8	A	0.086477	2.3	A	0.596617	9.1	A	0.155448	15.3	P	0.032015	17.7	P	0.027312	14.1	P	0.027312	12	A	0.155448	19.1	P	0.009612	9.4	P	0.04343
PA1824_at	9.9	A	0.191176	11.6	A	0.253373	4.3	A	0.324822	6.4	A	0.086477	5.3	A	0.403383	8.2	A	0.210789	10.6	A	0.172724	10.5	A	0.30009	10.7	P	0.037368	13.6	M	0.057926	9.3	A	0.110665	7.1	A	0.253373
PA1825_at	7.3	A	0.430652	8.3	A	0.458256	6	A	0.086477	7.4	A	0.139354	7.1	A	0.430652	5.2	A	0.30009	6.8	A	0.231536	9.1	A	0.172724	10.5	A	0.172724	12.4	A	0.155448	11.1	P	0.019622	7.7	A	0.231536
PA1826_at	6.9	A	0.276247	6.9	A	0.30009	7.1	A	0.155448	6.1	A	0.172724	8.5	A	0.231536	5.5	A	0.350352	9.1	A	0.098025	9.2	A	0.155448	12.1	A	0.210789	11	A	0.086477	9.9	M	0.050263	10.1	A	0.086477
PA1827_at	12.7	M	0.050263	15.4	A	0.155448	11.9	A	0.191176	12.3	A	0.086477	19.7	A	0.110665	15.3	A	0.139354	13.8	A	0.110665	16.6	A	0.155448	21.7	M	0.057926	25.2	M	0.057926	11.3	P	0.04343	18.1	A	0.155448
PA1828_at	10.9	M	0.050263	17.4	P	0.027312	13.6	P	0.04343	6.7	A	0.066479	14.8	P	0.032015	10.1	A	0.110665	28.8	P	0.007953	38	P	0.002886	16	P	0.009612	14.8	A	0.066479	21.3	P	0.002886	18.5	P	0.007953
PA1829_at	20.7	P	0.019622	50.6	P	0.002325	39	P	0.001488	26	P	0.004387	28.9	P	0.011565	32.6	P	0.002886	39.7	P	0.000936	42	P	0.001864	27.1	M	0.050263	24.8	P	0.016523	31.7	P	0.001488	29.1	P	0.001864
PA1830_at	35.8	P	0.001488	61.1	P	0.000737	27	P	0.000737	33.4	P	0.000936	54	P	0.000737	60.3	P	0.000737	75.9	P	0.000737	88.3	P	0.000737	50.8	P	0.000737	58.8	P	0.000737	81	P	0.000737	72.2	P	0.000737
PA1831_at	12	A	0.139354	13.2	A	0.231536	11.2	P	0.0232	13	P	0.0232	16.4	A	0.172724	15.6	A	0.075978	10.8	A	0.066479	8.9	P	0.019622	11.8	A	0.172724	13.4	A	0.075978	6.4	A	0.097957	7.6	A	0.075978
PA1832_at	23.8	P	0.004387	20.1	P	0.006552	16.1	P	0.001183	10.9	P	0.003566	17.2	P	0.004387	16.1	P	0.002886	19.5	P	0.002886	18.7	P	0.000737	13.6	P	0.0232	17.4	P	0.009612	9.7	P	0.000737	12.6	P	0.003566
PA1833_at	26.3	P	0.004387	25	P	0.001864	25.3	P	0.004387	26.7	P	0.002886	29.8	P	0.007953	25	P	0.005373	42	P	0.003566	29.3	P	0.002886	21.7	P	0.006552	29.5	P	0.006552	33.5	P	0.001488	35.6	P	0.004387
PA1834_at	4.8	A	0.124432	9.4	M	0.050263	5.2	A	0.086477	10.4	P	0.032015	8.8	A	0.098025	7.5	A	0.098025	8.5	P	0.037368	9.7	P	0.0232	10.2	P	0.027312	15.6	P	0.002325	9.6	P	0.009612	6.5	M	0.057926
PA1835_at	17.1	P	0.0232	16.2	P	0.007953	10.8	P	0.006552	11.5	P	0.0232	21.8	P	0.005373	18.1	P	0.007953	24.8	P	0.000936	24.9	P	0.001183	24.4	P	0.005373	25.6	P	0.007953	22	P	0.000737	20.7	P	0.001488
PA1836_at	9.8	A	0.324822	10.6	A	0.30009	8.8	A	0.30009	6.3	A	0.30009	7.3	A	0.231536	14.1	A	0.086477	11.8	A	0.210789	11	A	0.210789	10.6	A	0.155448	14.6	A	0.124432	12.8	A	0.139354	8	A	0.376576
PA1837_at	20.5	P	0.005373	23.9	P	0.005373	28.1	P	0.003566	30.3	P	0.002325	21.2	P	0.001864	22.2	P	0.002886	25	P	0.009612	21.1	P	0.007953	21.3	P	0.003566	26.7	P	0.001183	15.9	P	0.011565	15.9	P	0.007953
PA1838_cysI_at	11	A	0.075978	21.7	P	0.027312	25.1	P	0.001488	29.7	P	0.001864	15	P	0.032015	19.8	P	0.013854	21.7	P	0.002886	22.5	P	0.003566	15.9	P	0.019622	18.8	P	0.027312	8.7	P	0.013854	13.7	P	0.013854
PA1839_at	2.9	A	0.675178	2.8	A	0.569348	9.8	A	0.403383	8	A	0.458243	8.9	A	0.513937	2	A	0.675178	15.2	A	0.350352	9.1	A	0.458256	8.6	A	0.458256	16.2	A	0.110665	13.9	A	0.30009	2.7	A	0.569348
PA1840_at	31.6	P	0.009612	45.7	P	0.002886	26.6	P	0.004387	22.1	P	0.002886	26.4	P	0.016523	26.9	P	0.002325	21.4	P	0.004387	29.2	P	0.011565	20.8	P	0.003566	27.3	P	0.006552	19.5	P	0.016523	18.1	P	0.0232
PA1841_at	5.9	A	0.098025	8.9	A	0.110665	7.3	A	0.066479	6.6	A	0.155448	9.1	A	0.075978	5.2	A	0.066479	11.4	A	0.110665	7.2	A	0.086477	7.3	P	0.009612	8.5	P	0.016523	5.9	A	0.110665	0.4	A	0.486063
PA1842_at	13.1	P	0.011565	11.2	P	0.005373	13.4	P	0.002325	12.1	P	0.001864	19.1	P	0.006552	8.2	P	0.005373	12.5	P	0.002886	22.4	P	0.001488	12.2	P	0.002325	10.4	P	0.000936	9.7	P	0.000936	11.6	P	0.003566
PA1843_metH_at	22.5	P	0.007953	16.3	P	0.009612	16.9	P	0.000936	21.3	P	0.001488	14.6	P	0.032015	12.5	P	0.013854	14.7	P	0.0232	23.1	P	0.007953	15	P	0.016523	16.5	P	0.007953	14.6	P	0.004387	18.4	P	0.007953
PA1844_at	9.8	P	0.027312	3.8	A	0.253373	3.3	A	0.231536	4.3	A	0.253373	7.9	A	0.098025	6.7	A	0.12436	5.1	A	0.324772	3.7	A	0.30009	10.7	M	0.050263	18.6	P	0.009612	2.3	A	0.172724	2	A	0.403354
PA1845_at	6	A	0.30009	7.9	A	0.276247	8.1	A	0.075978	10.6	A	0.172724	9.3	A	0.210789	6.8	A	0.276247	10.1	A	0.139354	9.1	A	0.30009	8.4	A	0.210789	11.1	A	0.231536	5.1	A	0.324822	3.4	A	0.430652
PA1846_cti_at	7.7	P	0.011565	13.7	P	0.002325	11.2	P	0.002886	6.9	M	0.050263	14	P	0.004387	8.7	P	0.011565	9.4	P	0.016523	11.3	P	0.009612	10.1	P	0.009612	12.6	P	0.005373	9.9	P	0.019622	11	P	0.016523
[truncated: 4,026 more rows]
